# Supplementary material for: A non-classical PUF family protein in oomycetes functions as a pre-rRNA processing regulator and a target for RNAi-based disease control
Source: PLoS Pathog. 2025 Jul 31;21(7):e1013379. doi: 10.1371/journal.ppat.1013379 (PMC12324679; doi:10.1371/journal.ppat.1013379)
Supplement: S1 Table — (XLSX) [file ppat.1013379.s018.xlsx]

## Sheet: PUF family (2)
Species	Protein ID	Protein name	Protein seq
Phytophthora sojae	Ps_108468	PsPuf1/PsM90	MGHSDSMSPAKSSGGAPSTSSSSSSSSSAPLQQQRVVAAGSRIAALEKPVHHDNPVEPVRVKLQDPVGYPSDSLWSSEGLKARSSLLFSSSQALAERPASFALRAPRLQSKADSRSVHSAQTTPPSESEEGDSAAVDNQKEDQDQHESGGDAPSENGGELRSSWGTAQKLPSKQDEQPTDNQEPEANGLSLSLQLRERETARPRRGSEPRSADIWTNPHNDFEDGEFDSTVTPTTSPDKLNPRAVPSFPRPSASASRSGSSRGGSQTQSGGCRVPPGMSLIDRIQEDFPRTPSPEYGQFDDEGSTGRRPSFGGRDQQTQSVFGISEGMGQLRLGDYRAAPLYDSSRRSGHDFDDLPRMPQHATGPRLVGVNGHRQVFGRSTSEPPFGGSYHGAMAQGYP…	.
	Ps_141925	PsPuf2	MTMEFAPASVPAAGPGKLAYGSPQTDKDSSEHGSDGQAASTSTSSSSRPGSAPPSLSFESSNLFRFGSSSDFFAPMKYSEDDPAASANGDNNSSSNNNAGNKAGSGAADAGNNNDVLPPRALSPSNQATHARGHEREEGAAGGDDGRAGAGDVVGRTIDIKIRKPRQPMEMLPSHNSRRKNSIEMFLSQSPSQALGGDFLKLSLDDRQMSLQANERAANGSVSVSGSAAGSVNSYASGQFQLNPVQESPNEYASLSGRYRHQQQSSAVQQQQQQQERYRSGGRDTQQHLPTSLSLSRSNTVPGTSSTASGAYNGAYTLSPRMSSEDSWSGSQDGDNNAMYQEQMHDYYGNNQMAASYEQQYRQQQQQYRSPQTANGSYGYGGGQGRAQMNSGQWNPMVV…	.
	Ps_143715	PsPuf3	MAEHEEHDARQQRPERLRPRRLEPDTLSYLKEVTEMLTQPGEDSTPEDAQMMLWNVLEELAPRAASAASDRHAGELLEVFLPKMSDAQLRFLLHKMAGYVSHLWTNRYSSHVLQHLLSLASVVVAKEVDGEEDKDKQDEEDDDEDRMKDIPPMSDVIINMVKEVEGEWITLMNDVSASHVLRSVLAVLAGKPLVPEKRGKKAKHRMVTFTEARPGKDGSEVSYDVPDTFEKLFKELLSVLIESPTHELQNLLYDQNSGPLIASALKLAPSKSRRKLAEKILQWEDEAACESGFFDLAADAVTSHLLEGLFESASDKFFTKVFERCVRGKMLQLVEHNIANYVVQHAIKLVRTEALALEVLEELEASLWTLLTMGRPGVIWRVVEMCVKFKLHQQGVLEA…	.
	Ps_134256	PsPuf4	MAAPAKTSEAKGKSYSGGKGGFNAKKRPAGHGEDGKKSFMDQKLAKKQRKMQRPHYEMVTRAKQIWNVIRERDVDKQKRAALVEELFSLVKDKIYDVAAKHDASRVIQSLMQHGKPEHRSQIVLEMKEHLVELAKMQYGCFLVQKMIRYGSVDDRAAIVKCLTGHVVQVGTHNIAANVLEYAQEYLKPSQLTALKLEFYGREFAYFQSESKRNLADIIAAHPDKKEEVLKHLSSILNRMVDKQLLGLAFVQSLLWEYMCNAEHNDVMQMVANVRDASLALLATRNGARVVNKCISLGAAKDRKRIIKALKDKVLDACNHPSGYLVIMRILDVVDDSVLVQKSILAELNDHLFSIAMHPSGRKVLLQLFSPLNTKYLSPDDLALLEPPMLPSPEDPTVMV…	.
Pythium ultimum	PYU1_T004156	PuPuf1/PuM90	MGHTDMKSTKGKNADALPCSRKDGLSLQEKPVRIGNPIELTRVKLQEPIRRIPDGVSSSMWSSDGIVRTSRLYQRSSSTPPSHARADLPSYSVPRNESKPGMQQPYRIPTASNEGSQRGVDSDDRCISDSIGIDIQRCWSAPPVADQDVVLDGNQDEGRNGISLRMGHLNLEEAPSSASPRYDKASDIWSNHSQAFDKCNFLRGPVHAGTTPLGSPDPSGTQVLSDLSFSSTPGYSNQESNAPSSACSVTSSHDELISDAVHAPPGLSLVDRIQDDFPRTSAPLYGSAQEARDQYSFGHDVKSNSAFDIVGTMERMRIEDHMDDQYNGRTCDATYKFEDNLFRQEGSKGLANFERFQQSRTLSRSISQPVYPPQMYLNKSTYACQPPLSSRVHVRSVTF…	.
	PYU1_T000558	PuPuf2	MELASHHHHHTVGAGGKLVNSGAAVPTPSSSSSSVSSSSSTSKSALSPRNNEDQRLLRTVDSASSMNSTVYEEDEQLHRPGSAPPNLNFESSNFFAFGNSHTFFSNMKYDDELASGEFPEEMSSPTGNNDILPAHTISPTNQVTHDQHSGPTAVSQGFQAQRRYTSNIVDTKSSHRQSGMPNHRKNSIEMFLSQSPSQSLGGDFLKLSLDDHKMSLQANERGAGASSSAFASGHFTLNPVPESPKKYGRANLGLRPPQHQERYGAADLQQPVMSRSSSTSSYTNYQLSPRMGSEDSWHGSQDGGQREPSSYYQDHSGQDYYGGQQSQYGNMSREQQYHNQRQDHGMYRSSNQSSYGGGYANNGRNQMAQPSGHWNPNIAVPSSGPAYNNASNGMYMNNQ…	.
	PYU1_T002171	PuPuf3	MDGLHQQEHQQSRNEQPSYQRPDRLRPRRLEPDTLSYLKEVTEMMAQPAEETTEEETELLLWNVLEELAPRAASASSDRHAGELIEVFMPKMSDGQLRYFFSKMHGYFSHLWTNRYSSHVLQNLLSRSSSIVEKEQQGATDNPNDDDDRLKETPPMSHLIVTMVKEVENEWLTLMNDVSASHVIRSVLAALAGKPLVAEKRGKKAKHRVVTFGEAPSSKDGSVIKYEVPSTFDDLFNEILMAFMSSHSHEIINLMFDRNSGPLIASALKLAPVKSKKMLVERVLHWDDEEASIKAFNDFAGDAVTSHFIEALFASIDDKFFTKIFRRCVKGKIVEFAQHNIANYVVQNAIERVSSLELANEVLQELQHSLWTLLSMGRPGVVWRLVEMCVKFKLQQKEI…	.
	PYU1_T000712	PuPuf4	MAGVKDDKKSAYQGNKGGYNKKDGGFNAKKRPASAAADKDAKKSFMDQKVAKKQRKMQRPHYEMVTRAKQIWNIIRERDVEKAKREALVKELFDLVKGKIYDVAAKHDASRVIQALLKYGKPEHRTQTVAELREHIIDLSKMQYGCFLVQKMIKYGSVADRATIVKQITGQVVQIGTHNIAANVLEYAQEHLKPAQLSGLKLEFYGKEFAYFKTENKKNLGDILSANPQKKDEVLKHLASILNRMVDKQLLGLAFVQTLLWEYLCHAEHDDVMQMIANVRDASLALLATRNGARVVNKCISLGTPKDKKRIIKCLKDKVLDACNHPSGYLVIMRILDVVDDTVLVQKSILAELNDHLLAVAMHPTGRKVLLQLFSPLKNKYLSPDDIDLLAPPMVPSPE…	.
Phytophthora infestans	PITG_00483T0	PiPuf1/PiM90	MRAPDFSMKGNLELTASARHHSPICRLLLKRTTADLERFQRHSTPSNRPHSMGHSNSMSPVKSGSGGGPSPITPPQRDGNHAGVDLAMLEKPVHHDNPVEPVRVKLQDPVGYPSDTLWSSEGLKSRSSLLFSASQVLSERPASFALRAPRLQSKTDSRSVHSAQTTPPSESDEGEAAVDNQKEDEGQRDASSENAGKLPTSWGTTTQKRSSKENQPTDNQEPESHVLSLNLQLHDHDKAPLSRSNDPRAVDIWTNPHNNFEDGDIASAVSPTTSPIKRSFPRSSAATSRPIPNRSSRGDSTTAGCRVPPGLSLIDRIQEDFPRTPSPEYGQFEGDGLPARRPSFGGRDQHRQSMFGIDEGMGQLRLGNYHSALPYDSVRRSGHDFEDVPRMPHHAANPR…	.
	PITG_14747T0	PiPuf2	MTMEFAPASAPSGPSKRPYPEKDSGNGQASGLNLFRFGSSSDFFAPMKYNEEELTAASSPTGSDNNRNDDAPPRVSTTGTKDALPPRALSTSNQESHDRDDTTNGSEKTVKVSGESPIEIKVRKARPSMEMLPSRNSRRKNSIEMFLSQSPSQALGGDFLKLSLDDRQMATNAGNGVSAGGNTAGNVNSYASGQFQLNAVQESPNEYGLAGRYRQQPQAAQQERFRGGREAQQPHLPTSLSLSRSSTVPGTSSAANAAYNGAYTLSPRMSSEDSWSGSQDGDNNALYQEQMQEYYGNNQMAYAMEQQQYRQQQYRSPQTANGSYGYGNQPSRAQMASGQWNPMVVGPHPPAGIKCKFVHQGGAPTPEHMGHSSSRHNSSMMYQQRMMMSPPPSQMMQQR…	.
	PITG_17272T0	PiPuf3	MLTQQGEDSADDAELLLWNVLEELAPRAASAASDRHAGELLEVFLPKMSDAQLRFLLHKMAGYVSHLWTNRYSSHVLQNLFSRASVVVSKEVDGDEDDNNDDDDERMKEIPPMSDVIINMVKEVENEWITLMNDVSASHVLRSVLAVLAGKPLVPEKRGKKAKHRVVTFTEARPGKDGSEIIYDVPKSFEKLFKELLAVLIESSTHELQNLLYDQNSGPLIASALKLAPSKSRRKLAERILQWEDEDACERGFYDLAADAVTSHLLESLFESASDKFFPKVFERCVRGKMLQLAEHNIANYVVQHVIKLVRTETLALEVLEELEASLWTLLTMGRPGVIWRVVEMCVKFKLRQKEVFESLVSAVNKQESKKPDAVRKNFVASLLSVQLSTSATSAKVQL…	.
	PITG_03308T0	PiPuf4	MAVQAKTSTPKGNKSYNSGKGGFNAKKRPASGNGEDGKKSFMDQKLAKKQRKMQRPHYEMVTRAKQIWNVIRERDVDKNKRATLVDELYTLVKGKIYDVAAKHDASRVIQSLMQHGKPEHRSQIVLEMNEHLVEVCKMQYGCFLVQKMIRYGSVADRTAIVKCLTGHVVQIGTHNIAANVIEYAQEYLKPSQLTALKLEFYGREFAYFQSESKRNLADIIAAHPDKKADVLKHLTTILNRMVDKQLLGLAFVQSLLWEYMCNAEHDDVMHMVANVRDASLALLATRNGARVVNKCISLGAAKDRKRIIKALKDKVLDACNHPSGYLVIMRIFDVVDDSVLVQKSILAEMNDELFSIAMHPSGRKILLQLLSPLNKKYLSADDLALLEPPMLPSPEDPTV…	.
Hyaloperonospora arabidopsidis	Ha_801042	HaPuf1/HaM90	MGHSDSTSSTKSGDSSPSSSFLSAPPQRATNLAGSAIATLKKPVHHDNPVEPVRVKLQDPVGLASDSLWSSVGLKSRSALLFSASQTLGERPASFALRAPRLPSSTDSRSVHSAQTTPPSESDEGEVVTVDNQKDNQVEHDTLSENAEDLSASWGIMQVLTFHTDHKTTDHQIIRSQRRMGYPRTCALPQNHDHCSANIWKNPHNDFEEGDYSSTVNSTASPDKLGFQRTSTRAIPAGSSRGDNSTAGCRVPPGMSLIDRIQEDFPRTPSPEFGLVDDSCLTVRRLSFGGSEQAAQSVFSISEEMGQLRLGTYHSAPHYDMGRCSSHNFASDSRLAGVNNYRRTFGRSTSEPPFGESYHGSMMHGYPSSYSTGVQGLHSCPVVTGATKSRWAANEDAYS…	.
	Ha_809847	HaPuf2	MEFAPTRGLATSTTAATSATLDRTDALSYTDETDEIDEHGGTQDRGPLPARRLRSKSSAPHSSLSFGSSNLFRFDSARDFFAPVKYSEGELTAASSPTESGDESYSKDAGLLLSSTSGSGVATTSADVTSATTSATSDAQDPGLSPSLLDQKSGSKKDNDLDVGIEDTDQSRNGTRTMDCRVRKVRSEMDMLPLPALGRRKNSIEMFLSQSPSQALGGDFLKLSLSDRQRSEEANERAANGGSGDTRSRPNAASGVNPYASGQFQLNPVQKMPNGYTSTGGRYRHGQLLPPAATQPQERYRSSSRSAPPTSLSLSRSNTVPETTSSTAGVAYSSAYALSVQLPSEDSWSGGQQENSNVPYQEQMQEYYDNNQMAASYEQQQFCQQQQQQQQQHYRSLQA…	.
	Ha_802532	HaPuf3	MAEADAQDVRSQRPERVRPRRLEPDTLSYLKEVMEMLTQTGEDSTVEDTELLLWNVLEELAPRAASAASDRHAGELLEVFLPKMNDAQLRFLLHKMAGYVSHLWTNRYSSHVLQHMLSRASVAVAKEVDGLDSKEDEDDRMEDIPLLSDVLVHMVREVENEWITLMNDVSASHVLRSVLAVLAGKPLVPEKRGKKAKHRVITFTEARPGKDGGGVTTYDVPDTFDALFQDLLVTLVESSTFELQNLLYDQNSGPLIASALKLAPLKSQRKLAEKILQWEDKDACERNFYELAADAVTSHVLEALFESASDKFFTKLFKRCVRGKMVQLGEHNVANYVVQHVIKLVRTEELATEVLEELITSFWTLLTMGRPGVIWRVVEMCVTFKLRQQEVFEALVSAI…	.
	Ha_812430	HaPuf4	MALQVKSSETRSNKSYTTNGYNAKKRPAANGDDGKKSFMDQKLAKKQRKMQRPHYEMVTRAKEIWNVIRENNVDKDKRATLVDELFLLVKGKIHDVAAKHDASRVIQSLMQYGRPEHRSQIVLEMKDHLIEAAKMQYGCFLVQKMICYGSAADRAVIVKCLTGHVVQVGTHNIAANVLEYAQEFLKPSQLTALRLEFYGREFAYFRSESKHNLADIIVAHPEKKADVLQHLSSILNRMVDKQLLGLAFVQSLLWEYLCNAEYDDVMLMVGNVRDAALALLATRNGARVVNMCISLGTAKDRKRIIKTLKDKVLDACNHPSGYLVIMRILDVVDDSVLVQKSILAEMNDALFSIAMHPGGRKVLLQLLSPRNTKYLSLDDLTLLEPPMLRSPEDPTVMIV…	.
Peronophythora litchii	Pl_110999	PlPuf1/PlM90	MGHSDSMSPAKSVSGGSPSSIAPPQRAVSHAGSSIAALEKPVHHDNPVEPVRVKLQDPARYQSDSLWSSEGLKSRSSLLFSASQALSERPASFALRAPRLQSKTDSRSVHSAQTTPPSESDEGEAIVDNQKEDENQLNVSSEIVGELSTSWGSTQKLSTKDGQPTDNQESESNGLSLNLQLRDGESALDRSSEPHSVDIWKNPHNDFENGDFNSTVSPTTSPDKQDFTRSSASTTIPARSSRGDSNGVGCRVPPGMSLIDRIQEDFPRTPSPEYGHFEDGGLTARRPSFDKRDQQSQSMFGITEGMGHLRLDSYRSALPYDSGRRSGHDFGDLSRVPQHGNGSRLAGMNGHRHTFGRSTSEPPFGESYNGAMAQGYPSPYAMNSQGVQGYPVMMSTGKP…	.
	Pl_103467	PlPuf2	MEMLPSHNSRRKNSIEMFLSQSPSQALGGDFLKLSLDDRQMSLQANERAASRGNGVSTGSSAAGNVNSYASGQFQLNPVQESPNEYATQDGDNNALYQEQMHDYYGNNQMAASYALEQQQYRQQQQQHYRSPQTANGSYGYGNTPSRAQMNSGQWNPAVVGPHPPAAIKCKFVHQAGAPTPEHMGGGHSSNRQSASMMYQQSRMMMSPPPSHLMQQQRHQMSGDDLHQLNGAFGGRQQSRMGYRSENSGVSGMGLGLMNGGGMSAPMMGGSANDPSSLSAALSVEDIQNRVFAMSKDQNGCRLLQEQLDYEDRADLCEVIYQESLEHLAEMMVDPFGNYLFQKLLERVNEKQRLVIIRRVSSNLVAAALNLHGTRSVQKVVEVCATSPDVIEENYEEED…	.
	Pl_103423	PlPuf3	MLTQSGEDSSDDVKLLLWNVLEEVAPRAASAASDRHAGELLEVFLPKMSDAQLRFLLHKMGGYMSHLWTNRYSSHVLQHLLSRASVVVAKEVEGEEDEEQDERMEEIPPMSHVIVNMVKEVENEWITLMNDVSASHVFRSVLAVLAGKPLVPEKRGKKAKHRDVTFTEARPGKDGSEVTYDVPDSFENLFKELLKMLIQSPTHELQNLLYDQNSGPLIASALKLAPSTSRRKLADQILQWDDEEACESGFFDLAADAVTSHLLEALFESASDNYFAKVFERCIRAKMLQLAEHNIANYVIQHAIKLVRTEALALEVLEELESSLWTLLTIGRPGVIWRVVEMCVKFKLHQKEVFEALVNAVAKQASKKPEAVRKNFVASLLNVQLSTSATSAKVQLNVM…	.
	Pl_112749	PlPuf4	MAVQAKTSGKNYSNKGGFNAKKRPAASGEDGKKSFMDQKLAKKQRKMQCPHYEMVTRAKQIWNVIRERDVDKTKRATLVDELYTLVKGKIYDVAAKHDASRVIQSLMQHGKPEHRSQIVLEMKEHLIEVAKMQYGCFLVQKMIRYGSTADRAAIVKCLTGYVVQVGTHNIAANVLEYAQEYLKPSQLTALKLEFYGREFAYFHSESKRNLANIIAAHPEKKADVLKYLTTILNRMVDKQLLGLAFVQSLLWEYMCNAEHDDVMQMVANVRDASLALLATRNGARVVNKCISLGAAKDRKRIIKALKDKVLEACNHPSGYLVIMRIFDVVDDSVLVQKSILAEMNDELFSIAMHPSGRKVLLQLLSPLNKKYLSADDLALLEPPMLPSPEDSTVMVVNYK…	.
Phytophthora parasitica	PPTG_08292T0	PpPuf1/PpM90	MGHSNSMSPAKSGSGGVPSPITPPQRDANLDGSDLAALEKPVHHDNPVEPVRVKLQDPVGYPSDSLWSSEGLKSRSSLLFSASQALSERPASFALRAPRLQSKTDSRSVPSAQTTPPSESDEGEAAVDNQTEDEGQHDAPSENAGKLPASWGTTTQKQSSKENQSTDNQEPESHALPLNLQLQDHEHAPLSRSAEPRGVDIWTNPHNDFEDGDFTSSVSPTTSPVKQSFPRSSAPTSRPIPNGSSRGDSKTVGCRVPPGMSLIDRIQEDFPRTPSPEYGPFEGDRLPARRPSFGGRDQQMHSVFGIDEGMGQLRLGNYHSATPYEPACRSGHDFEGLPRMPQHTNGARLSGMNGHRHTFGRSTSEPPFGGTYHGAMAQGYMSPYAMTAQGVQGFPVMMG…	.
	PPTG_08566	PpPuf2	MTMEFAPTSAPSGPNKRPYTEKDSGNDQASGLNLFRFGSSSDFFMKYNEEELTAASSPTGSDNNPSNDASSSATEAASNDVLPPRSNQETHEQEKASNAEVTKVSSERPIEIKVRKARQPMEMLPSHNSRRKNSIEMFLSQSPSQALGGDFLKLSLDDRQMSLQANERATNVSNGVSTSASAAGNVNSYASGQFQLNPVQESPNEYGLAGRYRQPQAAQQERFRGGRDAQQPHMPTSLSLSRSSTVPGTSSAPNAAYNGAYTLSPRMSSEDSWSGSQDGDNNALYQEQMHDYYGNQMAPSYALEQQQYRQQQYRSPQTANGSYGYGNAPSRAQMASGQWNPMVVGPHPPAGMYDVAGNNMYMNPRSSPMRHPHAQMGYASQQQVAMGMRGGHTNSRAHG…	.
	PPTG_11345	PpPuf3	MNEHEQYEAQAPQRPERVRPRRLEPDTLSYLKEVTEMLTQQGEDSTADDVELLLWNVLEELAPRAASAASDRHAGELLEVFLPKMSDAQLRFLLHKMAGYMSHLWTNRYSSHVLQHLLSRASVVVAKEVDGDEEEQNNDEDDRMKEIPPMSDVIINMVKEVENEWITLMNDVSASHVLRSVLAVLAGKPLVPEKRGKKAKHRVVTFTEARPGKDGSEVTYDVPGSFEKLFKELLAVLIESPTHELQNLLYDQNSGPLIASALKLAPSKSRRKLAERILQWEDEDACERGFYDLAADAVTSHLLEALFESGSDKFFSKVFQRCVRGKMLQLAEHNIANYVVQHAIKLVRTEALALEVLEELEASLWTLLSMGRPGVIWRVVEMCVKFKLHQKEVFEALVS…	.
	PPTG_16052	PpPuf4	MAVEAKTSATKGNKGYNSGKGAFNAKKRPANGEDGKKSFMDQKLAKKQRKMQRPHYEMVTRAKQIWNVIRERDVDKNKRATLVEELYTLVKGKIYDVAAKHDASRVIQSLMQHGKPEHRSQIVLEMKEHLIEVAKMQYGCFLVQKMIRYGSVADRAAIVKCLTGHAVQIGTHNIAANVLEYAQEYLKPSQLTALKLEFYGREFAYFQSESKRNLADIIAAHPDKKADVLKHLTTILNRMVDKQLLGLAFVQSLLWEYMCNAEHDDVMQMVANVRDASLALLATRNGARVVNKCISLGAAKDRKRIIKTLKDKVLEACNHPSGYLVIMRIFDVVDDSVLVQKSILAEMNDELFSIAMHPSGRKILLQLLSPLNKKYLSADDLALLEPPMLPSPEDPTVMV…	.
Fusarium graminearum	FGSG_00841T0	FGSG_00841T0	MSSDDSINRYSMPVTRSRTGLYDVGLDQTNTTRFLFGDEDSNALGHSVPDENFPTLVRRDDQMRPQQNLSSINGTSNIVSDLVGLASRPASLRHSIDLKYISENAIETGSLMSPPGNGNMATPPKLQGSFSSNDVPTVKSPGGSSSKANTHAQQHFHNHNASLGRIPAGAIHRGHSREISSDNTAVSREQSGYPSIQSALQASAAPFGPSTTAPAPASMGNTPTGAPSMNGNFNNNSGYYPVSGYGVPQGAPQGSVPQGAPQGATHQPSAYNANMLASSMQQMSMNGANGGSMYQPQNYNGYNAGHYNQSNQPRDSQARVMQHRRQLDNEAMSRFQNMPLESFVGTIYELCKDQHGCRYLQKKLEERNPDQVHMIWNETNKHVIELMTDPFGNYLCQKL…	.
	FGSG_06710T0	FGSG_06710T0	MMNSTGFGYAAGSAGSVSRPEPSFGVSHNPSSSIHSQSGMRYQQSLMSQQTYNQHAFSLNNAQGLDNQSLLSSVGRTPLNPASQAWNQNITNHASSSSLGGNSANILALYPTTSRMDQGNSYNDFLSPLGSRESIPRPLENESERRMPSQHQYPPYHPRPNTTALQTAYLNPALSMPSSNAPMQFFYQQSNFVNSGVNAHGNHNQSASTLDPWCRDFIASLKSDKKQHLTLDMVFGHVVLACGTQDISRFIQNKLQQAKSEDKQAMFNEIGSDMINLMKDLYGNYVCQKLIENGSMAQKMHVIQAVKGHIVQLSLNVYGCRVFQKIVDCCPPSHIVGILDEIHSYDVIKSLSQDECGNHVIQKLVQTMPPKDVKFITVACQEHARELSANSFSCRILQR…	.
	FGSG_05203T0	FGSG_05203T0	MSSPGYSQASPEKNSPIFTAVAQGDTSGSSPRAPVLKSISALTTSKLANQGLPKKMKISHDYSTTEQSYPVDKLLAKIEEQNMDQQADSLKANHEGVYYTRVFDHASSSNSLPVTPATDAFPSTAPTTRPASATLDDARSESEEVVRLKLQLAQAESKISKLDQELADTRVSKTLPGTSAIGSNNTFYPTREGVWGSPDDAHSDTSDAMSASTFNRTREIWGAQPGPFTNTLQAPVAEPAPGKWLGGRGFNLPGPEPIGPPYPIMEGFRNERMTPDSEMMRPGYGRRGNRIESRFNSPQPLGSGYGGGYNSPANQSDYMGSPVPGAPMNAPQGLGPMGVYPPYPPPAGTPLSPHASEFTAGSGWKNEVGPHAMYQTRRGLDPREVLAPEDQTYLPPTEP…	.
	FGSG_13028T0	FGSG_13028T0	MRTYVSGNSGLSNPVSSAEIRLQDDKDYDDLPQAVAGINLGRSNSRNAGLLSADEQGLEGPTSALWLGSIPTSTTTSTLIEMFKSHGPILSARVLTHKNCGFVNFERVESAISAKASMNSKEIFPGAGPIRINFAKPPSASNTPGHDGVFPSPSPDPFAKGQDSAQGTNATTPAGETPSASAATNAAPKAPSLREMTPDILEIVKQFGASEEDRFRITRNLQSAIQFNSFVEEIPPIREPAHTRVHDAPKLRDIRKRIDNQSLSQAEIENIAVDMLPEIAELSSDYLGNTVVQKLFEHCSDQLRDAMLSEIAPHLAEIGVHKNGTWAAQKIIDVCKTPAQMTLITEHIRPYTIPLFLDQYGNYVLQGCLKFGAPYNDFIFETMLARMWEVAQGRYGARA…	.
	FGSG_01128T0	FGSG_01128T0	MATKSAAVGDKRKSASSGKYQTFSKLNKKPRLDEKKVKKQPVKESEDSDEEDGGADLSEEAPKRSSNGAGDGKTFERTSGQTSRESHAKQKQLAQERKAAKPLADEVQRTKKLWEKLRRKSHVPKEERQTLVTELFTIITGRIKDFVLKHDAVRAVQTAIKYASPEQKKQIARELTGTYAQLAESRYAKFLIGKLLVQNDEEIRDIIIPEFYGRVRKMINHPEASWILDDVYRGVATKEQKAILLREWYGPEFSIRELTKDTNPTSDLKAILEAEPSKRGPIMKSLVDIIGSLVNKKMTGFTMLHDAMFQYFSATQPGTEEFTEFFEMVKGDEGGDLLKNMAFTRNGAKLTCLLLAHGSSKDRKQILKTYKDTFLLMSGDIWAHLVILTAYDVVDDTKL…	.
Magnaporthe oryzae	MGG_03158	MGG_03158	MSATAPGVRPNSGSPGLRLSSSASKSPSHDENLRLSDDYTQAYQKAKLTHDLASSESYPMDRLLAKLSEHQAVNTQHNVPIAAFSDDEQVFPRVLDHQSSCSSLPITPANDIYAASTPATRPASATPESHTAANDEVTRLKLELARAKSEISRLDSELINRRTEGIEGNEDGLDQVDKSILGMTGELGGPRFSGSSTYKSSRPQYARETPWPAQDDSPSDTSDSLSAGNYGRSRGIWASGKNSNANQSNYLQPTTSALSDPTQQVSWSGGGRGFAEPCAPLYGPTADTYRGDRFGSGSDMGMRAASGRRSNRYDNRFATPQSFEPGFGGFTMGYSQFDSVASYQGGLQASLSGGLMSHAGGMHQQFQQPVGTPLSPHATEFTSNVASSWKSDAVATEGQ…	.
	MGG_04985	MGG_04985	MASAARQSRFTNYTMSNAGDKAGQTLGGGISYQGPDWKRQNIWSSSLGSFPKSQPPTSRGNDENGQAGAGALAAKSDVDSWSRRGPWETADNSQRKTSGATSPTRTRDSFNDMHASNTFTTSRPPINQGPGFSLNRQRQSAFDTTSNAFRYTSMTSDETESPSGYPISGGFGGDSKPLNMRADSRNGYSGGQAGTADSLQGYENAYAGHVSGMAHAGRPQPHSSSSFPAQSGPTRAYSTTQLDQQDLHESFKRSVTINDASDTGTSNFQAARSFQFNPGSQPWDSNGVATFKPGHNGYSIPEAHQEGIISDYSNGKRGSIPDRNSPGLNMRTNLASPRHMSEASIIPNGWGSRPASRDPRNGLENERRGSTNSFMSSTHSHAIHLPGQQQPSFYPPHPY…	.
	MGG_06318	MGG_06318	MSTSRSDHLTINNYAQAASGQQRSSSPTTSTSPNDPLGAPMRSPFGISSSKMQGISRSGNGSPSHDLGASSRLYKSGNSTPLRENIPESPTDGFPDFAQLPTSDSLPQPRRARAGTLPSRFSPGGASNGLLNIPSLAAKTSRPTPTQSPFNKTPSPGLEPSEPQPSSSTLLSRLRAGSMPQRSPFAPQIPGTSSPFGPSIFTSWNPTGTGRERGATLASIASIGSNGPDSPAQSAFSAGGAGENDVHMRTLDYLGLAETTPQPSRAQLATPYIPTLADFTKQANRFRSYSVNNKDKYADEEEDDFDPDELAAYEARLVAAQLQDQLAATNAAIHNHNLAVQQAFASQAAVSRPRARTAGVLDAPSRIMRGFYPTPSRLDNAMSAADIRLTDDKDFDELP…	.
	MGG_13803	MGG_13803	MATKSVKLGDKRKSSSSDKPPKSEKPTKKARSDKETSAPAKQRIASSRKAFEAEGDLSDEDDFDGLSSEDEEDGGADLKSEDDHKHKKAKLSSGTSDGKTFERGQTSRESHALQKQLAQERKAAKPLADELARTKKLWERLRRKSHVPKEERQGLVDELFTIVTGRVRDFVLKHDAVRAVQTAIKYATMAQRREIAQELKGTFAQLAESRYAKFLIGKLLGHQDDEVRDLIVPEFYGKVKKLINHPEASWILDDIYRGVATKEQKDILLREWYGTEFALFKPENGEAVTADLPKILKNEPSKRGPILKYLFGMINNLIQKQMTGFTMLHDAMLQYFLCLPPDTEEHKEFVEIIKADDNGDLLKNLAFTRSGARLVCLLLAYGGAKDRKQILKTYKDTFE…	.
	MGG_14563	MGG_14563	MDELRFRSQQSPRTAEHQHTMNSLVSPPRNSNRHSQSFINTHDLRSNLPRRFTTDSGRVPTLSSLSSLPSPRGPPESQEFVNNAAIHKAQLIEKKRMEYEKIREQRRRFEAEMQKLDLQQRREEQELAAMQEDLGRIAGHQSEPTTPPEYRDAAGFPSVFSRPNRYSTSSLISPPGLLYNRPARSGSQLTSPHGSIMQSVRGFAYDDGLPARSMPGTRRNSDEDEKEEAVRQDPTSHRSTNALNRYSMPVTRSRTGFYGLDLDQTNTTRFLFGDEDNSAAEMNQYSQVQASDESFPTLSRHDDYSTLSSAITNGNASGVFSQQGGAASELSGISSVASIRRSFDMKAHDMGKFYAEAAEANNMVPPVQHGLSSPPKLQSSHSSNDVPTVKNGMGASVMG…	.
Saccharomyces cerevisiae	JSN1/YJR091C	ScPuf1	MDKSKQMNINNLSNIPEVIDPGITIPIYEEEYENNGESNSQLQQQPQKLGSYRSRAGKFSNTLSNLLPSISAKLHHSKKNSHGKNGAEFSSSNNSSQSTVASKTPRASPSRSKMMESSIDGVTMDRPGSLTPPQDMEKLVHFPDSSNNFLIPAPRGSSDSFNLPHQISRTRNNTMSSQITSISSIAPKPRTSSGIWSSNASANDPMQQHLLQQLQPTTSNNTTNSNTLNDYSTKTAYFDNMVSTSGSQMADNKMNTNNLAIPNSVWSNTRQRSQSNASSIYTDAPLYEQPARASISSHYTIPTQESPLIADEIDPQSINWVTMDPTVPSINQISNLLPTNTISISNVFPLQHQQPQLNNAINLTSTSLATLCSKYGEVISARTLRNLNMALVEFSSVES…	.
	PUF2/YPR042C	ScPuf2	MDNKRLYNGNLSNIPEVIDPGITIPIYEEDIRNDTRMNTNARSVRVSDKRGRSSSTSPQKIGSYRTRAGRFSDTLTNLLPSISAKLHHSKKSTPVVVVPPTSSTPDSLNSTTYAPRVSSDSFTVATPLSLQSTTTRTRTRNNTVSSQITASSSLTTDVGNATSANIWSANAESNTSSSPLFDYPLATSYFEPLTRFKSTDNYTLPQTAQLNSFLEKNGNPNIWSSAGNSNTDHLNTPIVNRQRSQSQSTTNRVYTDAPYYQQPAQNYQVQVPPRVPKSTSISPVILDDVDPASINWITANQKVPLVNQISALLPTNTISISNVFPLQPTQQHQQNAVNLTSTSLATLCSQYGKVLSARTLRGLNMALVEFSTVESAICALEALQGKELSKVGAPSTVSF…	.
	PUF3/YLL013C	ScPuf3	MEMNMDMDMDMELASIVSSLSALSHSNNNGGQAAAAGIVNGGAAGSQQIGGFRRSSFTTANEVDSEILLLHGSSESSPIFKKTALSVGTAPPFSTNSKKFFGNGGNYYQYRSTDTASLSSASYNNYHTHHTAANLGKNNKVNHLLGQYSASIAGPVYYNGNDNNNSGGEGFFEKFGKSLIDGTRELESQDRPDAVNTQSQFISKSVSNASLDTQNTFEQNVESDKNFNKLNRNTTNSGSLYHSSSNSGSSASLESENAHYPKRNIWNVANTPVFRPSNNPAAVGATNVALPNQQDGPANNNFPPYMNGFPPNQFHQGPHYQNFPNYLIGSPSNFISQMISVQIPANEDTEDSNGKKKKKANRPSSVSSPSSPPNNSPFPFAYPNPMMFMPPPPLSAPQQ…	.
	PUF4/YGL014W	ScPuf4	MSTKGLKEEIDDVPSVDPVVSETVNSALEQLQLDDPEENATSNAFANKVSQDSQFANGPPSQMFPHPQMMGGMGFMPYSQMMQVPHNPCPFFPPPDFNDPTAPLSSSPLNAGGPPMLFKNDSLPFQMLSSGAAVATQGGQNLNPLINDNSMKVLPIASADPLWTHSNVPGSASVAIEETTATLQESLPSKGRESNNKASSFRRQTFHALSPTDLINAANNVTLSKDFQSDMQNFSKAKKPSVGANNTAKTRTQSISFDNTPSSTSFIPPTNSVSEKLSDFKIETSKEDLINKTAPAKKESPTTYGAAYPYGGPLLQPNPIMPGHPHNISSPIYGIRSPFPNSYEMGAQFQPFSPILNPTSHSLNANSPIPLTQSPIHLAPVLNPSSNSVAFSDMKNDGG…	.
	MPT5/YGL178W	ScPuf5	MINNEPFPSADSASILTTSTSNNSLMSYNHQPQLSINSVQSLLEPVTPPPLGQMNNKRNHQKAHSLDLSGFNQFISSTQSPLALMNNTSTSNSANSFSPNPNAASNSTGLSASMANPPAILPLINEFDLEMDGPRRKSSHDFTVVAPSNSGVNTSSLIMETPSSSVTPAASLRNFSNSNNAASKCGVDNSSFGLSSSTSSSMVEISALPLRDLDYIKLATDQFGCRFLQKKLETPSESNMVRDLMYEQIKPFFLDLILDPFGNYLVQKLCDYLTAEQKTLLIQTIYPNVFQISINQYGTRSLQKIIDTVDNEVQIDLIIKGFSQEFTSIEQVVTLINDLNGNHVIQKCIFKFSPSKFGFIIDAIVEQNNIITISTHKHGCCVLQKLLSVCTLQQIFKIS…	.
	PUF6/YDR496C	ScPuf6	MAPLTKKTNGKRSAKEVSHSEKKLAKKPRISIDSSDEESELSKKEDAVSSSSDDDDLDDLSTSDSEAEEEADELDISDDSEEHENENEEKEGKDKSEGGENGNHTEQRKLLKERKMQRKSGTQVQQIKSVWERLRVKTPPLPKQIREKLSNEIWELSKDCISDLVLKHDASRIVQTLVKYSSKDRREQIVDALKGKFYVLATSAYGKYLLVKLLHYGSRSSRQTIINELHGSLRKLMRHREGAYVVEDLFVLYATHEQRQQMIKEFWGSEYAVFRETHKDLTIEKVCESSIEKRNIIARNLIGTITASVEKGSTGFQILHAAMREYVKIANEKEISEMIELLHEQFAELVHTPEGSDVACTLVARANAKERKLILKALKNHAEKLIKNEYGNIVFITIL…	.
Arabidopsis thaliana	AT2G29200.1	AtPum1	MIPELGRRPMHRGNEDSSFGDDYEKEIGVLLGEQQRRQVEADELERELNLFRSGSAPPTVDGSVSAAGGLFSGGGGAPFLEFGGVNKGNGFGGDDEEFRKDPAYLSYYYANMKLNPRLPPPLMSREDLRVAQRLKGSNNVLGGVGDRRKVNDNRSLFSMPPGFEGEKTGASASEWDANGLIGLPGLGLGGKQKSFADIFQADMGHGHPVAQQPSRPASRNTFDENVDSNNNLSPSASQGIGAPSPYSYAAVLGSSLSRNGTPDPQAIARVPSPCLTPIGSGRMSSNDKRNTSNQSPFNGVTSGLNESSDLVNALSGLNLSCSVGLDDRSQAEQDVEKVRNYMFGLQGGHNEVNQHEFPNKSDQAHKATGSLRNSQLRGPHGSAYNGGVGLANPYQQLDS…	.
	AT2G29190.1	AtPum2	MIPELGRRPMHRGNEDSSFGDDYEKEIGVLLGEQQRRQVEADELERELNLYRSGSAPPTVDGSVSAAGGLFSGGGGAPFLEFGGGNKGNGFGGDDEEFRKDPAYLSYYYANMKLNPRLPPPLMSREDLRVAQRLKGSSNVLGGVGDRRKVNDSQSLFSMPPGFDQRKQHEFEVEKTSASSSEWDANGLIGLPGLGIGGKQKSFADIFQADMGHGHPVTKQPSRPASRNTFDENVDSKNNLSPSASQGIGAPSPYSYAAVLGSSLSRNGTPDPQAIARVPSPCLTPIGSGRVSSNDKRNTSNQSPFNGGLNESSDLVNALSGMNLSGSGGLDERGQAEQDVEKVRNYMFGLQGGHNEVNQHGFPNKSDQAQKATGLLRNSQLRGAQGSTYNDGGGVATQY…	.
	AT2G29140.1	AtPum3	MMIPELGRRPMHRGNEDSSFGDDYEKEIGVLLGEQQRRQVEADELERELNLYRSGSAPPTVDGSLSAAGGLFSGGGGASFLEFGGVNKGNGFGGDDEEFRKDPAYLSYYYANMKLNPRLPPPLMSREDLRVAQRLKGSNNVLGGVGDRRKVNDSRSLFSMPPGFEAGKPGASASEWDANGLIGLGLGGKQKSFADIFQADMGHPVVQQPSRPASRNTFDENVDSNNNLSPSASQGIGAPSPYCYAAVLGSSLSRNGTPDPQGIARVPSPCLTPIGSGRVSSNDKRNTSNQSPFNGVTSGLNESSDLVNALSGLNLSGTGGLDERGQAEQDVEKVRNYMFGLQDGHNEVNPHGFPNRSDQARGTASCRNSQMRGSQGSAYNSGSGVANPYQHHDSPNYYA…	.
	AT3G10360.1	AtPum4	MVTNSYMDTRSNLTSVNRGSNVDLEDRFQRELESLLQQHRNQQSFGRERERDIDVHRSGSAPPTVEGLLRAMDNQYLNNNNSDHRDVGNISSITTSNGVELLSDDELRWHPEYLSYYYSNEHSNPRLPPPLLSREDWRVAQRFHNSESVFDPVGEWRKKTVEVDNSSSLFSVQPGVPVEQAENDLMELRNAVAQGRSQKVQRLDQGREDLIGLSGYSGLGPRRKSFADILQEGLERDAALGSQLSRPASCNTFRDMKDAAVLSNFSAGGFDSPLAFHDSLHSTAKNSPNTMLGSTMSSPVPRNRTPDSHLVGRSTASGLPPIGTRVGPVEKKNTFGTAIQNCESYTAADVADTLSRLNMSEMSQVKENHMQSQLQVELENQSDVMRYIPNGHKKALRQQ…	.
	AT3G20250.1	AtPum5	MTTTQSAMRMVEGDHIKNWQASSDSGIFGSLDMAVEDLGFLMKRNRLDSGDQTGKFPSRSESAPPSMEGSFAALRNLLKQQEGSSSEVLSRAIENYDSEEEIRSDPAYVAYYLSNINLNPRLPPPLISRENQHLLRHFGDNNQSPTTSWDNMGIRSSLHSSRTALSTHREEPEDEASSGEQQSYASLAGRRKSIADMIQRPHSAGNRPIAQDIHAISSDTSSEHARRLPESDINSVNLLRETDSLSSDAIASEDPFTTDLASQSFTNAQTERLNARQASHEDNNLSVFGASPPSSVASRMRRNQEDQQSQGRRMPPQYTPSSYQVQASSPQQMSYPRIGGTQDMMQSLPKIATGESSGMFVPQYNYGGYPPASGIVPQYMSGYPSHEATVPMPYDISST…	.
	AT4G25880.1	AtPum6	MATENPIRISGSNERWSNSRKVSVPNRSGSAPPNMEGSFLAVDNLLSRQGGSVYNNLMLPRYGFEEPVTTHPSSKHSLNRIPSPPIYYPTEYQFIDNRVGRFRSNQGLNKVNSPIHLSQGKLSTHKEVSEDESSQQLSVNSVSDRTDGLDIRLSPGSQSLADFRQDDTSSGQTPQHSRSNSSNGEVNTADESGNFSELSDDVVVKDNAASTARASIGNEKSPDESTIISKMKSTNISGPGTAKYPREPRYGQPERQPHQQQNNATWIQGGSNMGSHGVNDAVIGAGQFHYGQPYKFSGDGQPVLQSSGFTPPLLYTATQTAYMTSPAHVYNMQSPAVYSPQYGYGPYTNMIPQFMPGYPSHGSVPVVVSPDFIPQLSGPSAGSVVHGGEMQYAEKLYVP…	.
	AT1G78160.1	AtPum7	MDEFREASSVSSSPSTPLRTPLHSPNLFNGDFSVSNRFSFKSSSDYSLSSSFSNGLCSPEDSSSPFSSPPFNGIIPKHNHTSSSPVSFDSLFFKDHEKSHVNGTDDLGLCEDLYRMNIKEDVEEDQIRYARTETLKDPLPKSDHTDFTPDPLYNFSPKHYEPSNGGFVSGGFPYGFFRPPKESSINQSCASWSGFDQSKNDDKRNMFGNNPQQFGWPSYSSSNSGTSPYNNGQEIFENRGGMREYSAYSPPHQPEVSYKHQNYRTTTSDILPLFCQRTQVPMVSKCSEPFSSDESFFMNGKSIDHQRSNTRALMSNNGNPTEICHPSLPNMCDIQGYVYLMAKDQHGCRFLQRIFDEGTSVDAMIIFNEVIAHVVELMMDPFGNYLMQKLLDVCTEEQR…	.
	AT1G22240.1	AtPum8	MMRGEFGEASSLSRSPSSPLQTEPHPQSPKFYRNHYVFSGDHSSYNSSSRFCLRSPSDYSLSSYFSNGLCSSEDGSSQFASPPLDGLMTKYNFGGDDLGLCESFDLLNVGEEDKTHHQTQRSSFGNYEANGDGGFRYYSGFGVDQKDHQISNSWNLGMQSCNMNNYSVPVHGKSGVGALFDHQGISSNPNESLPKVSEFQGYVYFMAKDQHGCRFLQWIFEDGSALDALVIFSEVIPHVVELMMDPFGNYLMQKLLDVCNEEQRTQIILMVTSEPGQLIRISLNAYGTRVVQRLVESIKTRKQISLVKSALRPGFLNLIRDLNGNHVIQRCLQCLSTEDNEFIFEDATKFCIDIATHRHGCCVLQKCIAYSSGLQREKLVTEISRNSLFLAQDPYGNYA…	.
	AT1G35730.1	AtPum9	MGFGGFNGDFNFRGASDHRPLGSDGFLPSLDTNPFLKNHKSVEALDLCKKLHKMGISCDMSIWTKPEEQFRVDPSEFGARTLHGSSGFDQNLTGASQIHDGFRNFSSVRLQNNNFHGVSPSPGEMRLLGRQDSFNLNGFEEMLALKNHRDFLLDQIHEPIKRPPFLRGNDALISSLMFEGNNRVSQTLAAMEASRGFYPEEDSSLLSPFHEKVSGKLGASYLEDTVLIGQGSYGKMSPKSNNDLVSMVEIYGSVNLMAKDQIGCRVLQKLVEEGTFHEAKVILLAIIDHVVELSMDPFGNYIVQKLFDVSDEEQRTLIVSVLTSNPRELIRICLNTYGTRVVQKMIETVKTKQQIALVKSGLKPGFLALVKDLNGNHVIQSCLQTLGPNDNEFVLEAAT…	.
	AT1G35750.1	AtPum10	MEIFNFGQASDHRRLPDFGSGGFLQSLDTNPFLKNQYYNNSVEALELCKKLNKMGISCDMSIWTKPEEPFRVDPGDFGAKTLHESFGFDQNLTGASQIHDGFRNFSSVRVQNNNFHGVSPSPGLLGLQDSFNPNGFEEMMAFKDHKDFLLDHINEPIKRSPFLRGNDAFKGSLMFEGIRVSQILAAMEGSGASYPDEPKINGGLPLDLVSMVEIYGSVNLMARDQIGCRALQKLVEEGTVLDSKVIFLEIIDHVVELSMDPLGNYIVQKLLVVSDEEQRTMIVSVLTSKPRELIKICLNTNGTRVIQKMIKTVKTKQQIALVKSALEPGFLVLVNDSNGYHVLQSCLEFLVPNDNKFVVEAATEYCAQLATHQYGCYVLQCSLINTVGLQHERLVAEIS…	.
	AT4G08840.1	AtPum11	MDFGFFPGDLRQRGSFTDLGFNGFPLTSSVSNGFHFSGDRTTNPFLNLRKLDTTSLMADGVDMGLCQNLSKMSISDERSNFFNHSSFSGYGCYQGRESSFHGEASSSMRGFVGYGDVHRFEQDLRVRASFHGESAMSSYVGDGSDYHRLRFLALQEASNPNPRCFTENMSLLNRDYMLELEHFNQQIRRDFSLVPQKSPLAFHEERILPPFSAMGGSRELDGSAKCMKNKEDSLDLASMVDSYGSVYLMAKDQLGCRLLQKFVDEGNFVDVMIIFKEVINNVIELGTDPFGNYLIQKLIEVCNEEQRTQILIRLTSKPGLLVKISINNYGTRVVQKLIETVTTKEQISLVKSALVPGFLSLFRELNGNHVILNCLKFFSPNDNKFILEAATKFCIEIAT…	.
	AT5G56510.1	AtPum12	MDQRRGNELDEFEKLLGEIPKVTSGNDYNHFPICLSSSRSQSIKKVDQYLPDDRAFTTSFSEANLHFGIPNHTPESPHPLFINPSYHSPSNSPCVYDKFDSRKLDPVMFRKLQQVGYLPNLSSGISPAQRQHYLPHSQPLSHYQSPMTWRDIEEENFQRLKLQEEQYLSINPHFLHLQSMDTVPRQDHFDYRRAEQSNRNLFWNGEDGNESVRKMCYPEKILMRSQMDLNTAKVIKYGAGDESQNGRLWLQNQLNEDLTMSLNNLSLQPQKYNSIAEARGKIYYLAKDQHGCRFLQRIFSEKDGNDIEMIFNEIIDYISELMMDPFGNYLVQKLLEVCNEDQRMQIVHSITRKPGLLIKISCDMHGTRAVQKIVETAKREEEISIIISALKHGIVHLIK…	.
	AT5G43090.1	AtPum13	MDNKFYVNTNGERNIWSTAAEENMTTAASSSQSQPPQMQSSKFHQPENHIHINDGFSSGAFDLQTLESSFRGLSFADSNVHQNGNPILPAHQYNQVFNGGGGSYGDGYLFPPSGSYHHYELKDLQRFNQNQQRLSYQNDYVNQSYRYDTIGGGNGMLNNSFLNGVPCASRNNVSDYYTNIFGYGVNNSWRSNEGCTYNQDQAASSMENGRGSYFSIATDRVWSKELEKTIFVGTKETIDMIFDGLIVGICELMVDPFGNDVVKLLIGKCSSEQIILIVDVVTRHISKFVNICFNPIGTLAIQVLLTSIHERANNQIPRIMDAISSVALQLTRNTNAKYVILACFRMFTSSQCRRLLEVVSQHCYQIAIDQNGCCLLQQCFDKERVPNHEIRQRLISEVI…	.
	AT5G43110.1	AtPum14	MDKNFRVNTNDERNIWLSTAVNENLTMASSSSQPQPISSPFHQPENQVNRVNPGSHYYDLETLESSFGGLSFNDSSVGQNGDSIHLPRRTNQVFTGSSSGGAGDDNGYLLPPMGSHHHRELEELQRHNYLNQLRMSYQNDYAHQSYWYNTDGDGNGMLNNGFLNDVPSSSRDRVSDYYTNRFGYEGYNYWRGNEGFDYNQCQASFSAFAKDKEMSERLGMSIFQGTKETVDAIYNGLIGDICELMVDPYGSDVVQLLMRRCSSEQIVQLVDIVTQQMFQFVNICIDSLGTNAIQVLLTCINERAKDQIPRIVDVVRTVALQLSKSNHAIFVILACFRLFPLHCRLLLELIVQNCHQIAIDQHGCCLLQLCFNKDRVPNLEIRQRLIMEAIANALRLCLN…	.
	AT4G08560.1	AtPum15	MKNLSIFMFVFSLCMFGHVSRARIRIANELKFKKNLWMRCYSKDDVLGPHIIPIGGHFLDYFGTNFWGTTRFMCTLRQGPNYIHYQSFTAFKLFIVVVQVFSNEQSERKSGGRTVSGSRGISRSTDFVGASQNLRPFVSLDDDAYGYMYGIRNTLLSRAKDGIESHMLQYVIAKGLKETIDKIFDNLISHVCELMLDYYGHKVFRKLMEKCTDEQITRVLDIVLEEPFEFVRLCVHTHGTHAIQGLMRSLCSEEQISRFMETLCYVSLLLTKDVIAHRVILFCFNQFSPSHTRYLLEVIVQNCYQVAIDQNGCCMLKKLIRQSSRELRDPLIKEIISIAVRLCGNCYGTLTPKSLLVRNYVVQYLLRLKDYEVTSALSKHLDGNYVQLSYDKYGSHVVQ…	.
	AT5G59280.1	AtPum16	MANNNSFSMSTMFNTIQEILNEEPLTVPSPPSRGGYSLFHIRKAEMDIQRIFNFMTGSEDLKDDISVLDTGTLMWMASLMTSDCDYFMVITTNKNGSKTLQKLMGMSDDMDVFFFEAIMRLFIHVMTDKYASYVTIQGMRVFQQDKRELMYDQILRYACFLAGDQYGCIALNEIITDLDDPYYRDQLLDIVANNALLLSNDAYGNFVVQHVLKLRDSRCTRNIADKLCGYCVELSFKKYGSYIVERLLEAGDVPMATVVLDLLACKTEMLIRLARSEYGNFVVCKALELTNEILTADLFYGLVNRLMPYRHLLHRSPRSKIATILDSMSVPN	.
	AT1G35850.1	AtPum17	MTNINRLSMSTMFNALHEILNEEPLAIPPPPSRGGYSYFHIRTTEMDLQRMFNFMTGSEDLKDDISVLDTGMLKLMRMSDDMDVFFFVAIMRLFIHVMIDKYASYVAIQGMRIFKQDKRELMYDHILRYALFLARDQYGCIALNEIIKELDDPYYRDELMDIVSNNALLLSNDAYGNFVVQHVLKLHDSRCTGNIADKLCGYCVELSFKKYGSYIVERLLEVRDIPMATIVLDLLACKTEMLIRLARSENGNFVVCKLLELTNDILTADLFYSLVNKLRPYRFLLHRFPESKIVAILGSMRVPN	.
	AT5G60110.1	AtPum18	MAVADNPFSMSTMFNALPNPKGISGSIPPPGFAPRASATPLHAALFNLMTDGDGVSYFKEMISNSDKTELQRMASLLTSDSDYFMSIVTTKFGSRRVQKLLGKSDDVDAFFCAAILRRFLHITTDKYASYVTIRAMVVFDKVMKKALYERILYHALDLACDQHGCIALNDIITDADDPYYRDQLLELVASNALRLSNDASGNFVVQHVLTLYDSRCIHNIAVNLYGQCIELSFKKYGSYIVEKLLEVEESMVVVVVELLGCDGDRLMRLARNEFGNFVVVKALRFTKMSRMDLFWGLVQKLMPFIRLLRRSHGSNIANILDSFRLRC	.
	AT5G60180.1	AtPum19	MAVSDNTFSMSTMFNALPNPTETSGYIPPSGFAPRASATPLHAALFNLMTDGDGVSYFKEMISKSDKTELQRMASLLTSDSDYFMSIVTTKFGSRRVQKLLGKSDDVDAFFCAAILRRFLHITTDKYASYVTIRAMVVFDKVMKKALYERILYHALDLACDQHGCIALNDIITDADDPYYRDQLLELVVSNALRLSNDASGNFVVQHVLTLYDSRCIHNIAVNLYGQCIELSFKKYGSYIVEKLLEVEESMVVVVVELLGCDGDRLMRLARNEFGNFVVVKALRFTKEMRMDLFWGLVQKLMPFIHLLRRSHGNNIANILDTFRLRC	.
	AT1G21620.1	AtPum20	MAHQLRFAAAREPISEEYPAVALPHPRCISVAFPPPRFTPSPSPLTNYSFLAALTPQELEMRLQIAMDVQMISKLDQRKLQTMASLLTSDPDYFLMIARNMNGSKRIQKLLGKTDDVDALFAAAILRRFLHIITDKYASYVVRRGMTVFDKKKKKAMYEHILHYASHIARDKHALVLSNDAYGNFVIQRVLKLNDLRSKNNIVVSLRGHFVDLSFQKYGSYVVDVLLETKESMVVVVEELMECEGDMLMRLARNEYGNFLVCKALRVTQKEMVRTDLFWGLVHKLKPFHNLLRWSRGKNIASILNSIR	.
	AT5G09610.1	AtPum21	MADDNGKNPMPNDRGYDTLLTAFNNLKLYANYNHQEPGESGNTNINSNNNHPNPPLLTAFKSLKLYANKNNQEPGESGNTTINRNKNHPNPPLVTAFNNLELYANYNHQEPGESGTTNINNNNPNPPLLTAFDNLRLYANYNHQEPGESSNNNYPNLNVYNVGHISAASFNAPPFTPSSLTQPDDSSSRYSGKPFPPPPLSFVSPGVDKDRNWLSSLLDMMTCAQRFTEFQKYLQDLDTYPTAERESHLFKIGSALTTTKRIFLHLATNQYGSQALRILFRRSPSLDHLLFCAVDTNFFLLMSDKYGRGLIIPAIRAVDKTKKESLYKLTYEYTLHLARLETGCLALNNVLQEIRGIYRDLIFECVANNADWLSFDPYGTHVVQNILILQNPVATTAIA…	.
	AT1G01410.1	AtPum22	MTHERGYDLASQVLNICNVHHKKLFCHITYRHLLVLSSDDNGCVILKKVITIADDFLKDEFLDLIAQHAHSLSMHDLGISLIQHVLELDFTKKTTQDDKRLHELMAEFDEVLSTSVTADVDKLHKLASKLMLDSDLFFEFVITRRGSLMIQIILGKSEEVDQVILAGVKQRFIDVTTNFYGYRIMIQTIKVFKKRGDLKVYDQILRLIGVHALYLTKDPDMGNKTFQHAINLHHQDCTTFIACGLQSHYIELSFLKHGSKIVEMLIDDRISMVPLVLLMMEIVKCDEDTLVRLATDEYGNNILKKFLALAKEHKEDFFGDLVDKLNPLLDSLRGTLGENIVAIIDSETEMVKDRIVSQGNN	.
	AT1G72320.1	AtPum23	MVSVGSKSLPSRRHRTIEEDSLMGERGKSSNNHSERNKGMRRKDHKGNRGFDVDSSKKNQSGGAPNVKPASKKHSEFEHQNQFVRKEIDPETSKYFSEIANLFDSNEVELEERSVICGNALEETRGREYEIATDYIISHVLQTLLEGCELDQLCSFIRNSASVFPAIAMDRSGSHVAESALKSLATHLENPDAYSVIEEALHSICKVIVDNPLDMMCNCYGSHVLRRLLCLCKGVSLDSPELYGAKSSKALAKRLNLKMSQLDDNNLEIPHQGFPGMLTYLLSGLLSCSREDMKYLQVDQYSSLVLQTALRLMLKQDEQLLEIIPLILRCNSTNKKVEGFHIETNVAKEILESMKDNSFSHLVEVILEVAPESLYNEMFNKVFKNSLFELSVDRCANFV…	.
	AT3G16810.1	AtPum24	MSSKGLKPQKSTKRKDTDSSAKFDSLKSKKPKLVSGEQQQHVKPKFGKPKSAGDKEQSTNLSKKERRVQAKELTEARKKKRKPHYNLEQELVSLWEKMRRRNIGKEDRSKLISEAIRKMKGKVPEIAVSHVSSRVLQTCVKFCSQAEKDVLFTELQPQFLNLASNKYAVHFIQKMLDGASKQQLAACISSLRGHVAPLLRHVFGSLVVEHAYHLGSAAQKQELLAELYSTELQLFKGLTTSNEKTVVDIIAKLGLQKGAVNRHMTAIIQPILEKGIVDHTITHKLLIEYLTIADKTSAADVLQLLTGSLLLRMVHTRDGSRLAMLSIKHGSAKERKKIIKAMKEHVKKMAFDQFGSMVLACIFSIVDDTKLVTKIIVRELEATLKDLVMDKNGRRPLLQ…	.
	AT3G24270.1	AtPum25	MVQLLFKFLIQVGATFVELSRNEIGNKNLLLLIHHAGSLLLSMFGSFSNYPVQKFLDMLDERCLTLIASEFDSYFENLVKDRVGNYVVQRLIWGFKRTGIDLPHSLTSVLVTRSIHLCKHRYGYQVIEAFDRSTRLA	.
	AT5G64490.1	AtPum26	MLNLDFTHKTTQATPRLHAVATEFLRVSNDVAELHKLSSKLTSDPYLFVEFVKTIRGFLSVQTALGLSGEIDTVFLQVIKGWFPDLITETFSFLIVVRIINLFNKRANSKVYPDILRRIGNNALYLTRNPLRGICLVEKAINVRDPDCTVFIALKLHSHYVELSFEELGSNIVEKLLSVGESGICGV	.
Diaporthe longicolla	PL2-1_G02301	PL2-1_G02301	MATKSAKAGDKRKAAIEAPQKKVKNFEGKKERPDSTRKLFRNEDASDDGSDDDSSDGEEGGAELPVKKKVKQVKGSEKTGDNDVTEKKHERSGETSRESHIKQKQLAKERKAARPLADELQRAKKIWERLRRKSHVPKEERQQLVDELFEIVTGRVKDFVLKHDAVRAVQTALKYAKTEQRKAITQELQGTYAQLAESRYAKFLIGKMLVQNDPEIRDMIIPEFYGKIRKLINHPEAGWILDDIYRGVATKEQKAIILREWYGPEFSLFRKDGDKTETAELAQILDENPEKRGPIIKHLLGMIDQLVQKKMNGFTMLHDAMLQCFLNLKAGSEEQTEFTQKIKDDETGDLLKNMAFTKSGSRLACLLLAHGNAKDRKQYLRLYKDTYEAMAGDQFGHRV…	.
	PL2-1_G04586	PL2-1_G04586	MPQDENAPYEDGATGGQTALRKSATPLTTSKLINQGSAKPNYDGANPMDKLLAKLCEGHEQPRQNDCAEADNPSSCSSLPITPATDAFGGTAPTTRPASAAPNDNSATEEVLRLKLELAKAQSHITNLNNELAQSRRDQGSGRATPILSSDSDYAGGAPLVEPIGTKPPAYPPMLGLPKTQLPRENPWQGPVSDDCRSEISDAISATGYNRARGIPSNANKPNYQPFMPPPMPLQDGPHSTGWSVPRDQGFIDQSVPPFHENSMDGFRGDRFGQQPDLMRSGSGRRGNRYDNRFGNPNSYGGNYGGYGVGNMGTSQYDGPGYPGGPGSMPGNGMGMFPQYGPSPIGTPLSPHATEFTSTTGGSWKTEAIATEGQTYLPTTEPLNYRRLLDRNVNCNWKY…	.
	PL2-1_G04609	PL2-1_G04609	MDPNEMRFRAQQSPRSDATTMNSLVSPPRNRLSQTMSSQDPRSTLSRRFTTDSGRVPTLSSSAAPRGQDPSEYQIEKKRMEYEKIREQKRIFDAELAKHEVELGAMLEEHGRLSGHQSEPTTPPEYRENPTGFPSVFSRPNRYSLSSLTSPPGLANRSARSGSVLASPQSGVPLSRFAFDDQLPSWSVPGSRRNSDEDEKEEAVRQDPTSHRSTNAVNRYSMPVTKSRTAFYDINLDQANTTGFLFGDDDNVIEGKLYTQANNEDNFPVLRREPNMSNASSEASIIATRPASFRHSLEMKNMDQKYADPAADAPVPTNNGNVLATPPKLQPSYSANDIPTLKSVSGTTVGSGPNQAAQQHLHNHNASMGRIPAGALPSRHSRELSGDTRDTVASANYQS…	.
	PL2-1_G06295	PL2-1_G06295	MSTSRPEHLTIGKFAPPPGLGQSLSNPASASTSPNEPSSGGSAPIRSPFGLPTTSGLNPGAKMTSATRSGAGSPSHDPLAPPGSGRFLSSKRAREIQAQEGVTSLPLNPWGGPPTSGNSTPLRENIPESPTDGFPDFAQLSSQDSPISTRRARAGTLPSRLSTTGPANGLLSIPALAFKTSRPSPSHSPFKSPSPGLEPSEPSSNPSALLSRLRAGSMPQRSPFAPHPSGASSPFGPNIFSSSWNAVGRERGSTLASIASVSTNGPSSPTQSQISREGGAENDVPARTLDYLGLMGTPQPQPSQMDPPYLQTMMPDFARQASASRFRSYSVNNKDTYEDEYDNDEEDDYPQDTLESQYELIQQRLAATQAAIRDHNLAVQAYANQAAISRPRARTAGVL…	.
	PL2-1_G13614	PL2-1_G13614	MDNIQPINGQQPNRSSRPNLYNSLLNGTAQVGTGSIWTSHPMTDNLSSRDNSGMAGAYKKWNMEGAKLTQPTAAGQLLHSTQRQGAIGGPEATRWPSSGLGNWPSQENVQSRPNASRSTSPPSSAFQNNSNTSPSFNPGRLTNGQSNTFPTTLPHGSSGLMSRGSISGQAGRVNSFQSAFGGFSRTNSGTSAFDEGAAPRDFGLPSSRQSESESTVQYNNEVPGFPQTIPSHTRHASRPSLSAASSSYYQQQQPSRSQSLNPQHDDTLLEAARQSFAQNMPNNSPATRFSTAQASTPAQMFRLGDWTAGNSVGQTFPQGSRRESLMSVNQSAMNSPRASGYARPVEPWGSPATVDVDALSGLPRSQGQLPRLPAQLPYADPSSYGQLSQSQFSELQAHA…	.
Human	HS-PUF-A		MEVKGKKQFTGKSTKTAQEKNRFHKNSDSGSSKTFPTRKVAKEGGPKVTSRNFEKSITKLGKKGVKQFKNKQQGDKSPKNKFQPANKFNKKRKFQPDGRSDESAAKKPKWDDFKKKKKELKQSRQLSDKTNYDIVVRAKQMWEILRRKDCDKEKRVKLMSDLQKLIQGKIKTIAFAHDSTRVIQCYIQYGNEEQRKQAFEELRDDLVELSKAKYSRNIVKKFLMYGSKPQIAEIIRSFKGHVRKMLRHAEASAIVEYAYNDKAILEQRNMLTEELYGNTFQLYKSADHRTLDKVLEVQPEKLELIMDEMKQILTPMAQKEAVIKHSLVHKVFLDFFTYAPPKLRSEMIEAIREAVVYLAHTHDGARVAMHCLWHGTPKDRKVIVKTMKTYVEKVANGQY…	.
