# Supplementary material for: A non-classical PUF family protein in oomycetes functions as a pre-rRNA processing regulator and a target for RNAi-based disease control
Source: PLoS Pathog. 2025 Jul 31;21(7):e1013379. doi: 10.1371/journal.ppat.1013379 (PMC12324679; doi:10.1371/journal.ppat.1013379)
Supplement: S2 Table — (XLSX) [file ppat.1013379.s019.xlsx]

## Sheet: Puf_peakAnno
Peak scaffold	Peak start	Peak end		Width	Peak id	fold enrichment	-LOG10(qvalue)	location annotation	Gene id	Transcript id	Distance to ATG
scf1117875581239	44389	44630	scf1117875581239:44389-44630	242	Puf_pool_peak_1	2.91386	8.05985	Promoter (<=1kb)	PYU1_G008851	PYU1_T008869	331
scf1117875581239	594706	594905	scf1117875581239:594706-594905	200	Puf_pool_peak_10	3.10022	3.21315	Promoter (1-2kb)	PYU1_G008651	PYU1_T008668	-1346
scf1117875581239	599736	599936	scf1117875581239:599736-599936	201	Puf_pool_peak_11	4.80534	6.52291	Promoter (1-2kb)	PYU1_G008649	PYU1_T008666	1668
scf1117875581239	600285	600575	scf1117875581239:600285-600575	291	Puf_pool_peak_12	3.42497	4.45358	Promoter (2-3kb)	PYU1_G008649	PYU1_T008666	2217
scf1117875581239	601544	601754	scf1117875581239:601544-601754	211	Puf_pool_peak_13	3.63215	7.10688	Promoter (2-3kb)	PYU1_G008648	PYU1_T008665	2970
scf1117875581239	165693	166179	scf1117875581239:165693-166179	487	Puf_pool_peak_2	4.23272	7.38848	Promoter (<=1kb)	PYU1_G008804	PYU1_T008822	63
scf1117875581239	291757	291956	scf1117875581239:291757-291956	200	Puf_pool_peak_3	4.40922	5.05868	Promoter (2-3kb)	PYU1_G008765	PYU1_T008783	-2022
scf1117875581239	309911	310220	scf1117875581239:309911-310220	310	Puf_pool_peak_4	2.80834	6.84332	Promoter (2-3kb)	PYU1_G008762	PYU1_T008780	2027
scf1117875581239	464104	464384	scf1117875581239:464104-464384	281	Puf_pool_peak_5	4.28684	3.77422	Promoter (<=1kb)	PYU1_G008695	PYU1_T008712	0
scf1117875581239	465181	465384	scf1117875581239:465181-465384	204	Puf_pool_peak_6	3.99579	5.73858	Promoter (1-2kb)	PYU1_G008695	PYU1_T008712	1052
scf1117875581239	546916	547120	scf1117875581239:546916-547120	205	Puf_pool_peak_7	3.52738	3.51172	Promoter (<=1kb)	PYU1_G008667	PYU1_T008684	42
scf1117875581239	589011	589274	scf1117875581239:589011-589274	264	Puf_pool_peak_8	3.66188	3.45433	Promoter (<=1kb)	PYU1_G008652	PYU1_T008669	20
scf1117875581239	593684	593886	scf1117875581239:593684-593886	203	Puf_pool_peak_9	4.266	5.17026	Promoter (2-3kb)	PYU1_G008651	PYU1_T008668	-2365
scf1117875581242	171662	171952	scf1117875581242:171662-171952	291	Puf_pool_peak_14	3.21049	2.96274	Promoter (2-3kb)	PYU1_G007139	PYU1_T007154	2377
scf1117875581242	317165	317663	scf1117875581242:317165-317663	499	Puf_pool_peak_15	2.17952	1.46075	Promoter (<=1kb)	PYU1_G007083	PYU1_T007098	0
scf1117875581242	602679	603066	scf1117875581242:602679-603066	388	Puf_pool_peak_16	3.79017	3.08465	Exon (PYU1_T006982/PYU1_G006967, exon 6 of 12)	PYU1_G006966	PYU1_T006981	-4778
scf1117875581242	748470	749269	scf1117875581242:748470-749269	800	Puf_pool_peak_17	3.79017	3.08465	Exon (PYU1_T006927/PYU1_G006912, exon 2 of 6)	PYU1_G006913	PYU1_T006928	6814
scf1117875581242	750302	750507	scf1117875581242:750302-750507	206	Puf_pool_peak_18	4.03851	3.08465	Exon (PYU1_T006927/PYU1_G006912, exon 2 of 6)	PYU1_G006913	PYU1_T006928	8646
scf1117875581242	751206	751616	scf1117875581242:751206-751616	411	Puf_pool_peak_19	5.03185	6.06286	Exon (PYU1_T006927/PYU1_G006912, exon 2 of 6)	PYU1_G006912	PYU1_T006927	8659
scf1117875581242	753615	754140	scf1117875581242:753615-754140	526	Puf_pool_peak_20	5.03185	6.06286	Exon (PYU1_T006927/PYU1_G006912, exon 1 of 6)	PYU1_G006912	PYU1_T006927	6135
scf1117875581242	759810	760238	scf1117875581242:759810-760238	429	Puf_pool_peak_21	3.41893	2.50918	Promoter (<=1kb)	PYU1_G006912	PYU1_T006927	37
scf1117875581257	5983	6620	scf1117875581257:5983-6620	638	Puf_pool_peak_22	1.25336	2.13592	Promoter (<=1kb)	PYU1_G015293	PYU1_R000003	0
scf1117875581297	359627	359884	scf1117875581297:359627-359884	258	Puf_pool_peak_23	1.61224	1.54855	Promoter (<=1kb)	PYU1_G011251	PYU1_T011276	0
scf1117875581297	439310	439514	scf1117875581297:439310-439514	205	Puf_pool_peak_24	3.55678	10.0305	Promoter (1-2kb)	PYU1_G011222	PYU1_T011247	1380
scf1117875581297	440407	440735	scf1117875581297:440407-440735	329	Puf_pool_peak_25	2.01611	2.02484	Promoter (<=1kb)	PYU1_G011222	PYU1_T011247	159
scf1117875581313	311298	311528	scf1117875581313:311298-311528	231	Puf_pool_peak_26	3.32261	5.869	Promoter (<=1kb)	PYU1_G005066	PYU1_T005077	239
scf1117875581313	620306	620806	scf1117875581313:620306-620806	501	Puf_pool_peak_27	4.03851	3.08465	Promoter (2-3kb)	PYU1_G004955	PYU1_T004966	2709
scf1117875581313	621182	623199	scf1117875581313:621182-623199	2018	Puf_pool_peak_28	8.01189	14.5384	Promoter (<=1kb)	PYU1_G004955	PYU1_T004966	316
scf1117875581313	870129	870479	scf1117875581313:870129-870479	351	Puf_pool_peak_29	2.15981	1.31329	Promoter (<=1kb)	PYU1_G004867	PYU1_T004878	-242
scf1117875581314	89671	89870	scf1117875581314:89671-89870	200	Puf_pool_peak_30	4.53518	4.50006	Exon (PYU1_T014382/PYU1_G014351, exon 2 of 2)	PYU1_G014351	PYU1_T014382	3159
scf1117875581314	97944	98311	scf1117875581314:97944-98311	368	Puf_pool_peak_31	3.28004	5.45535	Promoter (<=1kb)	PYU1_G014348	PYU1_T014379	0
scf1117875581352	65515	65720	scf1117875581352:65515-65720	206	Puf_pool_peak_32	4.30168	4.87669	Promoter (1-2kb)	PYU1_G014296	PYU1_T014326	-1663
scf1117875581352	106746	107282	scf1117875581352:106746-107282	537	Puf_pool_peak_33	2.33174	2.74142	Promoter (<=1kb)	PYU1_G014278	PYU1_T014308	10
scf1117875581354	46350	46549	scf1117875581354:46350-46549	200	Puf_pool_peak_34	2.22373	1.51209	Promoter (<=1kb)	PYU1_G004329	PYU1_T004339	2
scf1117875581354	470053	470329	scf1117875581354:470053-470329	277	Puf_pool_peak_35	4.62241	13.0466	Promoter (1-2kb)	PYU1_G004175	PYU1_T004185	1791
scf1117875581354	479573	480016	scf1117875581354:479573-480016	444	Puf_pool_peak_36	2.75189	3.07101	Promoter (<=1kb)	PYU1_G004172	PYU1_T004182	21
scf1117875581354	593332	593638	scf1117875581354:593332-593638	307	Puf_pool_peak_37	2.25825	5.13727	Promoter (<=1kb)	PYU1_G004134	PYU1_T004144	307
scf1117875581368	52942	53215	scf1117875581368:52942-53215	274	Puf_pool_peak_38	3.81505	3.71867	Promoter (1-2kb)	PYU1_G013058	PYU1_T013085	1516
scf1117875581368	53911	54382	scf1117875581368:53911-54382	472	Puf_pool_peak_39	3.99163	4.00742	Promoter (2-3kb)	PYU1_G013058	PYU1_T013085	2485
scf1117875581368	69059	69339	scf1117875581368:69059-69339	281	Puf_pool_peak_40	5.52338	7.80154	Promoter (1-2kb)	PYU1_G013057	PYU1_T013084	1405
scf1117875581368	146571	147084	scf1117875581368:146571-147084	514	Puf_pool_peak_41	2.39055	3.3592	Promoter (<=1kb)	PYU1_G013028	PYU1_T013055	0
scf1117875581368	162712	163020	scf1117875581368:162712-163020	309	Puf_pool_peak_42	1.65891	3.10021	Promoter (<=1kb)	PYU1_G013021	PYU1_T013048	371
scf1117875581368	236223	236429	scf1117875581368:236223-236429	207	Puf_pool_peak_43	5.90408	12.1785	Promoter (<=1kb)	PYU1_G012987	PYU1_T013014	288
scf1117875581381	129615	129848	scf1117875581381:129615-129848	234	Puf_pool_peak_44	3.63215	7.10688	Promoter (<=1kb)	PYU1_G011508	PYU1_T011534	-857
scf1117875581381	130209	130463	scf1117875581381:130209-130463	255	Puf_pool_peak_45	3.40514	6.40048	Promoter (1-2kb)	PYU1_G011508	PYU1_T011534	-1451
scf1117875581381	132586	133032	scf1117875581381:132586-133032	447	Puf_pool_peak_46	3.61995	8.67789	Promoter (<=1kb)	PYU1_G011507	PYU1_T011533	385
scf1117875581381	134021	134220	scf1117875581381:134021-134220	200	Puf_pool_peak_47	2.89974	4.53605	Promoter (<=1kb)	PYU1_G011507	PYU1_T011533	-604
scf1117875581381	137216	137518	scf1117875581381:137216-137518	303	Puf_pool_peak_48	3.06412	4.33985	Promoter (<=1kb)	PYU1_G011506	PYU1_T011532	-346
scf1117875581381	204931	205970	scf1117875581381:204931-205970	1040	Puf_pool_peak_49	9.05089	31.0783	Promoter (<=1kb)	PYU1_G011481	PYU1_T011507	0
scf1117875581381	228965	229172	scf1117875581381:228965-229172	208	Puf_pool_peak_50	2.48781	2.24593	Promoter (<=1kb)	PYU1_G011467	PYU1_T011493	-138
scf1117875581381	234574	234857	scf1117875581381:234574-234857	284	Puf_pool_peak_51	2.22373	1.51209	Exon (PYU1_T011493/PYU1_G011467, exon 1 of 1)	PYU1_G011466	PYU1_T011492	4865
scf1117875581381	446289	446784	scf1117875581381:446289-446784	496	Puf_pool_peak_52	3.45033	8.62782	Promoter (<=1kb)	PYU1_G011390	PYU1_T011415	-766
scf1117875581381	448248	448627	scf1117875581381:448248-448627	380	Puf_pool_peak_53	3.58583	7.60497	Promoter (1-2kb)	PYU1_G011389	PYU1_T011414	1642
scf1117875581381	452574	452777	scf1117875581381:452574-452777	204	Puf_pool_peak_54	2.73359	9.87676	Promoter (2-3kb)	PYU1_G011389	PYU1_T011414	-2305
scf1117875581381	453379	453899	scf1117875581381:453379-453899	521	Puf_pool_peak_55	2.19877	5.55417	Exon (PYU1_T011413/PYU1_G011388, exon 2 of 2)	PYU1_G011389	PYU1_T011414	-3110
scf1117875581381	454212	454705	scf1117875581381:454212-454705	494	Puf_pool_peak_56	2.4953	7.62618	Exon (PYU1_T011413/PYU1_G011388, exon 2 of 2)	PYU1_G011389	PYU1_T011414	-3943
scf1117875581381	455495	455949	scf1117875581381:455495-455949	455	Puf_pool_peak_57	2.40611	9.0098	Exon (PYU1_T011413/PYU1_G011388, exon 2 of 2)	PYU1_G011388	PYU1_T011413	5146
scf1117875581381	462817	463510	scf1117875581381:462817-463510	694	Puf_pool_peak_58	6.0252	8.66773	Promoter (1-2kb)	PYU1_G011387	PYU1_T011412	1015
scf1117875581381	466186	466389	scf1117875581381:466186-466389	204	Puf_pool_peak_59	5.77686	7.76892	Promoter (<=1kb)	PYU1_G011386	PYU1_T011411	38
scf1117875581381	468247	468482	scf1117875581381:468247-468482	236	Puf_pool_peak_60	4.01311	4.37378	Promoter (2-3kb)	PYU1_G011386	PYU1_T011411	2099
scf1117875581402	287071	287298	scf1117875581402:287071-287298	228	Puf_pool_peak_61	3.15624	4.83575	Promoter (<=1kb)	PYU1_G005822	PYU1_T005834	270
scf1117875581402	295986	296297	scf1117875581402:295986-296297	312	Puf_pool_peak_62	1.60407	2.23649	Promoter (<=1kb)	PYU1_G005818	PYU1_T005830	0
scf1117875581441	62725	62933	scf1117875581441:62725-62933	209	Puf_pool_peak_63	3.10399	4.44298	Promoter (<=1kb)	PYU1_G014525	PYU1_T014556	594
scf1117875581441	65297	65496	scf1117875581441:65297-65496	200	Puf_pool_peak_64	2.549	4.50006	Promoter (1-2kb)	PYU1_G014524	PYU1_T014555	1660
scf1117875581446	22115	22449	scf1117875581446:22115-22449	335	Puf_pool_peak_65	2.22864	3.72167	Promoter (1-2kb)	PYU1_G014484	PYU1_T014515	1137
scf1117875581478	51083	51611	scf1117875581478:51083-51611	529	Puf_pool_peak_66	6.38981	11.548	Promoter (<=1kb)	PYU1_G013949	PYU1_T013978	0
scf1117875581478	52922	53437	scf1117875581478:52922-53437	516	Puf_pool_peak_67	6.28473	30.0893	Promoter (<=1kb)	PYU1_G013948	PYU1_T013977	0
scf1117875581478	54339	54981	scf1117875581478:54339-54981	643	Puf_pool_peak_68	3.48063	16.1298	Promoter (<=1kb)	PYU1_G013947	PYU1_T013976	0
scf1117875581478	67800	68405	scf1117875581478:67800-68405	606	Puf_pool_peak_69	2.73018	8.78151	Promoter (<=1kb)	PYU1_G013939	PYU1_T013968	0
scf1117875581478	70133	70754	scf1117875581478:70133-70754	622	Puf_pool_peak_70	2.04212	6.18273	Promoter (<=1kb)	PYU1_G013938	PYU1_T013967	0
scf1117875581478	79030	79254	scf1117875581478:79030-79254	225	Puf_pool_peak_71	4.52395	8.41587	Promoter (<=1kb)	PYU1_G013935	PYU1_T013964	23
scf1117875581478	117681	117920	scf1117875581478:117681-117920	240	Puf_pool_peak_72	2.54337	1.55184	Promoter (1-2kb)	PYU1_G013922	PYU1_T013951	1324
scf1117875581522	301	1772	scf1117875581522:301-1772	1472	Puf_pool_peak_73	3.09897	17.9177	Promoter (<=1kb)	PYU1_G015122	PYU1_T015153	50
scf1117875581528	214	1350	scf1117875581528:214-1350	1137	Puf_pool_peak_74	2.57497	15.2985	Promoter (1-2kb)	PYU1_G015055	PYU1_T015086	1428
scf1117875581528	1510	2746	scf1117875581528:1510-2746	1237	Puf_pool_peak_75	5.42514	36.3397	Promoter (<=1kb)	PYU1_G015055	PYU1_T015086	32
scf1117875581655	117	399	scf1117875581655:117-399	283	Puf_pool_peak_76	1.2439	1.51666	Promoter (<=1kb)	PYU1_G015295	PYU1_R000005	-14
scf1117875581655	2523	3002	scf1117875581655:2523-3002	480	Puf_pool_peak_77	2.18507	19.8379	Promoter (<=1kb)	PYU1_G015296	PYU1_R000006	-377
scf1117875581722	61275	63473	scf1117875581722:61275-63473	2199	Puf_pool_peak_78	3.86939	14.7983	Promoter (<=1kb)	PYU1_G012864	PYU1_T012891	0
scf1117875581770	46813	47032	scf1117875581770:46813-47032	220	Puf_pool_peak_80	5.30977	7.42962	Exon (PYU1_T014851/PYU1_G014820, exon 5 of 5)	PYU1_G014819	PYU1_T014850	-3591
scf1117875581770	47240	47632	scf1117875581770:47240-47632	393	Puf_pool_peak_81	5.18487	7.64019	Promoter (2-3kb)	PYU1_G014819	PYU1_T014850	-2991
scf1117875581789	231484	232113	scf1117875581789:231484-232113	630	Puf_pool_peak_82	3.98714	7.83982	Promoter (<=1kb)	PYU1_G007656	PYU1_T007672	262
scf1117875581789	278583	278795	scf1117875581789:278583-278795	213	Puf_pool_peak_83	2.20642	7.15233	Promoter (<=1kb)	PYU1_G007642	PYU1_T007658	37
scf1117875581789	454865	455068	scf1117875581789:454865-455068	204	Puf_pool_peak_84	5.97638	14.6018	Promoter (<=1kb)	PYU1_G007569	PYU1_T007585	0
scf1117875581789	455645	456120	scf1117875581789:455645-456120	476	Puf_pool_peak_85	3.17692	15.6653	Promoter (<=1kb)	PYU1_G007568	PYU1_T007584	0
scf1117875581789	496931	497131	scf1117875581789:496931-497131	201	Puf_pool_peak_86	2.49618	4.10889	Promoter (1-2kb)	PYU1_G007553	PYU1_T007569	1782
scf1117875581789	647508	647707	scf1117875581789:647508-647707	200	Puf_pool_peak_87	5.77686	7.76892	Promoter (<=1kb)	PYU1_G007497	PYU1_T007513	124
scf1117875581789	787700	788028	scf1117875581789:787700-788028	329	Puf_pool_peak_88	4.66465	7.09955	Promoter (1-2kb)	PYU1_G007445	PYU1_T007461	1750
scf1117875581789	789003	789211	scf1117875581789:789003-789211	209	Puf_pool_peak_89	5.27029	9.72422	Promoter (<=1kb)	PYU1_G007445	PYU1_T007461	567
scf1117875581794	62322	62524	scf1117875581794:62322-62524	203	Puf_pool_peak_90	2.80143	4.8671	Promoter (<=1kb)	PYU1_G013707	PYU1_T013736	223
scf1117875581794	66173	66372	scf1117875581794:66173-66372	200	Puf_pool_peak_91	3.55951	4.15277	Promoter (1-2kb)	PYU1_G013705	PYU1_T013734	1748
scf1117875581794	195700	196024	scf1117875581794:195700-196024	325	Puf_pool_peak_92	2.38709	4.76749	Promoter (<=1kb)	PYU1_G013646	PYU1_T013675	664
scf1117875581841	97695	97948	scf1117875581841:97695-97948	254	Puf_pool_peak_93	2.50657	7.89052	Promoter (<=1kb)	PYU1_G012739	PYU1_T012765	543
scf1117875581841	173281	173509	scf1117875581841:173281-173509	229	Puf_pool_peak_94	3.36807	5.99183	Promoter (<=1kb)	PYU1_G012703	PYU1_T012729	0
scf1117875581841	173983	174237	scf1117875581841:173983-174237	255	Puf_pool_peak_95	2.32357	2.11871	Promoter (<=1kb)	PYU1_G012703	PYU1_T012729	548
scf1117875581841	232195	232828	scf1117875581841:232195-232828	634	Puf_pool_peak_96	2.0388	9.08582	Promoter (<=1kb)	PYU1_G012680	PYU1_T012706	-625
scf1117875581841	334528	335300	scf1117875581841:334528-335300	773	Puf_pool_peak_97	1.98924	2.80344	Promoter (<=1kb)	PYU1_G012633	PYU1_T012659	23
scf1117875581863	37943	38166	scf1117875581863:37943-38166	224	Puf_pool_peak_98	1.91175	1.92919	Promoter (<=1kb)	PYU1_G014423	PYU1_T014454	756
scf1117875581868	93525	93800	scf1117875581868:93525-93800	276	Puf_pool_peak_99	5.52852	6.90174	Promoter (1-2kb)	PYU1_G010994	PYU1_T011018	-1067
scf1117875581868	97565	98062	scf1117875581868:97565-98062	498	Puf_pool_peak_100	7.53502	22.0173	Promoter (<=1kb)	PYU1_G010993	PYU1_T011017	23
scf1117875581868	416582	416867	scf1117875581868:416582-416867	286	Puf_pool_peak_101	2.2708	2.39676	Promoter (<=1kb)	PYU1_G010873	PYU1_T010896	-653
scf1117875581868	486622	487155	scf1117875581868:486622-487155	534	Puf_pool_peak_102	3.25984	6.49181	Promoter (<=1kb)	PYU1_G010845	PYU1_T010868	17
scf1117875581880	42750	43297	scf1117875581880:42750-43297	548	Puf_pool_peak_103	3.11794	15.7115	Promoter (<=1kb)	PYU1_G010809	PYU1_T010832	0
scf1117875581880	275865	276138	scf1117875581880:275865-276138	274	Puf_pool_peak_104	5.39952	8.10589	Promoter (<=1kb)	PYU1_G010726	PYU1_T010749	-730
scf1117875581880	276633	276970	scf1117875581880:276633-276970	338	Puf_pool_peak_105	2.67541	1.97187	Promoter (1-2kb)	PYU1_G010726	PYU1_T010749	-1498
scf1117875581880	279671	279972	scf1117875581880:279671-279972	302	Puf_pool_peak_106	4.7213	5.55908	Promoter (<=1kb)	PYU1_G010725	PYU1_T010748	457
scf1117875581880	286458	286850	scf1117875581880:286458-286850	393	Puf_pool_peak_107	4.01064	4.03843	Promoter (<=1kb)	PYU1_G010724	PYU1_T010747	1000
scf1117875581880	380769	381111	scf1117875581880:380769-381111	343	Puf_pool_peak_108	3.7645	6.16338	Promoter (<=1kb)	PYU1_G010684	PYU1_T010707	0
scf1117875581880	381919	382165	scf1117875581880:381919-382165	247	Puf_pool_peak_109	2.40267	1.75896	Promoter (<=1kb)	PYU1_G010684	PYU1_T010707	924
scf1117875581880	426039	426247	scf1117875581880:426039-426247	209	Puf_pool_peak_110	4.53518	4.50006	Promoter (1-2kb)	PYU1_G010677	PYU1_T010700	1395
scf1117875581880	429605	430364	scf1117875581880:429605-430364	760	Puf_pool_peak_111	3.79017	3.08465	Exon (PYU1_T010700/PYU1_G010677, exon 1 of 1)	PYU1_G010677	PYU1_T010700	4961
scf1117875581880	434243	434442	scf1117875581880:434243-434442	200	Puf_pool_peak_112	4.01311	4.37378	Exon (PYU1_T010700/PYU1_G010677, exon 1 of 1)	PYU1_G010676	PYU1_T010699	-7904
scf1117875581880	435570	436014	scf1117875581880:435570-436014	445	Puf_pool_peak_113	4.28684	3.77422	Exon (PYU1_T010700/PYU1_G010677, exon 1 of 1)	PYU1_G010676	PYU1_T010699	-6332
scf1117875581880	436233	436432	scf1117875581880:436233-436432	200	Puf_pool_peak_114	4.28684	3.77422	Exon (PYU1_T010700/PYU1_G010677, exon 1 of 1)	PYU1_G010676	PYU1_T010699	-5914
scf1117875581880	438110	438332	scf1117875581880:438110-438332	223	Puf_pool_peak_115	4.63651	7.43704	Exon (PYU1_T010700/PYU1_G010677, exon 1 of 1)	PYU1_G010676	PYU1_T010699	-4014
scf1117875581880	440237	440489	scf1117875581880:440237-440489	253	Puf_pool_peak_116	4.01584	4.04193	Promoter (1-2kb)	PYU1_G010676	PYU1_T010699	-1857
scf1117875581880	440704	441073	scf1117875581880:440704-441073	370	Puf_pool_peak_117	4.33455	5.69127	Promoter (1-2kb)	PYU1_G010676	PYU1_T010699	-1273
scf1117875581924	45	3101	scf1117875581924:45-3101	3057	Puf_pool_peak_118	9.06894	71.7938	Promoter (<=1kb)	PYU1_G013515	PYU1_T013544	52
scf1117875581924	4781	7406	scf1117875581924:4781-7406	2626	Puf_pool_peak_119	14.8754	62.7809	Promoter (<=1kb)	PYU1_G013513	PYU1_T013542	628
scf1117875581924	7612	8951	scf1117875581924:7612-8951	1340	Puf_pool_peak_120	10.376	83.2752	Promoter (<=1kb)	PYU1_G013513	PYU1_T013542	0
scf1117875581924	9175	9398	scf1117875581924:9175-9398	224	Puf_pool_peak_121	5.19897	5.94748	Promoter (<=1kb)	PYU1_G013512	PYU1_T013541	0
scf1117875581924	91844	93437	scf1117875581924:91844-93437	1594	Puf_pool_peak_122	2.59643	13.015	Promoter (<=1kb)	PYU1_G013491	PYU1_T013520	0
scf1117875581924	244287	244545	scf1117875581924:244287-244545	259	Puf_pool_peak_123	2.89974	4.53605	Promoter (<=1kb)	PYU1_G013434	PYU1_T013463	-435
scf1117875581935	175	1416	scf1117875581935:175-1416	1242	Puf_pool_peak_124	3.09056	33.81	Promoter (<=1kb)	PYU1_G014978	PYU1_T015009	0
scf1117875581935	1639	3591	scf1117875581935:1639-3591	1953	Puf_pool_peak_125	2.78272	26.65	Promoter (<=1kb)	PYU1_G014978	PYU1_T015009	-361
scf1117875581935	3763	4232	scf1117875581935:3763-4232	470	Puf_pool_peak_126	3.43045	16.1141	Promoter (<=1kb)	PYU1_G014977	PYU1_T015008	76
scf1117875581975	3769	4046	scf1117875581975:3769-4046	278	Puf_pool_peak_127	3.00334	3.02609	Promoter (<=1kb)	PYU1_G014845	PYU1_T014876	816
scf1117875581979	43912	50185	scf1117875581979:43912-50185	6274	Puf_pool_peak_128	7.22967	62.8289	Promoter (<=1kb)	PYU1_G014846	PYU1_T014877	0
scf1117875581981	272151	272498	scf1117875581981:272151-272498	348	Puf_pool_peak_129	2.97226	2.94542	Promoter (<=1kb)	PYU1_G010536	PYU1_T010558	-337
scf1117875581981	273088	273685	scf1117875581981:273088-273685	598	Puf_pool_peak_130	2.69976	2.54949	Promoter (1-2kb)	PYU1_G010536	PYU1_T010558	-1274
scf1117875581981	440082	440324	scf1117875581981:440082-440324	243	Puf_pool_peak_131	4.21009	8.41373	Promoter (<=1kb)	PYU1_G010469	PYU1_T010491	441
scf1117875581981	440661	441021	scf1117875581981:440661-441021	361	Puf_pool_peak_132	3.59102	6.05063	Promoter (1-2kb)	PYU1_G010469	PYU1_T010491	1020
scf1117875581981	474850	475077	scf1117875581981:474850-475077	228	Puf_pool_peak_133	4.52124	4.48611	Promoter (<=1kb)	PYU1_G010454	PYU1_T010476	35
scf1117875581984	10600	10799	scf1117875581984:10600-10799	200	Puf_pool_peak_134	3.36893	2.96274	Promoter (<=1kb)	PYU1_G013624	PYU1_T013653	0
scf1117875581984	34721	34942	scf1117875581984:34721-34942	222	Puf_pool_peak_135	6.52187	9.58931	Promoter (<=1kb)	PYU1_G013611	PYU1_T013640	864
scf1117875581985	155	883	scf1117875581985:155-883	729	Puf_pool_peak_136	10.3179	70.8935	Exon (PYU1_T014960/PYU1_G014929, exon 5 of 6)	PYU1_G014929	PYU1_T014960	6566
scf1117875581985	1082	2225	scf1117875581985:1082-2225	1144	Puf_pool_peak_137	10.3899	71.8718	Exon (PYU1_T014960/PYU1_G014929, exon 3 of 6)	PYU1_G014929	PYU1_T014960	5224
scf1117875581985	2444	7379	scf1117875581985:2444-7379	4936	Puf_pool_peak_138	13.4737	84.7588	Promoter (<=1kb)	PYU1_G014929	PYU1_T014960	70
scf1117875581987	64493	64694	scf1117875581987:64493-64694	202	Puf_pool_peak_139	3.46764	3.97013	Promoter (<=1kb)	PYU1_G009080	PYU1_T009098	-496
scf1117875581987	76318	76660	scf1117875581987:76318-76660	343	Puf_pool_peak_140	4.60728	5.77455	Promoter (<=1kb)	PYU1_G009079	PYU1_T009097	65
scf1117875581987	206273	206813	scf1117875581987:206273-206813	541	Puf_pool_peak_141	3.12997	8.12305	Promoter (1-2kb)	PYU1_G009027	PYU1_T009045	1247
scf1117875581987	207500	208612	scf1117875581987:207500-208612	1113	Puf_pool_peak_142	1.988	3.40857	Promoter (<=1kb)	PYU1_G009026	PYU1_T009044	938
scf1117875581987	280133	280564	scf1117875581987:280133-280564	432	Puf_pool_peak_143	6.52187	9.58931	Promoter (1-2kb)	PYU1_G008998	PYU1_T009016	1056
scf1117875581987	280778	280977	scf1117875581987:280778-280977	200	Puf_pool_peak_144	3.41893	2.50918	Promoter (<=1kb)	PYU1_G008998	PYU1_T009016	643
scf1117875581987	281201	281595	scf1117875581987:281201-281595	395	Puf_pool_peak_145	4.53518	4.50006	Promoter (<=1kb)	PYU1_G008998	PYU1_T009016	25
scf1117875581987	284978	285335	scf1117875581987:284978-285335	358	Puf_pool_peak_146	4.78352	5.27088	Promoter (1-2kb)	PYU1_G008997	PYU1_T009015	1146
scf1117875581987	295082	295575	scf1117875581987:295082-295575	494	Puf_pool_peak_147	2.14966	4.76645	Promoter (1-2kb)	PYU1_G008992	PYU1_T009010	1071
scf1117875581987	295736	295935	scf1117875581987:295736-295935	200	Puf_pool_peak_148	2.3215	4.15317	Promoter (<=1kb)	PYU1_G008992	PYU1_T009010	711
scf1117875581987	296135	296339	scf1117875581987:296135-296339	205	Puf_pool_peak_149	2.46334	3.97876	Promoter (<=1kb)	PYU1_G008992	PYU1_T009010	307
scf1117875581987	296623	296968	scf1117875581987:296623-296968	346	Puf_pool_peak_150	2.45362	3.0862	Promoter (<=1kb)	PYU1_G008992	PYU1_T009010	0
scf1117875581987	297198	297640	scf1117875581987:297198-297640	443	Puf_pool_peak_151	2.86092	5.08825	Promoter (<=1kb)	PYU1_G008992	PYU1_T009010	-552
scf1117875581987	299807	300515	scf1117875581987:299807-300515	709	Puf_pool_peak_152	3.41511	6.1445	Promoter (1-2kb)	PYU1_G008991	PYU1_T009009	1250
scf1117875581987	300839	301290	scf1117875581987:300839-301290	452	Puf_pool_peak_153	2.60181	4.91676	Promoter (<=1kb)	PYU1_G008991	PYU1_T009009	475
scf1117875581987	334179	334464	scf1117875581987:334179-334464	286	Puf_pool_peak_154	4.30583	6.35903	Promoter (1-2kb)	PYU1_G008979	PYU1_T008997	1012
scf1117875581987	344138	344346	scf1117875581987:344138-344346	209	Puf_pool_peak_155	2.17952	1.46075	Promoter (<=1kb)	PYU1_G008977	PYU1_T008995	568
scf1117875581987	344896	345099	scf1117875581987:344896-345099	204	Puf_pool_peak_156	4.31961	6.02776	Promoter (<=1kb)	PYU1_G008976	PYU1_T008994	-863
scf1117875581987	525813	526066	scf1117875581987:525813-526066	254	Puf_pool_peak_157	2.20388	1.42151	Promoter (2-3kb)	PYU1_G008926	PYU1_T008944	2801
scf1117875581987	528626	528953	scf1117875581987:528626-528953	328	Puf_pool_peak_158	2.21219	3.08569	Promoter (<=1kb)	PYU1_G008926	PYU1_T008944	0
scf1117875581988	74693	74915	scf1117875581988:74693-74915	223	Puf_pool_peak_159	1.95087	3.90088	Promoter (1-2kb)	PYU1_G014216	PYU1_T014246	1026
scf1117875581992	48825	49126	scf1117875581992:48825-49126	302	Puf_pool_peak_160	2.24114	2.81495	Promoter (<=1kb)	PYU1_G014717	PYU1_T014748	216
scf1117875582005	55130	56028	scf1117875582005:55130-56028	899	Puf_pool_peak_161	2.53019	6.56651	Promoter (<=1kb)	PYU1_G010398	PYU1_T010420	0
scf1117875582005	56222	56692	scf1117875582005:56222-56692	471	Puf_pool_peak_162	2.52028	5.27088	Promoter (1-2kb)	PYU1_G010398	PYU1_T010420	1059
scf1117875582005	56964	57476	scf1117875582005:56964-57476	513	Puf_pool_peak_163	2.86749	4.66064	Promoter (1-2kb)	PYU1_G010398	PYU1_T010420	1801
scf1117875582005	57855	58231	scf1117875582005:57855-58231	377	Puf_pool_peak_164	3.6168	10.596	Promoter (2-3kb)	PYU1_G010398	PYU1_T010420	2692
scf1117875582005	58984	59272	scf1117875582005:58984-59272	289	Puf_pool_peak_165	2.79879	2.99247	Exon (PYU1_T010420/PYU1_G010398, exon 1 of 1)	PYU1_G010398	PYU1_T010420	3821
scf1117875582005	61332	61890	scf1117875582005:61332-61890	559	Puf_pool_peak_166	2.67448	4.80667	Promoter (2-3kb)	PYU1_G010397	PYU1_T010419	2320
scf1117875582005	84101	84317	scf1117875582005:84101-84317	217	Puf_pool_peak_167	4.31961	6.02776	Promoter (<=1kb)	PYU1_G010391	PYU1_T010413	459
scf1117875582005	88730	89435	scf1117875582005:88730-89435	706	Puf_pool_peak_168	4.28422	9.78251	Promoter (1-2kb)	PYU1_G010390	PYU1_T010412	1711
scf1117875582005	90738	91150	scf1117875582005:90738-91150	413	Puf_pool_peak_169	3.06303	6.54689	Promoter (<=1kb)	PYU1_G010390	PYU1_T010412	0
scf1117875582005	94289	94542	scf1117875582005:94289-94542	254	Puf_pool_peak_170	4.06336	8.00521	Promoter (<=1kb)	PYU1_G010389	PYU1_T010411	69
scf1117875582005	95731	97689	scf1117875582005:95731-97689	1959	Puf_pool_peak_171	2.45138	6.44445	Promoter (<=1kb)	PYU1_G010388	PYU1_T010410	604
scf1117875582005	97890	98212	scf1117875582005:97890-98212	323	Puf_pool_peak_172	1.84629	2.1539	Promoter (<=1kb)	PYU1_G010388	PYU1_T010410	81
scf1117875582005	102763	103045	scf1117875582005:102763-103045	283	Puf_pool_peak_173	2.83992	3.49932	Promoter (1-2kb)	PYU1_G010387	PYU1_T010409	1079
scf1117875582005	373327	373644	scf1117875582005:373327-373644	318	Puf_pool_peak_174	4.01311	4.37378	Promoter (<=1kb)	PYU1_G010317	PYU1_T010337	247
scf1117875582005	406559	407000	scf1117875582005:406559-407000	442	Puf_pool_peak_175	1.94677	3.27862	Promoter (<=1kb)	PYU1_G010306	PYU1_T010326	-634
scf1117875582005	509185	509404	scf1117875582005:509185-509404	220	Puf_pool_peak_176	3.08984	7.15745	Promoter (<=1kb)	PYU1_G010265	PYU1_T010285	139
scf1117875582006	55765	56160	scf1117875582006:55765-56160	396	Puf_pool_peak_177	3.81505	3.71867	Promoter (<=1kb)	PYU1_G003493	PYU1_T003503	-547
scf1117875582006	67657	67916	scf1117875582006:67657-67916	260	Puf_pool_peak_178	2.40267	1.75896	Promoter (<=1kb)	PYU1_G003487	PYU1_T003497	0
scf1117875582006	211345	218034	scf1117875582006:211345-218034	6690	Puf_pool_peak_179	4.73507	22.579	Promoter (1-2kb)	PYU1_G003438	PYU1_T003448	1524
scf1117875582006	218203	220482	scf1117875582006:218203-220482	2280	Puf_pool_peak_180	6.16538	22.9912	Exon (PYU1_T003447/PYU1_G003437, exon 1 of 1)	PYU1_G003437	PYU1_T003447	3229
scf1117875582006	220721	221875	scf1117875582006:220721-221875	1155	Puf_pool_peak_181	5.40976	15.9702	Promoter (1-2kb)	PYU1_G003437	PYU1_T003447	1836
scf1117875582006	222150	223876	scf1117875582006:222150-223876	1727	Puf_pool_peak_182	3.26326	12.3535	Promoter (<=1kb)	PYU1_G003437	PYU1_T003447	0
scf1117875582006	234492	234930	scf1117875582006:234492-234930	439	Puf_pool_peak_183	2.74591	2.47806	Promoter (1-2kb)	PYU1_G003433	PYU1_T003443	1743
scf1117875582006	236306	236511	scf1117875582006:236306-236511	206	Puf_pool_peak_184	3.4092	4.68405	Distal Intergenic	PYU1_G003433	PYU1_T003443	3557
scf1117875582006	236736	237307	scf1117875582006:236736-237307	572	Puf_pool_peak_185	3.36893	2.96274	Distal Intergenic	PYU1_G003433	PYU1_T003443	3987
scf1117875582006	238031	238230	scf1117875582006:238031-238230	200	Puf_pool_peak_186	4.4411	7.01799	Distal Intergenic	PYU1_G003433	PYU1_T003443	5282
scf1117875582006	238794	239036	scf1117875582006:238794-239036	243	Puf_pool_peak_187	3.7645	6.16338	Distal Intergenic	PYU1_G003433	PYU1_T003443	6045
scf1117875582006	239272	240351	scf1117875582006:239272-240351	1080	Puf_pool_peak_188	3.59968	4.53155	Distal Intergenic	PYU1_G003432	PYU1_T003442	4767
scf1117875582006	240796	240999	scf1117875582006:240796-240999	204	Puf_pool_peak_189	3.65993	5.90466	Distal Intergenic	PYU1_G003432	PYU1_T003442	4119
scf1117875582006	241350	241691	scf1117875582006:241350-241691	342	Puf_pool_peak_190	3.10976	3.72112	Distal Intergenic	PYU1_G003432	PYU1_T003442	3427
scf1117875582006	241983	243237	scf1117875582006:241983-243237	1255	Puf_pool_peak_191	5.52253	14.338	Promoter (1-2kb)	PYU1_G003432	PYU1_T003442	1881
scf1117875582006	243855	246289	scf1117875582006:243855-246289	2435	Puf_pool_peak_192	4.21961	11.9015	Promoter (<=1kb)	PYU1_G003432	PYU1_T003442	0
scf1117875582006	246498	246795	scf1117875582006:246498-246795	298	Puf_pool_peak_193	4.68034	11.8497	Promoter (1-2kb)	PYU1_G003432	PYU1_T003442	-1380
scf1117875582006	247015	247933	scf1117875582006:247015-247933	919	Puf_pool_peak_194	2.71514	6.40032	Promoter (<=1kb)	PYU1_G003431	PYU1_T003441	-368
scf1117875582006	316438	316706	scf1117875582006:316438-316706	269	Puf_pool_peak_195	2.91351	11.1418	Promoter (<=1kb)	PYU1_G003407	PYU1_T003417	421
scf1117875582006	316951	317189	scf1117875582006:316951-317189	239	Puf_pool_peak_196	3.3079	20.4366	Promoter (<=1kb)	PYU1_G003407	PYU1_T003417	0
scf1117875582006	627724	628053	scf1117875582006:627724-628053	330	Puf_pool_peak_197	2.32799	2.25341	Promoter (<=1kb)	PYU1_G003298	PYU1_T003307	280
scf1117875582006	868159	868478	scf1117875582006:868159-868478	320	Puf_pool_peak_198	3.38638	10.4256	Promoter (<=1kb)	PYU1_G003202	PYU1_T003209	295
scf1117875582006	1158631	1158851	scf1117875582006:1158631-1158851	221	Puf_pool_peak_199	5.27029	9.72422	Promoter (1-2kb)	PYU1_G003111	PYU1_T003115	-1672
scf1117875582006	1159371	1159573	scf1117875582006:1159371-1159573	203	Puf_pool_peak_200	4.31961	6.02776	Promoter (1-2kb)	PYU1_G003110	PYU1_T003114	1499
scf1117875582006	1163662	1164133	scf1117875582006:1163662-1164133	472	Puf_pool_peak_201	3.46764	3.97013	Promoter (2-3kb)	PYU1_G003110	PYU1_T003114	-2590
scf1117875582006	1164752	1164984	scf1117875582006:1164752-1164984	233	Puf_pool_peak_202	3.19527	2.17805	Distal Intergenic	PYU1_G003110	PYU1_T003114	-3680
scf1117875582006	1165998	1167025	scf1117875582006:1165998-1167025	1028	Puf_pool_peak_203	6.02381	9.84132	Distal Intergenic	PYU1_G003110	PYU1_T003114	-4926
scf1117875582006	1169277	1169531	scf1117875582006:1169277-1169531	255	Puf_pool_peak_204	4.60728	5.77455	Distal Intergenic	PYU1_G003109	PYU1_T003113	6187
scf1117875582006	1172783	1173318	scf1117875582006:1172783-1173318	536	Puf_pool_peak_205	3.81505	3.71867	Promoter (2-3kb)	PYU1_G003109	PYU1_T003113	2400
scf1117875582006	1173601	1173856	scf1117875582006:1173601-1173856	256	Puf_pool_peak_206	3.82201	4.03843	Promoter (1-2kb)	PYU1_G003109	PYU1_T003113	1862
scf1117875582007	1213	1749	scf1117875582007:1213-1749	537	Puf_pool_peak_207	3.49199	5.48741	Promoter (<=1kb)	PYU1_G006562	PYU1_T006574	792
scf1117875582007	19927	20158	scf1117875582007:19927-20158	232	Puf_pool_peak_208	5.03185	6.06286	Promoter (<=1kb)	PYU1_G006559	PYU1_T006571	270
scf1117875582007	22148	22382	scf1117875582007:22148-22382	235	Puf_pool_peak_209	5.52852	6.90174	Promoter (<=1kb)	PYU1_G006558	PYU1_T006570	0
scf1117875582007	47263	47559	scf1117875582007:47263-47559	297	Puf_pool_peak_210	5.52852	6.90174	Exon (PYU1_T006561/PYU1_G006549, exon 2 of 5)	PYU1_G006549	PYU1_T006561	3385
scf1117875582007	48881	49240	scf1117875582007:48881-49240	360	Puf_pool_peak_211	5.03185	6.06286	Exon (PYU1_T006561/PYU1_G006549, exon 3 of 5)	PYU1_G006549	PYU1_T006561	5003
scf1117875582007	49571	49821	scf1117875582007:49571-49821	251	Puf_pool_peak_212	4.78352	5.27088	Exon (PYU1_T006561/PYU1_G006549, exon 4 of 5)	PYU1_G006549	PYU1_T006561	5693
scf1117875582007	50011	50507	scf1117875582007:50011-50507	497	Puf_pool_peak_213	5.03185	6.06286	Exon (PYU1_T006561/PYU1_G006549, exon 4 of 5)	PYU1_G006549	PYU1_T006561	6133
scf1117875582007	50989	51358	scf1117875582007:50989-51358	370	Puf_pool_peak_214	6.77021	10.5366	Exon (PYU1_T006561/PYU1_G006549, exon 4 of 5)	PYU1_G006548	PYU1_T006560	-5342
scf1117875582007	51740	51979	scf1117875582007:51740-51979	240	Puf_pool_peak_215	6.77021	10.5366	Exon (PYU1_T006561/PYU1_G006549, exon 4 of 5)	PYU1_G006548	PYU1_T006560	-4721
scf1117875582007	88784	88983	scf1117875582007:88784-88983	200	Puf_pool_peak_216	3.81505	3.71867	Promoter (<=1kb)	PYU1_G006537	PYU1_T006549	1
scf1117875582007	89825	90073	scf1117875582007:89825-90073	249	Puf_pool_peak_217	4.28684	3.77422	Promoter (1-2kb)	PYU1_G006537	PYU1_T006549	1042
scf1117875582007	137842	138043	scf1117875582007:137842-138043	202	Puf_pool_peak_218	4.28684	3.77422	Promoter (<=1kb)	PYU1_G006520	PYU1_T006532	123
scf1117875582007	234805	235035	scf1117875582007:234805-235035	231	Puf_pool_peak_219	3.06908	6.31654	Promoter (<=1kb)	PYU1_G006492	PYU1_T006504	-624
scf1117875582007	239813	240131	scf1117875582007:239813-240131	319	Puf_pool_peak_220	1.89616	1.82673	Promoter (1-2kb)	PYU1_G006490	PYU1_T006502	-1684
scf1117875582007	447970	448624	scf1117875582007:447970-448624	655	Puf_pool_peak_221	4.16117	5.35736	Promoter (<=1kb)	PYU1_G006431	PYU1_T006443	0
scf1117875582007	451363	451676	scf1117875582007:451363-451676	314	Puf_pool_peak_222	2.80744	1.97187	Promoter (<=1kb)	PYU1_G006430	PYU1_T006442	107
scf1117875582007	528824	529050	scf1117875582007:528824-529050	227	Puf_pool_peak_223	1.89922	5.64098	Promoter (<=1kb)	PYU1_G006408	PYU1_T006420	-502
scf1117875582007	728397	736339	scf1117875582007:728397-736339	7943	Puf_pool_peak_224	3.37099	37.6042	Promoter (<=1kb)	PYU1_G006332	PYU1_T006344	0
scf1117875582007	756769	759877	scf1117875582007:756769-759877	3109	Puf_pool_peak_225	4.81493	66.9136	Distal Intergenic	PYU1_G006331	PYU1_T006343	4286
scf1117875582007	760125	761673	scf1117875582007:760125-761673	1549	Puf_pool_peak_226	3.19383	45.4699	Promoter (2-3kb)	PYU1_G006331	PYU1_T006343	2490
scf1117875582007	765345	770864	scf1117875582007:765345-770864	5520	Puf_pool_peak_227	2.06414	21.0111	Promoter (<=1kb)	PYU1_G006330	PYU1_T006342	0
scf1117875582007	793948	795981	scf1117875582007:793948-795981	2034	Puf_pool_peak_228	1.82128	13.5896	Promoter (1-2kb)	PYU1_G006328	PYU1_T006340	1584
scf1117875582007	796239	796510	scf1117875582007:796239-796510	272	Puf_pool_peak_229	1.88894	5.36676	Promoter (1-2kb)	PYU1_G006328	PYU1_T006340	1055
scf1117875582007	856742	857025	scf1117875582007:856742-857025	284	Puf_pool_peak_230	4.61395	11.1591	Promoter (<=1kb)	PYU1_G006314	PYU1_T006326	-457
scf1117875582007	873748	874036	scf1117875582007:873748-874036	289	Puf_pool_peak_231	1.97161	2.35287	Promoter (<=1kb)	PYU1_G006306	PYU1_T006318	0
scf1117875582008	229036	229716	scf1117875582008:229036-229716	681	Puf_pool_peak_232	4.01311	4.37378	Promoter (<=1kb)	PYU1_G002572	PYU1_T002575	100
scf1117875582008	362628	363208	scf1117875582008:362628-363208	581	Puf_pool_peak_233	2.40267	1.75896	Promoter (<=1kb)	PYU1_G002524	PYU1_T002527	0
scf1117875582008	522940	523152	scf1117875582008:522940-523152	213	Puf_pool_peak_234	4.7072	6.39425	Promoter (<=1kb)	PYU1_G002461	PYU1_T002464	0
scf1117875582008	732142	732406	scf1117875582008:732142-732406	265	Puf_pool_peak_235	2.79879	2.99247	Promoter (<=1kb)	PYU1_G002404	PYU1_T002407	0
scf1117875582008	829848	830111	scf1117875582008:829848-830111	264	Puf_pool_peak_236	2.88021	5.59997	Exon (PYU1_T002378/PYU1_G002375, exon 2 of 2)	PYU1_G002375	PYU1_T002378	3916
scf1117875582008	830416	830616	scf1117875582008:830416-830616	201	Puf_pool_peak_237	2.46003	2.98018	Exon (PYU1_T002378/PYU1_G002375, exon 2 of 2)	PYU1_G002375	PYU1_T002378	3411
scf1117875582009	509936	510155	scf1117875582009:509936-510155	220	Puf_pool_peak_238	2.916	2.6153	Promoter (1-2kb)	PYU1_G011019	PYU1_T011043	1619
scf1117875582011	26131	26422	scf1117875582011:26131-26422	292	Puf_pool_peak_239	2.39055	3.3592	Promoter (<=1kb)	PYU1_G012371	PYU1_T012397	0
scf1117875582011	321755	322344	scf1117875582011:321755-322344	590	Puf_pool_peak_240	6.1412	17.8632	Promoter (<=1kb)	PYU1_G012272	PYU1_T012298	0
scf1117875582012	45566	45819	scf1117875582012:45566-45819	254	Puf_pool_peak_241	2.74591	2.47806	Promoter (1-2kb)	PYU1_G013407	PYU1_T013436	-1305
scf1117875582012	46072	46457	scf1117875582012:46072-46457	386	Puf_pool_peak_242	3.05968	3.11004	Promoter (<=1kb)	PYU1_G013407	PYU1_T013436	-667
scf1117875582012	46658	47286	scf1117875582012:46658-47286	629	Puf_pool_peak_243	4.64157	9.17218	Promoter (<=1kb)	PYU1_G013407	PYU1_T013436	0
scf1117875582012	48451	49580	scf1117875582012:48451-49580	1130	Puf_pool_peak_244	5.1574	13.2886	Promoter (1-2kb)	PYU1_G013407	PYU1_T013436	1327
scf1117875582012	51346	51552	scf1117875582012:51346-51552	207	Puf_pool_peak_245	3.88989	7.56177	Exon (PYU1_T013436/PYU1_G013407, exon 2 of 3)	PYU1_G013407	PYU1_T013436	4222
scf1117875582012	51848	52871	scf1117875582012:51848-52871	1024	Puf_pool_peak_246	4.00497	8.58144	Exon (PYU1_T013436/PYU1_G013407, exon 3 of 3)	PYU1_G013406	PYU1_T013435	-3697
scf1117875582012	53176	53490	scf1117875582012:53176-53490	315	Puf_pool_peak_247	2.79799	4.22026	Distal Intergenic	PYU1_G013406	PYU1_T013435	-3078
scf1117875582012	55467	55849	scf1117875582012:55467-55849	383	Puf_pool_peak_248	2.7629	7.48299	Promoter (<=1kb)	PYU1_G013406	PYU1_T013435	-719
scf1117875582012	56216	56742	scf1117875582012:56216-56742	527	Puf_pool_peak_249	2.89974	4.53605	Promoter (<=1kb)	PYU1_G013406	PYU1_T013435	0
scf1117875582012	57346	57602	scf1117875582012:57346-57602	257	Puf_pool_peak_250	3.53753	9.60661	Promoter (<=1kb)	PYU1_G013406	PYU1_T013435	778
scf1117875582012	87324	87563	scf1117875582012:87324-87563	240	Puf_pool_peak_251	2.85968	4.4291	Promoter (1-2kb)	PYU1_G013394	PYU1_T013423	1298
scf1117875582012	116417	116724	scf1117875582012:116417-116724	308	Puf_pool_peak_252	3.52738	3.51172	Promoter (1-2kb)	PYU1_G013386	PYU1_T013415	-1556
scf1117875582012	293627	294031	scf1117875582012:293627-294031	405	Puf_pool_peak_253	3.03126	4.96284	Promoter (<=1kb)	PYU1_G013310	PYU1_T013339	31
scf1117875582013	116563	117157	scf1117875582013:116563-117157	595	Puf_pool_peak_254	3.08544	3.41798	Promoter (<=1kb)	PYU1_G012467	PYU1_T012493	12
scf1117875582013	173945	174314	scf1117875582013:173945-174314	370	Puf_pool_peak_255	3.18971	5.45567	Promoter (<=1kb)	PYU1_G012447	PYU1_T012473	0
scf1117875582013	386685	389889	scf1117875582013:386685-389889	3205	Puf_pool_peak_256	1.55228	3.85886	Promoter (<=1kb)	PYU1_G012376	PYU1_T012402	0
scf1117875582014	230361	230567	scf1117875582014:230361-230567	207	Puf_pool_peak_257	3.24586	8.07282	Promoter (<=1kb)	PYU1_G011636	PYU1_T011662	0
scf1117875582014	348563	348762	scf1117875582014:348563-348762	200	Puf_pool_peak_258	3.02282	1.96411	Promoter (<=1kb)	PYU1_G011600	PYU1_T011626	519
scf1117875582015	111453	111967	scf1117875582015:111453-111967	515	Puf_pool_peak_259	2.40267	1.75896	Exon (PYU1_T012618/PYU1_G012592, exon 1 of 1)	PYU1_G012592	PYU1_T012618	3487
scf1117875582015	185198	185507	scf1117875582015:185198-185507	310	Puf_pool_peak_260	2.90083	6.12978	Promoter (<=1kb)	PYU1_G012570	PYU1_T012596	-897
scf1117875582015	186014	186446	scf1117875582015:186014-186446	433	Puf_pool_peak_261	3.89623	8.91117	Promoter (1-2kb)	PYU1_G012570	PYU1_T012596	-1713
scf1117875582015	200220	200474	scf1117875582015:200220-200474	255	Puf_pool_peak_262	4.53518	4.50006	Promoter (<=1kb)	PYU1_G012567	PYU1_T012593	0
scf1117875582015	236600	236881	scf1117875582015:236600-236881	282	Puf_pool_peak_263	4.89914	5.88038	Promoter (<=1kb)	PYU1_G012551	PYU1_T012577	7
scf1117875582016	83242	83461	scf1117875582016:83242-83461	220	Puf_pool_peak_264	3.1949	4.43052	Promoter (<=1kb)	PYU1_G008574	PYU1_T008590	573
scf1117875582016	120489	120726	scf1117875582016:120489-120726	238	Puf_pool_peak_265	1.9695	1.7584	Exon (PYU1_T008572/PYU1_G008556, exon 4 of 4)	PYU1_G008557	PYU1_T008573	4568
scf1117875582016	121513	121715	scf1117875582016:121513-121715	203	Puf_pool_peak_266	2.27836	2.52271	Exon (PYU1_T008572/PYU1_G008556, exon 4 of 4)	PYU1_G008557	PYU1_T008573	5592
scf1117875582016	122869	123476	scf1117875582016:122869-123476	608	Puf_pool_peak_267	3.4326	5.89949	Exon (PYU1_T008572/PYU1_G008556, exon 3 of 4)	PYU1_G008557	PYU1_T008573	6948
scf1117875582016	123763	124175	scf1117875582016:123763-124175	413	Puf_pool_peak_268	3.12719	7.58304	Exon (PYU1_T008572/PYU1_G008556, exon 3 of 4)	PYU1_G008557	PYU1_T008573	7842
scf1117875582016	124971	125830	scf1117875582016:124971-125830	860	Puf_pool_peak_269	4.13451	7.84619	Exon (PYU1_T008572/PYU1_G008556, exon 3 of 4)	PYU1_G008556	PYU1_T008572	8201
scf1117875582016	126007	127608	scf1117875582016:126007-127608	1602	Puf_pool_peak_270	4.07563	7.29442	Exon (PYU1_T008572/PYU1_G008556, exon 3 of 4)	PYU1_G008556	PYU1_T008572	6423
scf1117875582016	128211	129286	scf1117875582016:128211-129286	1076	Puf_pool_peak_271	4.73635	9.81446	Exon (PYU1_T008572/PYU1_G008556, exon 3 of 4)	PYU1_G008556	PYU1_T008572	4745
scf1117875582016	129498	129895	scf1117875582016:129498-129895	398	Puf_pool_peak_272	4.1092	6.68006	Exon (PYU1_T008572/PYU1_G008556, exon 3 of 4)	PYU1_G008556	PYU1_T008572	4136
scf1117875582016	130093	130605	scf1117875582016:130093-130605	513	Puf_pool_peak_273	5.01865	10.5365	Exon (PYU1_T008572/PYU1_G008556, exon 3 of 4)	PYU1_G008556	PYU1_T008572	3426
scf1117875582016	131032	131252	scf1117875582016:131032-131252	221	Puf_pool_peak_274	3.31179	4.45358	Promoter (2-3kb)	PYU1_G008556	PYU1_T008572	2779
scf1117875582016	448799	449176	scf1117875582016:448799-449176	378	Puf_pool_peak_275	2.63273	2.04213	Promoter (<=1kb)	PYU1_G008437	PYU1_T008453	65
scf1117875582016	450294	450493	scf1117875582016:450294-450493	200	Puf_pool_peak_276	4.03851	3.08465	Promoter (1-2kb)	PYU1_G008437	PYU1_T008453	-1053
scf1117875582017	218644	218868	scf1117875582017:218644-218868	225	Puf_pool_peak_277	2.82476	1.46075	Promoter (<=1kb)	PYU1_G013733	PYU1_T013762	89
scf1117875582017	244092	244321	scf1117875582017:244092-244321	230	Puf_pool_peak_278	4.13181	49.4724	Distal Intergenic	PYU1_G013727	PYU1_T013756	-4761
scf1117875582018	47010	47588	scf1117875582018:47010-47588	579	Puf_pool_peak_279	1.78685	3.91407	Promoter (<=1kb)	PYU1_G009766	PYU1_T009784	26
scf1117875582018	84331	84657	scf1117875582018:84331-84657	327	Puf_pool_peak_280	2.4392	4.23823	Promoter (<=1kb)	PYU1_G009755	PYU1_T009773	41
scf1117875582018	275132	276004	scf1117875582018:275132-276004	873	Puf_pool_peak_281	2.69633	6.50512	Promoter (<=1kb)	PYU1_G009690	PYU1_T009708	0
scf1117875582020	178553	178895	scf1117875582020:178553-178895	343	Puf_pool_peak_282	4.40922	5.05868	Promoter (<=1kb)	PYU1_G007987	PYU1_T008003	560
scf1117875582020	570353	570555	scf1117875582020:570353-570555	203	Puf_pool_peak_283	3.21049	2.96274	Promoter (<=1kb)	PYU1_G007833	PYU1_T007849	-387
scf1117875582021	91259	91590	scf1117875582021:91259-91590	332	Puf_pool_peak_284	4.12783	6.37394	Promoter (<=1kb)	PYU1_G014554	PYU1_T014585	0
scf1117875582022	224996	225195	scf1117875582022:224996-225195	200	Puf_pool_peak_285	5.26396	6.04702	Promoter (1-2kb)	PYU1_G008220	PYU1_T008236	1463
scf1117875582022	377568	377791	scf1117875582022:377568-377791	224	Puf_pool_peak_286	2.81308	6.20993	Promoter (<=1kb)	PYU1_G008180	PYU1_T008196	66
scf1117875582022	484665	484947	scf1117875582022:484665-484947	283	Puf_pool_peak_287	5.01048	6.06286	Promoter (<=1kb)	PYU1_G008146	PYU1_T008162	589
scf1117875582022	487367	488298	scf1117875582022:487367-488298	932	Puf_pool_peak_288	2.48926	8.82925	Promoter (<=1kb)	PYU1_G008145	PYU1_T008161	0
scf1117875582022	649045	649244	scf1117875582022:649045-649244	200	Puf_pool_peak_289	4.03851	3.08465	Promoter (<=1kb)	PYU1_G008095	PYU1_T008111	-476
scf1117875582023	194707	195010	scf1117875582023:194707-195010	304	Puf_pool_peak_290	4.47279	8.73886	Promoter (<=1kb)	PYU1_G001111	PYU1_T001111	0
scf1117875582023	363515	363762	scf1117875582023:363515-363762	248	Puf_pool_peak_291	4.03851	3.08465	Promoter (<=1kb)	PYU1_G001044	PYU1_T001044	-311
scf1117875582023	365799	366054	scf1117875582023:365799-366054	256	Puf_pool_peak_292	5.28019	6.06286	Promoter (2-3kb)	PYU1_G001044	PYU1_T001044	-2595
scf1117875582023	366781	367244	scf1117875582023:366781-367244	464	Puf_pool_peak_293	5.28019	6.06286	Exon (PYU1_T001043/PYU1_G001043, exon 7 of 8)	PYU1_G001044	PYU1_T001044	-3577
scf1117875582023	1007125	1007394	scf1117875582023:1007125-1007394	270	Puf_pool_peak_294	3.34843	4.28049	Promoter (<=1kb)	PYU1_G000821	PYU1_T000821	849
scf1117875582023	1220088	1220372	scf1117875582023:1220088-1220372	285	Puf_pool_peak_295	2.17952	1.46075	Promoter (<=1kb)	PYU1_G000747	PYU1_T000747	628
scf1117875582023	1311027	1312742	scf1117875582023:1311027-1312742	1716	Puf_pool_peak_296	13.7667	63.1439	Promoter (<=1kb)	PYU1_G000712	PYU1_T000712	0
scf1117875582023	1387884	1388551	scf1117875582023:1387884-1388551	668	Puf_pool_peak_297	3.82201	4.03843	Exon (PYU1_T000678/PYU1_G000678, exon 10 of 15)	PYU1_G000679	PYU1_T000679	3199
scf1117875582023	1534419	1534651	scf1117875582023:1534419-1534651	233	Puf_pool_peak_298	2.29861	3.02696	Promoter (2-3kb)	PYU1_G000632	PYU1_T000632	2585
scf1117875582024	244333	244692	scf1117875582024:244333-244692	360	Puf_pool_peak_299	2.48781	2.24593	Promoter (<=1kb)	PYU1_G011997	PYU1_T012023	668
scf1117875582024	392056	392352	scf1117875582024:392056-392352	297	Puf_pool_peak_300	1.72516	1.30791	Promoter (<=1kb)	PYU1_G011937	PYU1_T011963	50
scf1117875582025	257555	257827	scf1117875582025:257555-257827	273	Puf_pool_peak_301	2.33174	2.74142	Promoter (<=1kb)	PYU1_G009470	PYU1_T009488	0
scf1117875582025	289292	289740	scf1117875582025:289292-289740	449	Puf_pool_peak_302	1.91034	1.82534	Promoter (1-2kb)	PYU1_G009465	PYU1_T009483	1116
scf1117875582025	292917	293135	scf1117875582025:292917-293135	219	Puf_pool_peak_303	2.48439	6.83182	Promoter (<=1kb)	PYU1_G009464	PYU1_T009482	170
scf1117875582025	411898	412104	scf1117875582025:411898-412104	207	Puf_pool_peak_304	4.78352	5.27088	Promoter (1-2kb)	PYU1_G009422	PYU1_T009440	-1887
scf1117875582025	479635	479850	scf1117875582025:479635-479850	216	Puf_pool_peak_305	5.09388	7.53486	Promoter (<=1kb)	PYU1_G009399	PYU1_T009417	-126
scf1117875582026	103263	103553	scf1117875582026:103263-103553	291	Puf_pool_peak_306	2.92807	1.55497	Distal Intergenic	PYU1_G010207	PYU1_T010227	3675
scf1117875582026	117253	117617	scf1117875582026:117253-117617	365	Puf_pool_peak_307	2.08798	1.75098	Promoter (<=1kb)	PYU1_G010203	PYU1_T010223	-581
scf1117875582026	117851	118187	scf1117875582026:117851-118187	337	Puf_pool_peak_308	2.75833	4.70788	Promoter (1-2kb)	PYU1_G010203	PYU1_T010223	-1179
scf1117875582026	121859	122344	scf1117875582026:121859-122344	486	Puf_pool_peak_309	2.81805	4.499	Promoter (<=1kb)	PYU1_G010202	PYU1_T010222	-546
scf1117875582026	126626	126862	scf1117875582026:126626-126862	237	Puf_pool_peak_310	2.40267	1.75896	Promoter (<=1kb)	PYU1_G010201	PYU1_T010221	75
scf1117875582026	202289	202560	scf1117875582026:202289-202560	272	Puf_pool_peak_311	2.29328	5.63136	Promoter (<=1kb)	PYU1_G010173	PYU1_T010193	54
scf1117875582026	219742	220500	scf1117875582026:219742-220500	759	Puf_pool_peak_312	2.31412	4.69501	Exon (PYU1_T010186/PYU1_G010166, exon 6 of 10)	PYU1_G010166	PYU1_T010186	3578
scf1117875582026	480977	481371	scf1117875582026:480977-481371	395	Puf_pool_peak_313	2.44813	3.60045	Promoter (<=1kb)	PYU1_G010085	PYU1_T010105	30
scf1117875582027	263744	263943	scf1117875582027:263744-263943	200	Puf_pool_peak_314	3.41893	2.50918	Promoter (<=1kb)	PYU1_G009929	PYU1_T009947	473
scf1117875582027	271844	272558	scf1117875582027:271844-272558	715	Puf_pool_peak_315	2.39401	2.60546	Promoter (<=1kb)	PYU1_G009925	PYU1_T009943	571
scf1117875582027	273063	273324	scf1117875582027:273063-273324	262	Puf_pool_peak_316	3.78908	7.22611	Promoter (<=1kb)	PYU1_G009925	PYU1_T009943	0
scf1117875582027	334966	335251	scf1117875582027:334966-335251	286	Puf_pool_peak_317	2.97212	3.62976	Exon (PYU1_T009920/PYU1_G009902, exon 4 of 4)	PYU1_G009902	PYU1_T009920	3467
scf1117875582027	344273	344620	scf1117875582027:344273-344620	348	Puf_pool_peak_318	5.55094	7.39497	Promoter (<=1kb)	PYU1_G009900	PYU1_T009918	0
scf1117875582027	374315	374543	scf1117875582027:374315-374543	229	Puf_pool_peak_319	5.52852	6.90174	Promoter (2-3kb)	PYU1_G009892	PYU1_T009910	2946
scf1117875582027	375475	375838	scf1117875582027:375475-375838	364	Puf_pool_peak_320	7.76355	13.5066	Distal Intergenic	PYU1_G009891	PYU1_T009909	3056
scf1117875582027	397639	398229	scf1117875582027:397639-398229	591	Puf_pool_peak_321	3.49199	5.48741	Promoter (<=1kb)	PYU1_G009882	PYU1_T009900	0
scf1117875582027	518529	519170	scf1117875582027:518529-519170	642	Puf_pool_peak_322	3.24586	8.07282	Promoter (<=1kb)	PYU1_G009838	PYU1_T009856	0
scf1117875582027	633158	633413	scf1117875582027:633158-633413	256	Puf_pool_peak_323	4.01064	4.03843	Promoter (<=1kb)	PYU1_G009791	PYU1_T009809	362
scf1117875582028	27254	27458	scf1117875582028:27254-27458	205	Puf_pool_peak_324	4.87852	6.65654	Promoter (<=1kb)	PYU1_G006275	PYU1_T006287	995
scf1117875582028	35853	36152	scf1117875582028:35853-36152	300	Puf_pool_peak_325	4.28684	3.77422	Promoter (1-2kb)	PYU1_G006271	PYU1_T006283	-1251
scf1117875582028	131443	132058	scf1117875582028:131443-132058	616	Puf_pool_peak_326	4.01311	4.37378	Promoter (<=1kb)	PYU1_G006237	PYU1_T006249	751
scf1117875582028	134078	134699	scf1117875582028:134078-134699	622	Puf_pool_peak_327	2.39268	3.0862	Exon (PYU1_T006249/PYU1_G006237, exon 1 of 1)	PYU1_G006237	PYU1_T006249	3386
scf1117875582028	220032	220836	scf1117875582028:220032-220836	805	Puf_pool_peak_328	2.71874	7.4558	Exon (PYU1_T006220/PYU1_G006208, exon 1 of 1)	PYU1_G006209	PYU1_T006221	5235
scf1117875582028	221500	221838	scf1117875582028:221500-221838	339	Puf_pool_peak_329	2.28412	3.54595	Exon (PYU1_T006220/PYU1_G006208, exon 1 of 1)	PYU1_G006208	PYU1_T006220	5923
scf1117875582028	222247	222495	scf1117875582028:222247-222495	249	Puf_pool_peak_330	2.05406	2.62176	Exon (PYU1_T006220/PYU1_G006208, exon 1 of 1)	PYU1_G006208	PYU1_T006220	5266
scf1117875582028	223760	224003	scf1117875582028:223760-224003	244	Puf_pool_peak_331	2.15628	6.32968	Exon (PYU1_T006220/PYU1_G006208, exon 1 of 1)	PYU1_G006208	PYU1_T006220	3758
scf1117875582028	224443	224678	scf1117875582028:224443-224678	236	Puf_pool_peak_332	2.10045	8.08243	Exon (PYU1_T006220/PYU1_G006208, exon 1 of 1)	PYU1_G006208	PYU1_T006220	3083
scf1117875582028	224926	225509	scf1117875582028:224926-225509	584	Puf_pool_peak_333	1.85316	4.44298	Promoter (2-3kb)	PYU1_G006208	PYU1_T006220	2252
scf1117875582028	227305	227647	scf1117875582028:227305-227647	343	Puf_pool_peak_334	2.03872	2.23652	Promoter (<=1kb)	PYU1_G006208	PYU1_T006220	114
scf1117875582028	324858	325070	scf1117875582028:324858-325070	213	Puf_pool_peak_335	3.18971	5.45567	Promoter (<=1kb)	PYU1_G006180	PYU1_T006192	0
scf1117875582028	782319	782621	scf1117875582028:782319-782621	303	Puf_pool_peak_336	3.3356	3.97013	Promoter (<=1kb)	PYU1_G006003	PYU1_T006015	591
scf1117875582028	793675	793972	scf1117875582028:793675-793972	298	Puf_pool_peak_337	2.65809	3.76495	Promoter (<=1kb)	PYU1_G006000	PYU1_T006012	916
scf1117875582028	794283	794797	scf1117875582028:794283-794797	515	Puf_pool_peak_338	2.19163	2.81495	Promoter (<=1kb)	PYU1_G006000	PYU1_T006012	91
scf1117875582028	825746	825960	scf1117875582028:825746-825960	215	Puf_pool_peak_339	2.34677	11.5419	Promoter (<=1kb)	PYU1_G005983	PYU1_T005995	-108
scf1117875582028	844724	844966	scf1117875582028:844724-844966	243	Puf_pool_peak_340	2.74591	2.47806	Promoter (<=1kb)	PYU1_G005971	PYU1_T005983	78
scf1117875582028	846676	847087	scf1117875582028:846676-847087	412	Puf_pool_peak_341	3.31179	4.45358	Promoter (<=1kb)	PYU1_G005970	PYU1_T005982	-438
scf1117875582028	918016	918616	scf1117875582028:918016-918616	601	Puf_pool_peak_342	2.31176	1.51209	Promoter (1-2kb)	PYU1_G005940	PYU1_T005952	-1306
scf1117875582029	239472	239833	scf1117875582029:239472-239833	362	Puf_pool_peak_343	2.85909	2.94542	Promoter (<=1kb)	PYU1_G001610	PYU1_T001610	49
scf1117875582029	603208	603533	scf1117875582029:603208-603533	326	Puf_pool_peak_344	5.7123	13.7772	Promoter (2-3kb)	PYU1_G001478	PYU1_T001478	-2516
scf1117875582029	776451	776753	scf1117875582029:776451-776753	303	Puf_pool_peak_345	2.46003	2.98018	Promoter (<=1kb)	PYU1_G001429	PYU1_T001429	0
scf1117875582029	834067	834675	scf1117875582029:834067-834675	609	Puf_pool_peak_346	3.28004	5.45535	Promoter (<=1kb)	PYU1_G001411	PYU1_T001411	33
scf1117875582029	834867	835074	scf1117875582029:834867-835074	208	Puf_pool_peak_347	2.85909	2.94542	Promoter (<=1kb)	PYU1_G001411	PYU1_T001411	833
scf1117875582029	835897	836189	scf1117875582029:835897-836189	293	Puf_pool_peak_348	2.89359	1.94569	Promoter (1-2kb)	PYU1_G001411	PYU1_T001411	1863
scf1117875582029	922744	923215	scf1117875582029:922744-923215	472	Puf_pool_peak_349	4.12838	13.8367	Promoter (<=1kb)	PYU1_G001382	PYU1_T001382	-200
scf1117875582029	923473	923943	scf1117875582029:923473-923943	471	Puf_pool_peak_350	4.04263	23.6408	Promoter (<=1kb)	PYU1_G001383	PYU1_T001383	0
scf1117875582029	936352	936604	scf1117875582029:936352-936604	253	Puf_pool_peak_351	2.48871	4.23823	Promoter (<=1kb)	PYU1_G001376	PYU1_T001376	0
scf1117875582029	937631	937975	scf1117875582029:937631-937975	345	Puf_pool_peak_352	2.89659	5.89594	Promoter (1-2kb)	PYU1_G001376	PYU1_T001376	1227
scf1117875582029	1166390	1166623	scf1117875582029:1166390-1166623	234	Puf_pool_peak_353	2.48213	4.74648	Promoter (<=1kb)	PYU1_G001296	PYU1_T001296	874
scf1117875582029	1307674	1307878	scf1117875582029:1307674-1307878	205	Puf_pool_peak_354	2.10981	3.08404	Promoter (<=1kb)	PYU1_G001250	PYU1_T001250	349
scf1117875582030	26542	26741	scf1117875582030:26542-26741	200	Puf_pool_peak_355	4.01311	4.37378	Promoter (1-2kb)	PYU1_G013302	PYU1_T013331	1148
scf1117875582030	141224	141442	scf1117875582030:141224-141442	219	Puf_pool_peak_356	3.02434	7.6293	Promoter (1-2kb)	PYU1_G013257	PYU1_T013286	1065
scf1117875582030	203663	203862	scf1117875582030:203663-203862	200	Puf_pool_peak_357	3.41416	12.3546	Promoter (<=1kb)	PYU1_G013237	PYU1_T013266	0
scf1117875582031	143605	144033	scf1117875582031:143605-144033	429	Puf_pool_peak_358	2.15732	8.73561	Promoter (<=1kb)	PYU1_G003031	PYU1_T003034	0
scf1117875582031	244274	244487	scf1117875582031:244274-244487	214	Puf_pool_peak_359	6.58787	12.4592	Promoter (<=1kb)	PYU1_G002990	PYU1_T002993	-730
scf1117875582031	331173	331727	scf1117875582031:331173-331727	555	Puf_pool_peak_360	2.06135	4.60587	Promoter (<=1kb)	PYU1_G002962	PYU1_T002965	257
scf1117875582031	497853	498144	scf1117875582031:497853-498144	292	Puf_pool_peak_361	2.31176	1.51209	Promoter (1-2kb)	PYU1_G002899	PYU1_T002902	1155
scf1117875582031	565730	565997	scf1117875582031:565730-565997	268	Puf_pool_peak_362	2.08798	1.75098	Promoter (1-2kb)	PYU1_G002877	PYU1_T002880	1066
scf1117875582031	652843	653055	scf1117875582031:652843-653055	213	Puf_pool_peak_363	1.99934	4.23261	Promoter (<=1kb)	PYU1_G002844	PYU1_T002847	569
scf1117875582031	653332	653591	scf1117875582031:653332-653591	260	Puf_pool_peak_364	1.8042	2.97947	Promoter (<=1kb)	PYU1_G002844	PYU1_T002847	33
scf1117875582031	668896	669501	scf1117875582031:668896-669501	606	Puf_pool_peak_365	1.85387	3.76812	Promoter (<=1kb)	PYU1_G002837	PYU1_T002840	53
scf1117875582031	670472	670678	scf1117875582031:670472-670678	207	Puf_pool_peak_366	3.46764	3.97013	Promoter (<=1kb)	PYU1_G002837	PYU1_T002840	-918
scf1117875582031	704675	705015	scf1117875582031:704675-705015	341	Puf_pool_peak_367	4.60728	5.77455	Promoter (<=1kb)	PYU1_G002824	PYU1_T002827	19
scf1117875582031	785020	785352	scf1117875582031:785020-785352	333	Puf_pool_peak_368	1.70188	3.14569	Promoter (<=1kb)	PYU1_G002793	PYU1_T002796	-454
scf1117875582032	776762	777139	scf1117875582032:776762-777139	378	Puf_pool_peak_369	5.0034	7.30073	Promoter (<=1kb)	PYU1_G007229	PYU1_T007244	-530
scf1117875582032	790906	791504	scf1117875582032:790906-791504	599	Puf_pool_peak_370	4.60728	5.77455	Promoter (<=1kb)	PYU1_G007225	PYU1_T007240	0
scf1117875582032	817027	817648	scf1117875582032:817027-817648	622	Puf_pool_peak_371	1.90285	3.36229	Promoter (<=1kb)	PYU1_G007218	PYU1_T007233	0
scf1117875582034	71634	72484	scf1117875582034:71634-72484	851	Puf_pool_peak_372	3.25984	6.49181	Promoter (1-2kb)	PYU1_G004753	PYU1_T004764	1331
scf1117875582034	73620	73819	scf1117875582034:73620-73819	200	Puf_pool_peak_373	2.57533	5.14606	Promoter (<=1kb)	PYU1_G004753	PYU1_T004764	0
scf1117875582034	107825	108216	scf1117875582034:107825-108216	392	Puf_pool_peak_374	2.05406	2.62176	Promoter (<=1kb)	PYU1_G004744	PYU1_T004755	583
scf1117875582034	131901	132220	scf1117875582034:131901-132220	320	Puf_pool_peak_375	4.47637	5.17411	Exon (PYU1_T004745/PYU1_G004734, exon 2 of 4)	PYU1_G004735	PYU1_T004746	3121
scf1117875582034	352569	352873	scf1117875582034:352569-352873	305	Puf_pool_peak_376	2.14211	2.48299	Promoter (<=1kb)	PYU1_G004656	PYU1_T004667	117
scf1117875582034	414218	414446	scf1117875582034:414218-414446	229	Puf_pool_peak_377	3.57386	4.47696	Promoter (<=1kb)	PYU1_G004639	PYU1_T004650	3
scf1117875582034	622045	623344	scf1117875582034:622045-623344	1300	Puf_pool_peak_378	8.28078	23.2653	Promoter (1-2kb)	PYU1_G004557	PYU1_T004568	-1042
scf1117875582034	696303	696574	scf1117875582034:696303-696574	272	Puf_pool_peak_379	2.07366	2.02484	Promoter (<=1kb)	PYU1_G004524	PYU1_T004535	242
scf1117875582034	793933	794133	scf1117875582034:793933-794133	201	Puf_pool_peak_380	1.67333	2.01074	Promoter (1-2kb)	PYU1_G004484	PYU1_T004494	1449
scf1117875582034	1080072	1080598	scf1117875582034:1080072-1080598	527	Puf_pool_peak_381	2.74591	2.47806	Promoter (<=1kb)	PYU1_G004381	PYU1_T004391	-344
scf1117875582035	209951	210686	scf1117875582035:209951-210686	736	Puf_pool_peak_382	5.20146	7.30073	Promoter (<=1kb)	PYU1_G009272	PYU1_T009290	323
scf1117875582035	210898	211219	scf1117875582035:210898-211219	322	Puf_pool_peak_383	3.65132	5.57368	Promoter (<=1kb)	PYU1_G009272	PYU1_T009290	0
scf1117875582035	279807	280032	scf1117875582035:279807-280032	226	Puf_pool_peak_384	4.28684	3.77422	Promoter (<=1kb)	PYU1_G009244	PYU1_T009262	128
scf1117875582035	303173	303498	scf1117875582035:303173-303498	326	Puf_pool_peak_385	2.97226	2.94542	Promoter (<=1kb)	PYU1_G009236	PYU1_T009254	-991
scf1117875582036	201651	201883	scf1117875582036:201651-201883	233	Puf_pool_peak_386	3.85293	4.74838	Promoter (1-2kb)	PYU1_G005498	PYU1_T005509	1534
scf1117875582036	211424	211626	scf1117875582036:211424-211626	203	Puf_pool_peak_387	2.81927	5.14982	Promoter (<=1kb)	PYU1_G005495	PYU1_T005506	992
scf1117875582036	249555	249770	scf1117875582036:249555-249770	216	Puf_pool_peak_388	4.78352	5.27088	Promoter (2-3kb)	PYU1_G005478	PYU1_T005489	2135
scf1117875582036	281718	282051	scf1117875582036:281718-282051	334	Puf_pool_peak_389	2.65809	3.76495	Promoter (<=1kb)	PYU1_G005470	PYU1_T005481	0
scf1117875582036	479665	479907	scf1117875582036:479665-479907	243	Puf_pool_peak_390	4.14635	6.02715	Promoter (<=1kb)	PYU1_G005412	PYU1_T005423	11
scf1117875582036	883197	883453	scf1117875582036:883197-883453	257	Puf_pool_peak_391	3.53546	2.73039	Promoter (<=1kb)	PYU1_G005249	PYU1_T005260	331
scf1117875582037	1238	1617	scf1117875582037:1238-1617	380	Puf_pool_peak_392	7.10638	16.0388	Promoter (1-2kb)	PYU1_G002172	PYU1_T002174	1056
scf1117875582037	196459	196658	scf1117875582037:196459-196658	200	Puf_pool_peak_393	5.03185	6.06286	Promoter (<=1kb)	PYU1_G002101	PYU1_T002103	-103
scf1117875582037	777680	778058	scf1117875582037:777680-778058	379	Puf_pool_peak_394	2.38824	4.1287	Distal Intergenic	PYU1_G001935	PYU1_T001937	4449
scf1117875582037	858857	859059	scf1117875582037:858857-859059	203	Puf_pool_peak_395	5.77686	7.76892	Promoter (<=1kb)	PYU1_G001904	PYU1_T001906	-279
scf1117875582037	876116	876431	scf1117875582037:876116-876431	316	Puf_pool_peak_396	2.0789	1.80327	Promoter (<=1kb)	PYU1_G001897	PYU1_T001899	642
scf1117875582037	1336025	1336225	scf1117875582037:1336025-1336225	201	Puf_pool_peak_397	3.228	3.74196	Promoter (1-2kb)	PYU1_G001723	PYU1_T001724	1559
scf1117875582037	1336998	1337331	scf1117875582037:1336998-1337331	334	Puf_pool_peak_398	3.27243	3.82791	Promoter (2-3kb)	PYU1_G001723	PYU1_T001724	2532
scf1117875582037	1369009	1369216	scf1117875582037:1369009-1369216	208	Puf_pool_peak_399	2.54337	1.55184	Promoter (1-2kb)	PYU1_G001710	PYU1_T001711	1362
scf1117875582037	1406240	1406455	scf1117875582037:1406240-1406455	216	Puf_pool_peak_400	5.05211	10.619	Promoter (1-2kb)	PYU1_G001696	PYU1_T001697	1983
scf1117875582038	110346	110965	scf1117875582038:110346-110965	620	Puf_pool_peak_401	2.57551	3.87195	Promoter (<=1kb)	PYU1_G006824	PYU1_T006838	-756
scf1117875582038	111318	111665	scf1117875582038:111318-111665	348	Puf_pool_peak_402	4.57652	6.09763	Promoter (<=1kb)	PYU1_G006823	PYU1_T006837	141
scf1117875582038	318307	318553	scf1117875582038:318307-318553	247	Puf_pool_peak_403	4.79495	7.43704	Promoter (<=1kb)	PYU1_G006763	PYU1_T006777	0
scf1117875582038	321694	322060	scf1117875582038:321694-322060	367	Puf_pool_peak_404	2.99685	3.44258	Promoter (2-3kb)	PYU1_G006762	PYU1_T006776	2449
scf1117875582038	536581	536886	scf1117875582038:536581-536886	306	Puf_pool_peak_405	2.20986	2.04944	Promoter (<=1kb)	PYU1_G006694	PYU1_T006706	0
scf1117875582039	42852	43125	scf1117875582039:42852-43125	274	Puf_pool_peak_406	2.73515	1.48383	Promoter (<=1kb)	PYU1_G000567	PYU1_T000567	346
scf1117875582039	44218	44500	scf1117875582039:44218-44500	283	Puf_pool_peak_407	4.76881	5.25239	Promoter (1-2kb)	PYU1_G000567	PYU1_T000567	1712
scf1117875582039	100425	100656	scf1117875582039:100425-100656	232	Puf_pool_peak_408	3.17795	9.15169	Promoter (1-2kb)	PYU1_G000549	PYU1_T000549	-1261
scf1117875582039	101763	102382	scf1117875582039:101763-102382	620	Puf_pool_peak_409	3.30589	9.77829	Promoter (2-3kb)	PYU1_G000549	PYU1_T000549	-2599
scf1117875582039	104901	105297	scf1117875582039:104901-105297	397	Puf_pool_peak_410	2.2421	4.35796	Promoter (<=1kb)	PYU1_G000548	PYU1_T000548	0
scf1117875582039	281770	282017	scf1117875582039:281770-282017	248	Puf_pool_peak_411	2.80744	1.97187	Promoter (1-2kb)	PYU1_G000486	PYU1_T000486	1702
scf1117875582039	374387	374879	scf1117875582039:374387-374879	493	Puf_pool_peak_412	5.77686	7.76892	Promoter (<=1kb)	PYU1_G000461	PYU1_T000461	350
scf1117875582039	668074	668306	scf1117875582039:668074-668306	233	Puf_pool_peak_413	2.97191	4.07453	Promoter (<=1kb)	PYU1_G000395	PYU1_T000395	-650
scf1117875582039	669480	669902	scf1117875582039:669480-669902	423	Puf_pool_peak_414	2.46761	2.8644	Promoter (1-2kb)	PYU1_G000394	PYU1_T000394	1382
scf1117875582039	670448	670941	scf1117875582039:670448-670941	494	Puf_pool_peak_415	3.87767	6.7807	Promoter (<=1kb)	PYU1_G000394	PYU1_T000394	343
scf1117875582039	672441	673243	scf1117875582039:672441-673243	803	Puf_pool_peak_416	2.95204	4.48275	Promoter (1-2kb)	PYU1_G000394	PYU1_T000394	-1157
scf1117875582039	678961	679184	scf1117875582039:678961-679184	224	Puf_pool_peak_417	3.29269	4.14014	Promoter (1-2kb)	PYU1_G000393	PYU1_T000393	1466
scf1117875582039	713513	713818	scf1117875582039:713513-713818	306	Puf_pool_peak_418	4.78352	5.27088	Promoter (<=1kb)	PYU1_G000378	PYU1_T000378	0
scf1117875582039	716073	716323	scf1117875582039:716073-716323	251	Puf_pool_peak_419	3.95548	4.95659	Promoter (2-3kb)	PYU1_G000378	PYU1_T000378	2417
scf1117875582039	851702	852309	scf1117875582039:851702-852309	608	Puf_pool_peak_420	5.06807	6.1516	Promoter (<=1kb)	PYU1_G000343	PYU1_T000343	397
scf1117875582039	893273	893491	scf1117875582039:893273-893491	219	Puf_pool_peak_421	2.30364	1.38597	Promoter (<=1kb)	PYU1_G000336	PYU1_T000336	697
scf1117875582039	979954	980301	scf1117875582039:979954-980301	348	Puf_pool_peak_422	4.0326	14.9415	Promoter (<=1kb)	PYU1_G000304	PYU1_T000304	-310
scf1117875582039	1447029	1447845	scf1117875582039:1447029-1447845	817	Puf_pool_peak_423	4.95431	5.55908	Promoter (<=1kb)	PYU1_G000140	PYU1_T000140	0
scf1117875582039	1533914	1534325	scf1117875582039:1533914-1534325	412	Puf_pool_peak_424	4.78352	5.27088	Promoter (<=1kb)	PYU1_G000113	PYU1_T000113	73
scf1117875582040	30060	30310	scf1117875582040:30060-30310	251	Puf_pool_peak_425	3.41893	2.50918	Promoter (<=1kb)	PYU1_G011887	PYU1_T011913	308
scf1117875582040	170185	170411	scf1117875582040:170185-170411	227	Puf_pool_peak_426	2.54554	5.91745	Promoter (<=1kb)	PYU1_G011855	PYU1_T011881	555
scf1117875582040	184398	184859	scf1117875582040:184398-184859	462	Puf_pool_peak_427	3.3356	3.97013	Promoter (<=1kb)	PYU1_G011851	PYU1_T011877	139
scf1117875582040	464357	464569	scf1117875582040:464357-464569	213	Puf_pool_peak_428	1.70476	4.03843	Promoter (<=1kb)	PYU1_G011731	PYU1_T011757	720
scf1117875582041	645564	645823	scf1117875582041:645564-645823	260	Puf_pool_peak_429	4.78352	5.27088	Promoter (2-3kb)	PYU1_G003675	PYU1_T003685	2202
scf1117875582041	666888	667102	scf1117875582041:666888-667102	215	Puf_pool_peak_430	3.64838	9.75795	Promoter (<=1kb)	PYU1_G003666	PYU1_T003676	0
scf1117875582041	1212635	1213709	scf1117875582041:1212635-1213709	1075	Puf_pool_peak_431	9.76283	42.3288	Promoter (<=1kb)	PYU1_G003519	PYU1_T003529	0
scf1117875582041	1217014	1217217	scf1117875582041:1217014-1217217	204	Puf_pool_peak_432	5.1192	6.66379	Promoter (<=1kb)	PYU1_G003518	PYU1_T003528	502
scf1117875582095	14	973	scf1117875582095:14-973	960	Puf_pool_peak_433	13.6346	62.0045	Promoter (<=1kb)	PYU1_G015222	PYU1_T015254	0

## Sheet: Genes containing the motif
Genes containing the AG-rich motif
PYU1_G008766
PYU1_G008695
PYU1_G007139
PYU1_G004329
PYU1_G011467
PYU1_G014525
PYU1_G013947
PYU1_G012864
PYU1_G007497
PYU1_G012703
PYU1_G010845
PYU1_G010993
PYU1_G010684
PYU1_G010677
PYU1_G013491
PYU1_G010454
PYU1_G010398
PYU1_G006431
PYU1_G006549
PYU1_G006332
PYU1_G013407
PYU1_G013406
PYU1_G012467
PYU1_G012376
PYU1_G012592
PYU1_G009690
PYU1_G009755
PYU1_G000712
PYU1_G009470
PYU1_G009422
PYU1_G010166
PYU1_G009900
PYU1_G009882
PYU1_G006237
PYU1_G001411
PYU1_G001376
PYU1_G002962
PYU1_G002824
PYU1_G007218
PYU1_G001935
PYU1_G001897
PYU1_G006763
PYU1_G000461
PYU1_G000567
PYU1_G000378
PYU1_G000336
PYU1_G003666
PYU1_G006912
PYU1_G011222
PYU1_G014295
PYU1_G013021
PYU1_G013057
PYU1_G011507
PYU1_G011481
PYU1_G011388
PYU1_G011387
PYU1_G015055
PYU1_G007569
PYU1_G007568
PYU1_G013646
PYU1_G013707
PYU1_G012633
PYU1_G010725
PYU1_G013433
PYU1_G014978
PYU1_G014846
PYU1_G013611
PYU1_G009026
PYU1_G008992
PYU1_G008991
PYU1_G010305
PYU1_G010391
PYU1_G010388
PYU1_G003110
PYU1_G003109
PYU1_G003437
PYU1_G003432
PYU1_G003492
PYU1_G003298
PYU1_G006491
PYU1_G006333
PYU1_G006331
PYU1_G006329
PYU1_G006330
PYU1_G006328
PYU1_G002572
PYU1_G012371
PYU1_G012272
PYU1_G013310
PYU1_G012570
PYU1_G008556
PYU1_G008146
PYU1_G000678
PYU1_G001043
PYU1_G009464
PYU1_G010203
PYU1_G010201
PYU1_G009929
PYU1_G009925
PYU1_G009902
PYU1_G006208
PYU1_G005985
PYU1_G001383
PYU1_G013257
PYU1_G003031
PYU1_G002844
PYU1_G002837
PYU1_G007225
PYU1_G004524
PYU1_G004753
PYU1_G009272
PYU1_G009235
PYU1_G005412
PYU1_G006823
PYU1_G000548
PYU1_G000394
PYU1_G011851
