# Supplementary material for: A non-classical PUF family protein in oomycetes functions as a pre-rRNA processing regulator and a target for RNAi-based disease control
Source: PLoS Pathog. 2025 Jul 31;21(7):e1013379. doi: 10.1371/journal.ppat.1013379 (PMC12324679; doi:10.1371/journal.ppat.1013379)
Supplement: S3 Table — (XLSX) [file ppat.1013379.s020.xlsx]

## Sheet: PuPuf4-GFP-repeat1
Group_ID	Protein_ID	Protein_Qscore	Protein_FDR	Protein_Mass	PeptideSeqs	PepIsUnique	Unique_Peptide_Num	Unique_Spectra_Num	Coverage	Peptide_Query	Sameset	Description	Abundance	iBAQ
251_1	PYU1_T000712	244.128	NA	63508	ATIVKQITGQVVQIGTHNIAANVLEYAQEHLKPAQLSGLK;CISLGTPK;DASLALLATR;DEVLKHLASILNR;DGGFNAK;DKVLDACNHPSGYLVIMR;DSLGTWASSNR;DSLGTWASSNRGSFVVLAFLESEHGAK;DVLVEVLK;DVLVEVLKR;EALVKELFDLVK;EFAYFK;EFAYFKTENK;EHIIDLSK;ELFDLVK;ETAFSTPLLDAAK;GKIYDVAAK;GSFVVLAFLESEHGAK;GSFVVLAFLESEHGAKDASK;HLASILNR;IIKETAFSTPLLDAAK;ILDVVDDTVLVQK;IYDVAAK;IYDVAAKHDASR;KMQRPHYEMVTR;KNLGDILSANPQK;KRPASAAADK;KVLLQLFSPLK;LADSQVGTK;LADSQVG…	1;1;1;1;1;1;1;1;1;1;1;1;1;1;1;1;1;1;1;1;1;1;1;1;1;1;1;1;1;1;1;1;1;1;1;1;1;1;1;1;1;1;1;1;1;1;1;1;1;1;1;1;1;1;1;1;1;1;1;1	60	259	0.7912	40110;40109;10780;14910;14912;14909;14915;14911;14918;14916;28784;6832;6852;6851;6853;34628;34624;19964;19966;19968;19970;19963;19967;19961;38676;11842;11843;11840;11844;11841;11838;16084;16082;16080;26285;8943;8942;22539;12917;12920;12919;12918;10497;10495;10488;25211;25213;25215;25217;25214;13201;30992;30997;30990;30993;31004;30995;30987;30999;30991;30989;34657;12095;12092;12094;12087;12114;120…	-	pep supercontig_pug_scf1117875582023_1311066_1312778_1 gene_PYU1_G000712 transcript_PYU1_T000712 gene_biotype_protein_coding transcript_biotype_protein_coding description_Uncharacterized protein [Source_UniProtKB/TrEMBL;Acc_K3W6X1]	2.31485e+09	7.0147e+07
344_1	PYU1_T001637	2.90486	NA	129490	VVNEIIR	1	1	1	0.0061	9915	-	pep supercontig_pug_scf1117875582029_169335_173050__1 gene_PYU1_G001636 transcript_PYU1_T001637 gene_biotype_protein_coding transcript_biotype_protein_coding description_Uncharacterized protein [Source_UniProtKB/TrEMBL;Acc_K3W9J6]	1.72676e+09	3.52399e+07
326_1	PYU1_T012770	16.162	NA	107568	GLLEESIIR;SHGIEPVSLSELFSR;TIGVIGLGR;WAYLEVK	1;1;1;1	4	4	0.0405	14874;30692;11061;11683	-	pep supercontig_pug_scf1117875581841_74225_77191_1 gene_PYU1_G012744 transcript_PYU1_T012770 gene_biotype_protein_coding transcript_biotype_protein_coding description_Uncharacterized protein [Source_UniProtKB/TrEMBL;Acc_K3X6C1]	7.54043e+08	1.27804e+07
483_1	PYU1_T010849	2.90486	NA	40028.6	WQFEDEEK	1	1	1	0.0229	17320	-	pep supercontig_pug_scf1117875581880_8182_9712_1 gene_PYU1_G010826 transcript_PYU1_T010849 gene_biotype_protein_coding transcript_biotype_protein_coding description_Uncharacterized protein [Source_UniProtKB/TrEMBL;Acc_K3X0V0]	1.2156e+08	6.078e+06
145_1	PYU1_T006930	8.73295	NA	35161.4	EILVDESNVQR;GAGYLFGGDVVEK	1;1	2	2	0.0779	23319;23589	-	pep supercontig_pug_scf1117875581242_735944_737759_1 gene_PYU1_G006915 transcript_PYU1_T006930 gene_biotype_protein_coding transcript_biotype_protein_coding description_Serine/threonine_protein phosphatase [Source_UniProtKB/TrEMBL;Acc_K3WPN8]	7.85473e+07	4.13407e+06
216_1	PYU1_T008336	28.5264	NA	18260	AAIEGQYVDK;AAIEGQYVDKK;FNVLEVEAASETKPINVR;NVAAHVSPAFR;NVGLGFK;QDGVFLASK;RDYLHFVK	1;1;1;1;1;1;1	7	9	0.4025	16822;20887;34046;34048;19168;19169;7344;13195;16307	-	pep supercontig_pug_scf1117875582016_739584_740915_1 gene_PYU1_G008320 transcript_PYU1_T008336 gene_biotype_protein_coding transcript_biotype_protein_coding description_Uncharacterized protein [Source_UniProtKB/TrEMBL;Acc_K3WTQ0] >PYU1_T008346 pep supercontig_pug_scf1117875582016_723257_724580__1 gene_PYU1_G008330 transcript_PYU1_T008346 gene_biotype_protein_coding transcript_biotype_protein_codi…	3.5943e+07	3.5943e+06
355_1	PYU1_T000423	89.026	NA	50309.1	ANMNPTTVIEGWTILDALDK;ANMNPTTVIEGWTILDALDKLIKPPK;EFYTPNYHYTIVDAPGHK;FNEIKDEFVK;IAVMDSNR;KMFQIEQHHK;KVPVIPYSGFHGENLVTK;LGVDEGQTR;LPDAPLR;LPISNIYNIK;MDSCDWSESR;MFQIEQHHK;MITQIGFKPK;MTAINWK;NMITGSGSADAALILVPAEK;QGILNAVK;QLAAAGPGENVGMSIK;SFTALVFVQEHPGVLK;SSFAFAYYMDTCKEER;VEQGTVRPGDIVGFAPSGIR;VPVIPYSGFHGENLVTK;VTAVEYK	1;1;1;1;1;1;1;1;1;1;1;1;1;1;1;1;1;1;1;1;1;1	22	38	0.5395	35607;35754;35753;38708;35198;35197;22332;22333;11564;12033;11563;24036;33722;13473;13472;8354;19369;22426;20616;19481;10883;33479;33625;33482;9917;9958;9959;29425;29400;29702;29111;31795;31794;33944;34404;32642;32643;9070	-	pep supercontig_pug_scf1117875582039_567366_568736_1 gene_PYU1_G000423 transcript_PYU1_T000423 gene_biotype_protein_coding transcript_biotype_protein_coding description_Uncharacterized protein [Source_UniProtKB/TrEMBL;Acc_K3W632] >PYU1_T000425 pep supercontig_pug_scf1117875582039_562407_563777__1 gene_PYU1_G000425 transcript_PYU1_T000425 gene_biotype_protein_coding transcript_biotype_protein_codi…	9.17558e+07	3.16399e+06
365_1	PYU1_T003759	50.7408	NA	42041.8	ADYTLPR;GPLIVYANANGAEK;HIMNNANLGR;IGADADVEK;INVNQR;LINSDEIQSVLR;LNLLQLAPGGHLGR;NIPGVELANVER;QAYAVSR;RGPLIVYANANGAEK;SGQAAFGNMVR;VPEVPLVLEDAVESIQK	1;1;1;1;1;1;1;1;1;1;1;1	12	16	0.3141	9760;26670;18255;18290;11923;7540;25831;27691;27692;23571;8637;29867;29868;18188;18701;32724	-	pep supercontig_pug_scf1117875582041_417305_418453_1 gene_PYU1_G003749 transcript_PYU1_T003759 gene_biotype_protein_coding transcript_biotype_protein_coding description_Uncharacterized protein [Source_UniProtKB/TrEMBL;Acc_K3WFL8]	5.05692e+07	2.40806e+06
46_2	PYU1_T005020	56.7394	NA	36583.3	AAAPATVNKPQTSLTVYEAHRPWFAR;DDVVDTASVVASK;DYTTTQVVNVSSSTYGTVK;GATFYVLSHVPYLGTK;IDVTLPPATDDKPQAPK;KDDVVDTASVVASK;KPLIVNK;LNFDLTNVDEADGAVLEIHTHNK;LPLATFVDGMSEK;NVYSYTTSFR;SLHDIDQQFLVPVLDTLDNK;TITFTSGHEKPTVVK;VDATISTVVTTLIAGQQYVLK;VKDYTTTQLVNASSAAYSTVVTVK;VLTGTLAITVHR;VYISAVWSPK	1;1;1;1;1;1;1;1;1;1;0;1;1;1;0;1	14	20	0.7308	38719;38720;23420;34339;31624;31625;32169;32168;27085;9136;37630;37629;26402;26838;21340;36342;30551;30552;35763;37573;22667;18598	-	pep supercontig_pug_scf1117875581313_450868_452090__1 gene_PYU1_G005009 transcript_PYU1_T005020 gene_biotype_protein_coding transcript_biotype_protein_coding description_Uncharacterized protein [Source_UniProtKB/TrEMBL;Acc_K3WJ78]	4.30196e+07	2.15098e+06
325_1	PYU1_T009592	40.7039	NA	41839.9	AEYDESGPSIVHR;AGFAGDDAPR;AVFPSIVGRPK;DAYVGDEAQSK;DLTDYMMK;EASGIHDCTFQTIMK;IWHHTFYNELR;SYELPDGNVIVIGNER;VAPEEHPVLLTEAPLNPK;VVAPPER	1;1;1;1;1;1;1;1;1;1	10	16	0.3191	27696;13511;13512;19238;19576;14956;14526;14957;31479;28918;28931;31824;31825;33452;33451;8039	-	pep supercontig_pug_scf1117875582018_621056_622186_1 gene_PYU1_G009574 transcript_PYU1_T009592 gene_biotype_protein_coding transcript_biotype_protein_coding description_Uncharacterized protein [Source_UniProtKB/TrEMBL;Acc_K3WXB1] >PYU1_T009609 pep supercontig_pug_scf1117875582018_575323_576453_1 gene_PYU1_G009591 transcript_PYU1_T009609 gene_biotype_protein_coding transcript_biotype_protein_codin…	4.20318e+07	1.68127e+06
243_2	PYU1_T011890	11.1679	NA	17832.5	ESTLHLVLR;MQIFVK;TLSDYNIQK;TLSDYNIQKESTLHLVLR	0;1;1;1	3	4	0.1538	15980;15979;8349;16407;35003;35004	-	pep supercontig_pug_scf1117875582040_138753_139315_1 gene_PYU1_G011864 transcript_PYU1_T011890 gene_biotype_protein_coding transcript_biotype_protein_coding description_Uncharacterized protein [Source_UniProtKB/TrEMBL;Acc_K3X3U1]	1.56429e+07	1.42208e+06
65_1	PYU1_T014202	24.542	NA	39050.1	AGTDVTIVAFSR;DALNTAMDEELER;ESIINSVK;MVGYALEAAAELAK;QYYMSAGDINVPIVFR;VVVPYDAEDAR	1;1;1;1;1;1	6	7	0.2061	21317;28754;29049;11215;27514;32775;21196	-	pep supercontig_pug_scf1117875581895_31391_32559_1 gene_PYU1_G014172 transcript_PYU1_T014202 gene_biotype_protein_coding transcript_biotype_protein_coding description_Uncharacterized protein [Source_UniProtKB/TrEMBL;Acc_K3XAF3]	2.51005e+07	1.39447e+06
322_1	PYU1_T005629	46.305	NA	56781.4	ALDEYTSK;EGAAEFER;EGVQHPNYYGSVTQASTVR;ESIINIFR;FSDIVEGVNDTSANLLESIK;GTPVVNALFAQR;IKPLPSIYYPDFIAANQADR;LHSVLSLLSYMLK;NLSAPQQFR;QLVPHLEK;SNVVDDMVASNR	1;1;1;1;1;1;1;1;1;1;1	11	11	0.265	12150;11670;34665;13918;35187;22445;36239;28718;15776;12725;23450	-	pep supercontig_pug_scf1117875581402_857373_858926_1 gene_PYU1_G005618 transcript_PYU1_T005629 gene_biotype_protein_coding transcript_biotype_protein_coding description_Uncharacterized protein [Source_UniProtKB/TrEMBL;Acc_K3WKY7]	3.81929e+07	1.36403e+06
219_1	PYU1_T003417	28.8898	NA	35721.1	AMIHILAAK;IMIDDMAR;KVTFLLNWYANPYHTPIFVAK;LRNETYSLIYDR;NETYSLIYDR;QAGIDTSSYTTVR;TLLNETR;VGYIGHFGK	1;1;1;1;1;1;1;1	8	9	0.2469	13271;13601;37436;29421;22469;25685;10044;13543;13542	-	pep supercontig_pug_scf1117875582006_315784_317127__1 gene_PYU1_G003407 transcript_PYU1_T003417 gene_biotype_protein_coding transcript_biotype_protein_coding description_Uncharacterized protein [Source_UniProtKB/TrEMBL;Acc_K3WEM6]	2.25293e+07	1.32526e+06
172_1	PYU1_T005830	57.0707	NA	36365.2	AASEGELNGILGYTEDEVVSNDFLHDK;AASEGELNGILGYTEDEVVSNDFLHDKR;DGNLVVDGQEIR;DGTPMYVMGVNHK;KVVISAPPK;LTGMAFR;LVSWYDNEWGYSNR;SATLAQIK;SCGSNIIPSSTGAAK;VINDNFGIVEGLMTTVHAVTATQLPVDGPSR;VIPALNGK;VPTPDVSVVDLTCR;VVISAPPK;YPGTVEHKDGNLVVDGQEIR	1;1;1;1;1;1;1;1;1;1;1;1;1;1	14	22	0.4912	38841;38840;39129;39132;39128;39131;23661;23662;27833;27831;27457;12461;8661;31969;9666;27459;39382;39360;9161;29692;9103;35814	-	pep supercontig_pug_scf1117875581402_295988_297010_1 gene_PYU1_G005818 transcript_PYU1_T005830 gene_biotype_protein_coding transcript_biotype_protein_coding description_Uncharacterized protein [Source_UniProtKB/TrEMBL;Acc_K3WLI8]	2.37899e+07	1.32166e+06
46_1	PYU1_T005019	53.1545	NA	36417.3	APVIVNPPSALAAPETHRPWFTR;DDVVDTATVVASK;DYTTTQVVNASSSTYGTVK;GATVYVLSHVPYLGSK;IEVSLPPDNETKPK;LASFVDGMSEK;LFAGQQYVLK;LGESSANLVLK;NYTTSTISNVSSAAYHTVVNVK;SLHDIDQQFLVPVLDTLDNK;TVNEEDDAVLEVYTQGK;VDTTISTAVTK;VFVSAVWSPK;VITFTSGHTPPTIVK;VLTGTLAITVHR	1;1;1;1;1;1;1;1;1;0;1;1;1;1;0	13	15	0.6647	37472;37470;23839;34088;31006;29783;20173;20172;19106;18007;36581;36342;33072;18142;17635;30107;22667	-	pep supercontig_pug_scf1117875581313_456658_457956_1 gene_PYU1_G005008 transcript_PYU1_T005019 gene_biotype_protein_coding transcript_biotype_protein_coding description_Uncharacterized protein [Source_UniProtKB/TrEMBL;Acc_K3WJ77]	2.92111e+07	1.27005e+06
95_1	PYU1_T013956	53.2126	NA	70735.9	ATAGDTHLGGEDFDNR;DAGAIAGLNVLR;HWPFTVSAGPGDKPQITVQFK;ITITNDK;LVDHFVQEFK;MYAAAGGAGGMPGGAPPAGAPPAGAPDQGPK;NGLENYAYNLR;NQVAMNAHNTVFDAK;SQTFSTYADNQPGVLIQVFEGER;SQVHEVVLVGGSTR;TTPSYVAFTDTER;VTETINWLDANQSAEK;VTETINWLDANQSAEKEEFEAK	1;1;1;1;1;1;1;1;1;1;1;1;1	13	19	0.3005	30852;19199;36488;36487;36485;36492;8960;22112;37945;24061;24090;24089;30856;37727;27895;28316;32275;37582;37583	-	pep supercontig_pug_scf1117875581478_102581_104530__1 gene_PYU1_G013927 transcript_PYU1_T013956 gene_biotype_protein_coding transcript_biotype_protein_coding description_Uncharacterized protein [Source_UniProtKB/TrEMBL;Acc_K3X9Q7]	4.67695e+07	1.19922e+06
258_1	PYU1_T001651	2.43496	NA	21098.6	EELAYLR	1	1	1	0.0366	11291	PYU1_T001656;PYU1_T001566;PYU1_T001467;PYU1_T001655	pep supercontig_pug_scf1117875582029_118576_119151_1 gene_PYU1_G001650 transcript_PYU1_T001651 gene_biotype_protein_coding transcript_biotype_protein_coding description_Uncharacterized protein [Source_UniProtKB/TrEMBL;Acc_K3W9L0]	7.14341e+06	1.19057e+06
501_1	PYU1_T010007	8.73295	NA	30127.1	HAALFTSTVMSK;KPADAFLDELDIPYETTENHVVIK	1;1	2	3	0.1268	23030;23524;38359	-	pep supercontig_pug_scf1117875582027_83903_85115__1 gene_PYU1_G009988 transcript_PYU1_T010007 gene_biotype_protein_coding transcript_biotype_protein_coding description_Uncharacterized protein [Source_UniProtKB/TrEMBL;Acc_K3WYF8]	1.50212e+07	1.15547e+06
32_1	PYU1_T009267	2.79568	NA	287095	ERELLK	1	1	1	0.0023	8499	-	pep supercontig_pug_scf1117875582035_258816_266558__1 gene_PYU1_G009249 transcript_PYU1_T009267 gene_biotype_protein_coding transcript_biotype_protein_coding description_Uncharacterized protein [Source_UniProtKB/TrEMBL;Acc_K3WWB9]	1.76104e+08	1.10757e+06
30_1	PYU1_T005930	21.8324	NA	23032.7	ELLQGQHVVAVR;FMQFLNK;LASEVGWK;MVIPDALR;VFDGIPSPYDK	1;1;1;1;1	5	6	0.2266	24760;12168;12633;11211;11832;21343	-	pep supercontig_pug_scf1117875581402_29921_31576_1 gene_PYU1_G005918 transcript_PYU1_T005930 gene_biotype_protein_coding transcript_biotype_protein_coding description_Uncharacterized protein [Source_UniProtKB/TrEMBL;Acc_K3WLT8]	1.9352e+07	1.07511e+06
275_1	PYU1_T005034	76.7568	NA	59581.4	AGILAPFTNGK;ALIESIAQWLHTR;ASVFQIHHSALIK;AYLFESDLAK;DTDISGTEITFDK;DVYVVFNDK;EEDTPATTQSDVLVAAPATSEPEAPAAAK;EKPELFNAGTK;ETFHGEIENVK;EVTELK;FAPTDKPLSFEHDIQELLSAEADPEVLEEEKPK;FEGLPEDLKEDTR;KAYLFESDLAK;LPGTFGNYIK;QIAESLVLSGFLTLHKDDEK;QYNAQYQFFEK;VNAPPPDHYVR;VSLASGDDKEKPELFNAGTK	1;1;1;1;1;1;1;1;1;1;1;1;1;1;1;1;1;1	18	21	0.4301	16695;16694;29349;27480;18768;27267;16977;38685;21207;23339;23340;7025;39805;29528;22781;17304;35934;27856;22203;34780;34779	-	pep supercontig_pug_scf1117875581313_419375_421009__1 gene_PYU1_G005023 transcript_PYU1_T005034 gene_biotype_protein_coding transcript_biotype_protein_coding description_Glutathione peroxidase [Source_UniProtKB/TrEMBL;Acc_K3WJ92]	3.18335e+07	1.06112e+06
324_1	PYU1_T002776	37.9943	NA	20771	AVEQMYSELAGR;EPNPPAYR;FPLSHR;FWYFLHQMK;IKFPLSHR;IVNNYGIWIR;KLNVQQFHDSK;LNVQQFHDSK;TTGEILDVNELTEK	1;1;1;1;1;1;1;1;1	9	11	0.4091	25397;12630;7811;23691;23239;14073;21680;24601;20678;20679;29739	-	pep supercontig_pug_scf1117875582031_888220_889706_1 gene_PYU1_G002773 transcript_PYU1_T002776 gene_biotype_protein_coding transcript_biotype_protein_coding description_60S ribosomal protein L18a [Source_UniProtKB/TrEMBL;Acc_K3WCT5]	1.57483e+07	1.04988e+06
356_1	PYU1_T013048	78.5653	NA	79748.3	ADLINNLGTIAK;AFYEAFSK;ANGTLTLQDSGIGMTK;AVENSPFIEK;EDMLEYLEER;ELISNASDALDK;EVLDDK;EVTHEWDHLNSQKPIWMR;GVVDSEDLPLNISR;HFSVEGQLEFK;HSEFIGFPIK;KAVENSPFIEK;KHSEFIGFPIK;KTMEINPLHPIIK;LGIHEDSTNR;MPESQPGIYYVTGESK;SGEDLTSLDDYISR;TMEINPLHPIIK;YSSLTDASVLDSDK	1;1;1;1;1;1;1;1;1;1;1;1;1;1;1;1;1;1;1	19	24	0.2788	21507;13126;30211;18066;24057;22516;7022;36318;36320;36319;28870;23875;19358;22113;23363;29269;18356;18355;32104;29815;26800;26799;26337;28575	-	pep supercontig_pug_scf1117875581368_161280_163391__1 gene_PYU1_G013021 transcript_PYU1_T013048 gene_biotype_protein_coding transcript_biotype_protein_coding description_Uncharacterized protein [Source_UniProtKB/TrEMBL;Acc_K3X749]	3.46133e+07	961480
184_1	PYU1_T009180	17.4659	NA	38830.2	EDGGMAVIIEAIEK;HETASIEQFSYGVANR;RPASNMDPYVVTSR;VHIAAYGEGNER	1;1;1;1	4	4	0.1573	28014;32183;30045;23694	-	pep supercontig_pug_scf1117875582035_521725_522795_1 gene_PYU1_G009162 transcript_PYU1_T009180 gene_biotype_protein_coding transcript_biotype_protein_coding description_Glutamine synthetase [Source_UniProtKB/TrEMBL;Acc_K3WW32]	1.15454e+07	888109
71_1	PYU1_T007603	39.2983	NA	34410.2	AAFFGGYDTLR;EGGGAFFK;EQGVASFWR;GNLANVIR;GTGGAIVLVLYDEFKK;LIDPNAKPSSE;LLLQVQAVSSQIKPEDQYK;QSGAVSFLLDLAAGGIAGTISK;YFPTQALNFAFK	1;1;1;1;1;1;1;1;1	9	11	0.3648	20741;9149;16352;10294;31209;19229;35500;35498;34546;27390;27391	-	pep supercontig_pug_scf1117875581789_415511_416467_1 gene_PYU1_G007587 transcript_PYU1_T007603 gene_biotype_protein_coding transcript_biotype_protein_coding description_Uncharacterized protein [Source_UniProtKB/TrEMBL;Acc_K3WRK9]	2.00782e+07	872966
96_1	PYU1_T008099	36.3375	NA	36365.8	AEEDADALYAAGQGR;ALFGTDLK;FGTDEEAFIK;IHGEVSGDYR;SLVNSETSGHYGK;TLTEVLGSK;TNVEINILK;VIMASLQGALVDFR;YIFPILVGR	1;1;1;1;1;1;1;1;1	9	10	0.2948	29308;10524;18764;18034;25610;25609;12753;15223;29010;16316	-	pep supercontig_pug_scf1117875582022_695681_696670__1 gene_PYU1_G008083 transcript_PYU1_T008099 gene_biotype_protein_coding transcript_biotype_protein_coding description_Uncharacterized protein [Source_UniProtKB/TrEMBL;Acc_K3WT05]	2.14187e+07	856746
237_1	PYU1_T008493	17.4659	NA	16691.6	APLTTESAMK;IEDNNTLVFLVDILANKR;LTADYDALDVANR;VNTLIRPDGQK	1;1;1;1	4	6	0.3467	15376;15875;34617;27134;21445;21444	-	pep supercontig_pug_scf1117875582016_357844_358670_1 gene_PYU1_G008477 transcript_PYU1_T008493 gene_biotype_protein_coding transcript_biotype_protein_coding description_Uncharacterized protein [Source_UniProtKB/TrEMBL;Acc_K3WU46]	6.83667e+06	854584
514_1	PYU1_T004265	41.825	NA	40761.9	AVAFVTSNK;DHGVVFFMYPR;HELIGYFGSSSNEGAR;NVTLVNQDGDEVK;QSSDVAAPAPAPGATSESVVEK;QSYAYSFLSDPK;SHVIILPGGK;VQVQNLFK;VSPAESVER;YFGSSIGGSK	1;1;1;1;1;1;1;1;1;1	10	10	0.315	12415;25312;31352;27015;34705;26322;14633;13502;13443;14193	-	pep supercontig_pug_scf1117875581354_251369_252597_1 gene_PYU1_G004255 transcript_PYU1_T004265 gene_biotype_protein_coding transcript_biotype_protein_coding description_Uncharacterized protein [Source_UniProtKB/TrEMBL;Acc_K3WH24]	2.45287e+07	845817
92_1	PYU1_T000701	33.8601	NA	25382.3	AVDAALIK;EEQFFAQSAAAPVIPDQR;KIDAEPFLK;QLESGLLLVTGPYK;RQNIVLAR;SIVPGSVLILLSGR;TKEEQFFAQSAAAPVIPDQR;VDLEGVSLPEINDAYFAK;WYPADYIPKPLPSAK	1;1;1;1;1;1;1;1;1	9	10	0.4589	8799;33933;15787;28969;28593;13319;26518;35869;33678;31564	-	pep supercontig_pug_scf1117875582023_1333748_1335103__1 gene_PYU1_G000701 transcript_PYU1_T000701 gene_biotype_protein_coding transcript_biotype_protein_coding description_60S ribosomal protein L6 [Source_UniProtKB/TrEMBL;Acc_K3W6W0]	8.35795e+06	696496
373_1	PYU1_T008041	11.7955	NA	17187	EYSPNDPDWYFVR;IAGQVVR;QYTGVGALK	1;1;1	3	3	0.1908	30958;7528;12419	-	pep supercontig_pug_scf1117875582020_78926_79733_1 gene_PYU1_G008025 transcript_PYU1_T008041 gene_biotype_protein_coding transcript_biotype_protein_coding description_Uncharacterized protein [Source_UniProtKB/TrEMBL;Acc_K3WSU7]	7.80634e+06	600488
377_1	PYU1_T007279	20.1061	NA	25497.7	AGYEFMTVDDLK;AGYEFMTVDDLKK;FPTLVGSNEGLGEK;KYDAFLASDTLIK;LNSELLAK	1;1;1;1;1	5	5	0.2096	25867;28933;27421;28260;11145	-	pep supercontig_pug_scf1117875582032_654281_654970__1 gene_PYU1_G007264 transcript_PYU1_T007279 gene_biotype_protein_coding transcript_biotype_protein_coding description_Ribosomal protein [Source_UniProtKB/TrEMBL;Acc_K3WQN7]	7.70403e+06	592618
174_1	PYU1_T007715	2.64021	NA	64031.6	ATVSIPR	1	1	1	0.0119	7554	-	pep supercontig_pug_scf1117875581789_92410_94617__1 gene_PYU1_G007699 transcript_PYU1_T007715 gene_biotype_protein_coding transcript_biotype_protein_coding description_Uncharacterized protein [Source_UniProtKB/TrEMBL;Acc_K3WRX1]	1.87858e+07	587058
190_1	PYU1_T002125	26.6088	NA	33886.8	AEILMGK;GQIEIINEVLLTK;IFLVGVDNVGSNQIQQIR;KNPGHPLEQVIPLLK;NPGHPLEQVIPLLK;VFSNYIK;VGNSEAVLLQK	1;1;1;1;1;1;1	7	8	0.2247	7921;27932;33894;30918;29633;29634;10659;18874	-	pep supercontig_pug_scf1117875582037_139271_140221__1 gene_PYU1_G002123 transcript_PYU1_T002125 gene_biotype_protein_coding transcript_biotype_protein_coding description_Uncharacterized protein [Source_UniProtKB/TrEMBL;Acc_K3WAY4]	8.59851e+06	573234
180_1	PYU1_T003784	17.4659	NA	15184.5	ALIDGPFSVTGVNR;IATIIDVVDENK;LALTDITIK;VALINYGPDSGK	1;1;1;1	4	5	0.3481	27360;24190;13809;21203;21206	-	pep supercontig_pug_scf1117875582041_317534_318460__1 gene_PYU1_G003774 transcript_PYU1_T003784 gene_biotype_protein_coding transcript_biotype_protein_coding description_Uncharacterized protein [Source_UniProtKB/TrEMBL;Acc_K3WFP3]	5.32953e+06	532953
56_2	PYU1_T000654	28.4338	NA	45764.2	AGYIDHIPTTVADGYPLVEASFQK;FLGHLNK;ITPEELAVR;LAFYIGGVPFVDER;LALHIAGIPFEDER;LTYFPRPGR;VLAEETIPK;VVEWYAIQHTVPK;YAVLQTK;YVGTLSGLYPTNDPVLAFK	1;0;1;1;1;1;0;1;1;1	8	8	0.3049	37759;9573;9572;14807;29937;29924;17217;14135;29806;9418;34400	-	pep supercontig_pug_scf1117875582023_1470726_1471984_1 gene_PYU1_G000654 transcript_PYU1_T000654 gene_biotype_protein_coding transcript_biotype_protein_coding description_Uncharacterized protein [Source_UniProtKB/TrEMBL;Acc_K3W6R3]	1.27151e+07	529797
447_1	PYU1_T000589	38.4943	NA	44123.8	AHLLEVQVNGGSAADK;APHLTAFMGYK;GHGYEGVITR;NWYHAK;QVPVSAVFAK;SALEEIK;SITPLGGFPHYGVVNEDWLMIK;SLTTVWAEHLSEEVK;SLTTVWAEHLSEEVKR;VLAHTQIR	1;1;1;1;1;1;1;1;1;1	10	14	0.2725	30221;30226;21273;21778;16646;16645;9304;15307;8559;37182;31392;31391;32873;12444	-	pep supercontig_pug_scf1117875582023_1652897_1654066_1 gene_PYU1_G000589 transcript_PYU1_T000589 gene_biotype_protein_coding transcript_biotype_protein_coding description_Uncharacterized protein [Source_UniProtKB/TrEMBL;Acc_K3W6J8]	1.28e+07	512002
516_1	PYU1_T003379	57.9162	NA	75714.2	ADVDVQPYAFTTK;AIMIADHR;ALIDNIAK;ALYVGHLDYK;DTIPEIWNGK;ELESLGHDTSHMK;ETGYVPPPR;FEELSEAHQAMINGAVSETK;IQTVPSASDFIDIVLTR;LALGQVNTAR;LSQIIDDFPR;NIADFIDPDILK;TPTVIHPTYAISR;VVYNFK;WQVIDTPGILDHALEER	1;1;1;1;1;1;1;1;1;1;1;1;1;1;1	15	16	0.2655	27558;12151;10331;19473;19284;28240;14508;35532;32803;15190;20349;25509;27602;27603;8074;33790	-	pep supercontig_pug_scf1117875582006_430261_432252__1 gene_PYU1_G003369 transcript_PYU1_T003379 gene_biotype_protein_coding transcript_biotype_protein_coding description_Nucleolar GTP_binding protein 1 [Source_UniProtKB/TrEMBL;Acc_K3WEI8]	2.14534e+07	498916
86_1	PYU1_T008707	12.3565	NA	16942.5	DGSSYVFINSK;IVWTLGWR;LKVEEVSR;SLFLQR	1;1;1;1	4	4	0.2185	20709;14908;13073;7966	-	pep supercontig_pug_scf1117875581239_480818_481900_1 gene_PYU1_G008690 transcript_PYU1_T008707 gene_biotype_protein_coding transcript_biotype_protein_coding description_Uncharacterized protein [Source_UniProtKB/TrEMBL;Acc_K3WUR0]	4.89808e+06	489808
100_1	PYU1_T004667	30.5653	NA	50019.4	ATLTQMLSR;GTEWLTTLHTR;HPIFNHVER;IPEFHSLLTK;MDLIHALR;SISTLVSDGSIYAK;SMEFLGEAPSESVK	1;1;1;1;1;1;1	7	8	0.1712	14625;23663;23665;18569;19652;13294;27254;28816	-	pep supercontig_pug_scf1117875582034_352452_354043_1 gene_PYU1_G004656 transcript_PYU1_T004667 gene_biotype_protein_coding transcript_biotype_protein_coding description_Uncharacterized protein [Source_UniProtKB/TrEMBL;Acc_K3WI75]	1.51763e+07	489559
56_1	PYU1_T000620	4.36647	NA	13995.2	FLGHLNK;VLAEETIPK;VVEWYQTHPGY	0;0;1	1	1	0.2126	9573;9572;14135;25608	-	pep supercontig_pug_scf1117875582023_1569160_1569746__1 gene_PYU1_G000620 transcript_PYU1_T000620 gene_biotype_protein_coding transcript_biotype_protein_coding description_Uncharacterized protein [Source_UniProtKB/TrEMBL;Acc_K3W6M9]	2.34871e+06	469742
354_2	PYU1_T007070	37.8367	NA	49006.1	AAVPSGASTGEFEALELR;DVQIVGDDLTVTNPTR;EAIDLIEEAIK;GNPTVEVDLTTEHGLFR;LGMDVAASEFYTGK;LSGYTDK;NVNEIIAPTLIGKDETQQSELDK;VNQIGSITESIEAVTMAK;YAGADFR;YNQLLR	1;1;1;1;1;1;1;1;1;0	9	10	0.3024	32154;31531;21541;32872;32871;28336;8384;37595;32914;8764;9006	-	pep supercontig_pug_scf1117875581242_391674_393035__1 gene_PYU1_G007055 transcript_PYU1_T007070 gene_biotype_protein_coding transcript_biotype_protein_coding description_Uncharacterized protein [Source_UniProtKB/TrEMBL;Acc_K3WQ28]	1.29196e+07	461414
330_1	PYU1_T010229	22.4213	NA	37834.2	ALIAYR;GLGTSEQLIYPIVLGR;TLLASPPK;TNEELSILK;WGTDEGGFVK;YQELYNTSLR	1;1;1;1;1;1	6	6	0.1766	6806;31292;9517;15329;16870;22851	-	pep supercontig_pug_scf1117875582026_95648_96744_1 gene_PYU1_G010209 transcript_PYU1_T010229 gene_biotype_protein_coding transcript_biotype_protein_coding description_Uncharacterized protein [Source_UniProtKB/TrEMBL;Acc_K3WZ30]	8.75662e+06	460875
348_1	PYU1_T010976	37.8367	NA	53259	EKLPANLTQAQR;GILFVGMGISGGEEGAR;KDDLEADGYLVDK;NEGNLPLVGHK;QALYASK;QQLIDDVR;SIAAPTITASLDSR;TGPSLMPGGPR;WTVQEAAER	1;1;1;1;1;1;1;1;1	9	12	0.2086	25355;25354;30603;28179;28178;19445;19442;8340;13762;26253;16539;16684	-	pep supercontig_pug_scf1117875581868_182724_184193_1 gene_PYU1_G010953 transcript_PYU1_T010976 gene_biotype_protein_coding transcript_biotype_protein_coding description_6_phosphogluconate dehydrogenase, decarboxylating [Source_UniProtKB/TrEMBL;Acc_K3X177]	1.36266e+07	454221
206_1	PYU1_T009434	50.4166	NA	65334.3	AAYALEK;ASYDDIK;DIGAEYTLVGHSER;FFVGGNWK;GESNEIVAK;IIYGGSVTAANATELSQK;SDIDGFLVGGASLKPDFLK;SVEVVVAPSSVHASEVK;TVEVVTEQLNAYAK;VIPSLNGK;VSGQDVWTQGNGAFTGETSAEMLK;VVISAPSADAPMFVIGVNEEK;WSTADVQYVVESTGAFTTTDK	1;1;1;1;1;1;1;1;1;1;1;1;1	13	13	0.3076	7996;9118;29482;12910;12717;32310;33671;31355;29764;9544;37398;35386;36317	-	pep supercontig_pug_scf1117875582025_434140_435966__1 gene_PYU1_G009416 transcript_PYU1_T009434 gene_biotype_protein_coding transcript_biotype_protein_coding description_Uncharacterized protein [Source_UniProtKB/TrEMBL;Acc_K3WWT6]	1.43416e+07	448175
467_1	PYU1_T006025	46.5696	NA	43198.8	EDEDFTWEAVK;FVIGGPHGDAGLTGR;KIIIDTYGGWGAHGGGAFSGK;NFDLRPGVIQR;NGTLDWIRPDGK;QIGYDDPAK;SDDDLVEIIK;TAAYGHFGR;TFLFTSESVNEGHPDK;TGMVMIFGEITTK;VHTIVISTQHHDDVTNEQIAADLLK	1;1;1;1;1;1;1;1;1;1;1	11	11	0.3868	25338;27537;34658;23670;25428;14289;18490;13579;32178;26950;38494	-	pep supercontig_pug_scf1117875582028_754632_755813_1 gene_PYU1_G006013 transcript_PYU1_T006025 gene_biotype_protein_coding transcript_biotype_protein_coding description_S_adenosylmethionine synthase [Source_UniProtKB/TrEMBL;Acc_K3WM33]	9.85011e+06	447732
389_1	PYU1_T004108	65.2023	NA	71821	DGKPVIQVTVK;DYFNGKEPSR;EVFDAVVTVPAYFNDAQR;GVNPDEAVAYGAAVQGGILGGETDDLTK;IDGRNGLEGYLYSLK;IINEPTAAAIAYGIDK;IINEPTAAAIAYGIDKK;KSEVDEIVLVGGSTR;MVQEAAENAEEDK;NGLEGYLYSLK;NQATINPEK;NTVIPTK;SQTFSTYQDNQPAVLIQVFEGER;SVDIGTDK;TLGPVEK;VMQFFIK;VVNPIMAK	1;1;1;1;1;1;1;1;1;1;1;1;1;1;1;1;1	17	22	0.2988	19620;19623;20612;34247;38200;38199;31082;30714;31962;31961;31963;30001;27782;28137;21980;14466;8147;37989;9737;7546;11770;10686	-	pep supercontig_pug_scf1117875581354_674159_676129__1 gene_PYU1_G004098 transcript_PYU1_T004108 gene_biotype_protein_coding transcript_biotype_protein_coding description_Uncharacterized protein [Source_UniProtKB/TrEMBL;Acc_K3WGL7]	1.78672e+07	446680
520_1	PYU1_T002954	11.7955	NA	27093.8	TALAMGADR;TDQELQPLAVAK;VADVDQLVDK	1;1;1	3	4	0.1235	11565;23616;17074;17072	-	pep supercontig_pug_scf1117875582031_349882_350637__1 gene_PYU1_G002951 transcript_PYU1_T002954 gene_biotype_protein_coding transcript_biotype_protein_coding description_Uncharacterized protein [Source_UniProtKB/TrEMBL;Acc_K3WDB3]	7.37774e+06	433985
140_1	PYU1_T002231	32.8652	NA	30124.9	EEASAPPAVIK;FDSLASAFK;KDPLFQSAPK;LGQLVHK;SKFDSLASAFK;VPPSINQFTNTIDK;WGGGIMGLK;YGLNHVTSLIENK	1;1;1;1;1;1;1;1	8	9	0.2788	17369;13726;18006;8645;20210;29864;11954;28325;28324	-	pep supercontig_pug_scf1117875582008_1254313_1255694__1 gene_PYU1_G002228 transcript_PYU1_T002231 gene_biotype_protein_coding transcript_biotype_protein_coding description_Uncharacterized protein [Source_UniProtKB/TrEMBL;Acc_K3WB90]	7.74405e+06	430225
179_1	PYU1_T013465	26.1988	NA	36631.7	AHQLVMEGYQWTHNR;FIQFDPAPR;GAGYTFGQDITEQFK;SNGLTFIAR;VFCMHGGLSPSIDTLDHAR;YFTDLFDHLPMTALIENR	1;1;1;1;1;1	6	10	0.2665	32746;32748;32747;32878;16718;30727;13569;34858;35561;35569	-	pep supercontig_pug_scf1117875581924_235809_236768__1 gene_PYU1_G013436 transcript_PYU1_T013465 gene_biotype_protein_coding transcript_biotype_protein_coding description_Serine/threonine_protein phosphatase [Source_UniProtKB/TrEMBL;Acc_K3X8B6]	9.42337e+06	428335
496_1	PYU1_T014181	43.199	NA	46706	DQIYEVFR;ELAQQIVK;ETQALILAPTR;GFKDQIYEVFR;GIDVQQVSLVINYDLPTNR;GIYAYGFEKPSAIQQR;GVAINFLTHNDVR;LFVLDEADEMLSR;TLQQGVHIVVGTPGR;VDWLTEK;VQVALFSATMPLDVLEVTHR	1;1;1;1;1;1;1;1;1;1;1	11	13	0.3252	16044;12194;20606;26228;35116;32356;32355;27598;27597;29334;29749;11240;35816	-	pep supercontig_pug_scf1117875581895_80859_82287_1 gene_PYU1_G014151 transcript_PYU1_T014181 gene_biotype_protein_coding transcript_biotype_protein_coding description_Uncharacterized protein [Source_UniProtKB/TrEMBL;Acc_K3XAD2]	9.83772e+06	427727
89_1	PYU1_T010167	13.0994	NA	121056	EHTIAWK;LEVNEAADVVK;VQPLEGAAFLHAIK	1;1;1	3	3	0.0279	11015;19790;28458	-	pep supercontig_pug_scf1117875582026_296643_300172_1 gene_PYU1_G010147 transcript_PYU1_T010167 gene_biotype_protein_coding transcript_biotype_protein_coding description_Uncharacterized protein [Source_UniProtKB/TrEMBL;Acc_K3WYW8]	2.57223e+07	408291
459_1	PYU1_T008124	4.36647	NA	12534	ESSVYESYALPK	1	1	1	0.1111	25458	-	pep supercontig_pug_scf1117875582022_612117_613217__1 gene_PYU1_G008108 transcript_PYU1_T008124 gene_biotype_protein_coding transcript_biotype_protein_coding description_Uncharacterized protein [Source_UniProtKB/TrEMBL;Acc_K3WT30]	1.99705e+06	399411
437_1	PYU1_T012553	4.36647	NA	20168.8	ELATTPLLVLANK	1	1	1	0.0726	25729	-	pep supercontig_pug_scf1117875582015_291654_292735__1 gene_PYU1_G012527 transcript_PYU1_T012553 gene_biotype_protein_coding transcript_biotype_protein_coding description_Uncharacterized protein [Source_UniProtKB/TrEMBL;Acc_K3X5Q4]	4.26366e+06	387605
271_1	PYU1_T001792	84.5008	NA	85163	AGEITLQHYQAK;ALAVVGPNK;ANFGTYLANIK;EVQVHEPSLVSAASDK;FGFPSNK;FNPETVLSQVAEIK;GDNLSVIQK;GMLTGPVTILNWSFPR;KDEYLTWAVNAFR;KVWAIYYEK;LAAVTENDFK;LEGFAFTQNGWVQSYGSR;LVAFLPQVYGSK;NLPILPTTTIGSFPQTPQIR;SDDETIR;TDMVEYFAEK;TVPVVLGPLTYLSLSK;VAPGLTQYFAMAR;VWAIYYEK;WFADSNVSAISLDFTR	1;1;1;1;1;1;1;1;1;1;1;1;1;1;1;1;1;1;1;1	20	22	0.3099	25067;10618;20572;31064;31063;8675;29874;13455;31971;30253;20183;17245;34309;34317;23923;35555;9755;21158;30955;27250;16097;32362	-	pep supercontig_pug_scf1117875582037_1153654_1155960__1 gene_PYU1_G001791 transcript_PYU1_T001792 gene_biotype_protein_coding transcript_biotype_protein_coding description_Uncharacterized protein [Source_UniProtKB/TrEMBL;Acc_K3WA01]	1.89276e+07	386278
74_1	PYU1_T004541	17.4659	NA	24342.4	INWIANAVHK;QGYVVAR;QLPVIHR;YFEVILVDYSHK	1;1;1;1	4	4	0.1756	19068;8611;10471;28856	-	pep supercontig_pug_scf1117875582034_680439_681056__1 gene_PYU1_G004530 transcript_PYU1_T004541 gene_biotype_protein_coding transcript_biotype_protein_coding description_Ribosomal protein L15 [Source_UniProtKB/TrEMBL;Acc_K3WHU9]	5.15925e+06	368518
291_1	PYU1_T008170	33.6279	NA	34824.2	DGAGSATLSMAYAGAR;DSDHISHLSLFDVVNTPGVAADIGHINTR;FSDEQIAALTHR;GSDIVVIPAGVPR;LLDAINGAK;VAVLGAAGGIGQPLSLLLK;VIGGHAGTTILPLLSQLK;VTGHTGMDNAHDALK	1;1;1;1;1;1;1;1	8	13	0.3958	28537;39172;39171;39173;25848;25846;22641;11835;11862;31850;32274;29778;29777	-	pep supercontig_pug_scf1117875582022_462540_463535_1 gene_PYU1_G008154 transcript_PYU1_T008170 gene_biotype_protein_coding transcript_biotype_protein_coding description_Malate dehydrogenase [Source_UniProtKB/TrEMBL;Acc_K3WT76]	7.36698e+06	350809
26_1	PYU1_T002006	19.487	NA	47566.5	GNEFEDYFLK;HIQVLILVPTR;IEQELGTEIRPIPPVIDR;LYQTVHILVGTPGR;VFHEFR	1;1;1;1;1	5	5	0.1411	22095;22924;34543;29605;9738	-	pep supercontig_pug_scf1117875582037_550524_551857_1 gene_PYU1_G002004 transcript_PYU1_T002006 gene_biotype_protein_coding transcript_biotype_protein_coding description_Uncharacterized protein [Source_UniProtKB/TrEMBL;Acc_K3WAL5]	9.42595e+06	349109
502_1	PYU1_T014620	43.6647	NA	53388.4	AGPFGQLFRPDNFVFGQTGAGNNWAK;ALTVPELTQQQFDAK;EVDEQMLNVQNK;FPGQLNSDLR;FWEVISDEHGVDPTGSYHGDSDLQLER;INVYYNEATGGR;LAVNLIPFPR;MSTTFVGNSTAIQEMFK;NSSYFVEWIPNNIK;VSEQFTAMFR	1;1;1;1;1;1;1;1;1;1	10	10	0.3208	38488;30969;27766;18489;39141;24967;18272;32919;31214;20668	-	pep supercontig_pug_scf1117875582021_13409_15281_1 gene_PYU1_G014589 transcript_PYU1_T014620 gene_biotype_protein_coding transcript_biotype_protein_coding gene_symbol_TUBB description_Uncharacterized protein [Source_UniProtKB/TrEMBL;Acc_K3XBM1]	8.66578e+06	346631
181_1	PYU1_T000934	26.1988	NA	21379.4	DFSHVTLDIR;FLDGIYVSEK;FVYAHFPINVTFENNTVEIR;NVDIPEDVK;SADIKDQIELSGNDLAK;VALSEGVSYHR	1;1;1;1;1;1	6	7	0.4096	20302;20303;19230;36852;14840;32255;20752	-	pep supercontig_pug_scf1117875582023_711670_712236__1 gene_PYU1_G000934 transcript_PYU1_T000934 gene_biotype_protein_coding transcript_biotype_protein_coding description_Uncharacterized protein [Source_UniProtKB/TrEMBL;Acc_K3W7J3]	5.49679e+06	343549
169_1	PYU1_T000689	20.5284	NA	16462.1	AAGVSFFFK;FAHAIVAGIDR;VVVLLNGR;YVADIDLK;YVNYNHIMPTR	1;1;1;1;1	5	8	0.3264	13448;19191;19190;10644;10667;12410;26396;26395	-	pep supercontig_pug_scf1117875582023_1358422_1359612_1 gene_PYU1_G000689 transcript_PYU1_T000689 gene_biotype_protein_coding transcript_biotype_protein_coding description_Uncharacterized protein [Source_UniProtKB/TrEMBL;Acc_K3W6U8]	2.98813e+06	332015
445_1	PYU1_T009041	20.1755	NA	24245.5	HLTGEFEK;NLQYFDISAK;QITFHR;SNYQFEKPFLWLAR;YVATLGVEVHPLVFHTNFGPIR	1;1;1;1;1	5	5	0.2804	13087;20143;8829;32081;37146	-	pep supercontig_pug_scf1117875581987_214351_215844__1 gene_PYU1_G009023 transcript_PYU1_T009041 gene_biotype_protein_coding transcript_biotype_protein_coding description_Uncharacterized protein [Source_UniProtKB/TrEMBL;Acc_K3WVP3]	3.41169e+06	310154
265_1	PYU1_T001767	28.9945	NA	27349.6	ADPSLLK;ATYQSNVR;FVLMNSFSTSSDTLDYLSK;LNGGLGTSMGLDK;MQAAGLSEAAIK;VDAATFAPATHEK;YPELVEDPELELLQNK	1;1;1;1;1;1;1	7	7	0.3506	7543;12452;35230;22140;19859;25008;33219	-	pep supercontig_pug_scf1117875582037_1230957_1231709__1 gene_PYU1_G001766 transcript_PYU1_T001767 gene_biotype_protein_coding transcript_biotype_protein_coding description_Uncharacterized protein [Source_UniProtKB/TrEMBL;Acc_K3W9X6]	4.33872e+06	309909
121_1	PYU1_T007877	35.6375	NA	68776	ALISWILAQDK;HAAVVLK;LGDEIGQHTVYFAGPGER;LGSLIVSELQQTTDK;LGWIQGSPK;LLELGIVPK;LPAEGWNVEVSEIHHTK;MEEDGIDVVELER;QATNLAAGIHY	1;1;1;1;1;1;1;1;1	9	10	0.1732	22023;7436;33370;30430;13732;13652;33373;33372;29257;18866	-	pep supercontig_pug_scf1117875582020_508597_510504_1 gene_PYU1_G007861 transcript_PYU1_T007877 gene_biotype_protein_coding transcript_biotype_protein_coding description_Uncharacterized protein [Source_UniProtKB/TrEMBL;Acc_K3WSD3]	1.10041e+07	305669
279_1	PYU1_T006352	11.9954	NA	32334.5	ETLDAAIAWLK;KLFALIR;SSPTYGYITNTPKPDWGNTEIVGVFER;TQTFDSIGIASFGPIDLNR	1;1;1;1	4	4	0.2126	21120;10418;39061;34373	-	pep supercontig_pug_scf1117875582007_709508_710598_1 gene_PYU1_G006340 transcript_PYU1_T006352 gene_biotype_protein_coding transcript_biotype_protein_coding description_Uncharacterized protein [Source_UniProtKB/TrEMBL;Acc_K3WN10]	2.63974e+06	293304
386_1	PYU1_T003901	13.0994	NA	134926	ELVNYTYEDVDK;EVESDEASGPVK;FFISSLHTK	1;1;1	3	3	0.0267	28315;21648;16365	-	pep supercontig_pug_scf1117875582041_3248_6958_1 gene_PYU1_G003891 transcript_PYU1_T003901 gene_biotype_protein_coding transcript_biotype_protein_coding description_Uncharacterized protein [Source_UniProtKB/TrEMBL;Acc_K3WG10]	1.74155e+07	285501
371_1	PYU1_T010646	17.4659	NA	36309.9	AHQLVQEGYK;EVAESSDNFGQR;TTANANDAALEAVQSVGGGPEK;YGNANPWK	1;1;1;1	4	4	0.162	19289;24419;34717;12799	-	pep supercontig_pug_scf1117875581981_25223_26678_1 gene_PYU1_G010623 transcript_PYU1_T010646 gene_biotype_protein_coding transcript_biotype_protein_coding description_Serine/threonine_protein phosphatase [Source_UniProtKB/TrEMBL;Acc_K3X097]	6.24713e+06	283960
361_1	PYU1_T003433	55.0735	NA	95410.2	EIMDYTK;GHVFSEEQRPGTPMVQMK;GLSPEVPPLDR;GTVAFGSGLHQWGFTLK;GVSYLGEIK;LLGPNYVPGK;LWGDWYFDADNKK;MFDAIMNDK;NMSVIAHVDHGK;SGTITTSESGHTIR;VKPVLMLNK;VNFTVDQMR;VSEPVVSYR;YLADNHGWDVTDAR	1;1;1;1;1;1;1;1;1;1;1;1;1;1	14	15	0.1866	11403;34416;19510;32164;13217;15675;30689;16502;23982;27385;15168;17300;15028;30436;30435	-	pep supercontig_pug_scf1117875582006_268134_270821__1 gene_PYU1_G003423 transcript_PYU1_T003433 gene_biotype_protein_coding transcript_biotype_protein_coding description_Uncharacterized protein [Source_UniProtKB/TrEMBL;Acc_K3WEP2]	1.53243e+07	278624
94_1	PYU1_T001540	68.1386	NA	70303	AETTISQNAGR;AKFESLGEELFK;ASTAVNNK;DDAELLR;DGQVEIIANSEGNR;DWLEEHEEATLR;ETAEAYLGQPINQAVVTVPAYFNDQQR;GDSNVETSIR;IINEPTAAALAYGLDTNAGNNGQK;IQAASNAHNTVFDAK;LIGEAAK;MKETAEAYLGQPINQAVVTVPAYFNDQQR;NDLEQFIYR;SINPDEAVAYGAAVQGAILSGIR;VLADANMKPEDITELVLVGGSTR;VMSVLIK;VQTMLSSLFNGK	1;1;1;1;1;1;1;1;1;1;1;1;1;1;1;1;1	17	20	0.3523	18518;26110;8954;9661;28602;29151;39051;16285;36892;36891;36886;36884;29974;6701;39400;20101;36139;36964;8567;24517	-	pep supercontig_pug_scf1117875582029_419019_420920_1 gene_PYU1_G001540 transcript_PYU1_T001540 gene_biotype_protein_coding transcript_biotype_protein_coding description_Uncharacterized protein [Source_UniProtKB/TrEMBL;Acc_K3W999]	1.06389e+07	272791
131_1	PYU1_T014582	4.36647	NA	40911.5	LIDWGLAEFYHPGR	1	1	2	0.0401	30840;30841	PYU1_T014580	pep supercontig_pug_scf1117875582021_97286_98665_1 gene_PYU1_G014551 transcript_PYU1_T014582 gene_biotype_protein_coding transcript_biotype_protein_coding description_Uncharacterized protein [Source_UniProtKB/TrEMBL;Acc_K3XBI3]	5.45241e+06	272620
84_1	PYU1_T014276	19.487	NA	21567.8	AIVIFVPYR;DLYITAAK;DQVNVETK;HVVIIAQR;KAIVIFVPYR	1;1;1;1;1	5	6	0.178	16317;11314;12303;12402;20418;20419	-	pep supercontig_pug_scf1117875581988_14402_15222_1 gene_PYU1_G014246 transcript_PYU1_T014276 gene_biotype_protein_coding transcript_biotype_protein_coding description_Uncharacterized protein [Source_UniProtKB/TrEMBL;Acc_K3XAM7]	2.92192e+06	265629
452_1	PYU1_T011304	15.809	NA	27542.3	LLHFAEGGDAGNR;QIQNGVFVK;QNVLLR;STGNFFVPSEAK	1;1;1;1	4	5	0.166	24973;24972;14971;7527;22755	-	pep supercontig_pug_scf1117875581297_269943_270964_1 gene_PYU1_G011279 transcript_PYU1_T011304 gene_biotype_protein_coding transcript_biotype_protein_coding description_Uncharacterized protein [Source_UniProtKB/TrEMBL;Acc_K3X255]	3.96922e+06	264615
137_1	PYU1_T013508	17.4659	NA	38091.9	ATSYFGSVGK;DGVNTHYLEK;EFGVAHGWGEDIK;VAQWMLNK	1;1;1;1	4	4	0.1171	14530;19384;27328;13859	-	pep supercontig_pug_scf1117875581924_115992_117044__1 gene_PYU1_G013479 transcript_PYU1_T013508 gene_biotype_protein_coding transcript_biotype_protein_coding description_Uncharacterized protein [Source_UniProtKB/TrEMBL;Acc_K3X8F9]	3.69967e+06	264262
525_1	PYU1_T005230	9.47237	NA	74325.9	QPNHDFAHTIASLGGVR;QQQQVLSDEDETNALR;VLPGFLLHVNSLR	1;1;1	3	3	0.0676	32291;32780;27852	-	pep supercontig_pug_scf1117875582036_977676_979796_1 gene_PYU1_G005219 transcript_PYU1_T005230 gene_biotype_protein_coding transcript_biotype_protein_coding description_Uncharacterized protein [Source_UniProtKB/TrEMBL;Acc_K3WJT8]	4.8295e+06	254184
498_1	PYU1_T003299	18.0672	NA	21390.8	FNSIVLR;GIDLIAGGK;LAVVVGTVTDDIR;LSVVALNFTETAR;LYQSNTNQAPLSIAR	1;1;1;1;1	5	5	0.2969	10133;9960;25028;26767;30860	-	pep supercontig_pug_scf1117875582006_648170_649481__1 gene_PYU1_G003290 transcript_PYU1_T003299 gene_biotype_protein_coding transcript_biotype_protein_coding description_Uncharacterized protein [Source_UniProtKB/TrEMBL;Acc_K3WEA8]	2.39641e+06	239641
231_1	PYU1_T009044	79.6994	NA	121085	AGKDLISSLVSGLLTIGPR;EFAMENFPATDVLK;ETPSVAALIFPFSPNHYLK;FALDVEQVTTK;FYWGTSER;IGNTGGMLDNIVHSK;INKPIQVETVTGVLTHFIVEPFVR;KPANFISSITDDR;LPAYASK;LTILNHTGR;LVTEGVIVPKPEVPVPK;LVVKPDQLIK;LYRPGSVAYVSK;NAALAAAGAIVPDNFDLFGK;NKNELIMGIGHR;SMGFIGHFLDQK;TGEEILFYHEGGVDVGDVDQK;TILDLMTR;VIPPVIQDEGIVR;YQSNPEVK	1;1;1;1;1;1;1;1;1;1;1;1;1;1;1;1;1;1;1;1	20	27	0.2459	32969;30245;35009;21755;15274;29833;29651;38277;38276;27804;27802;7667;14731;32103;32102;18681;18682;24476;24477;33640;26111;25629;26053;36326;13140;27106;13186	-	pep supercontig_pug_scf1117875581987_206230_209550__1 gene_PYU1_G009026 transcript_PYU1_T009044 gene_biotype_protein_coding transcript_biotype_protein_coding description_Uncharacterized protein [Source_UniProtKB/TrEMBL;Acc_K3WVP6]	1.45277e+07	230599
309_1	PYU1_T007088	53.3051	NA	116383	ADILLLDEPTNHLDVK;AIANGQLEGFPK;DEEEVTDAFGNVTK;FTFPEPGFLADIK;GDSWKPVAVVIR;HLDNFGLGAEFATHSR;IAVLGPNGAGK;ISELINSDK;KPTVRPVAEEAALTIISSVNK;KPVNWEGEK;LASTTFVK;MLTGEVEPTSGTVWK;TFNQTTFNQQISAYFK	1;1;1;1;1;1;1;1;1;1;1;1;1	13	14	0.1651	32167;32165;21622;29595;28200;24077;31789;14068;14583;35787;16586;10565;30456;33301	-	pep supercontig_pug_scf1117875581242_353530_356658_1 gene_PYU1_G007073 transcript_PYU1_T007088 gene_biotype_protein_coding transcript_biotype_protein_coding description_Uncharacterized protein [Source_UniProtKB/TrEMBL;Acc_K3WQ46]	1.13741e+07	227481
304_1	PYU1_T013233	21.8324	NA	37029.7	FTGLVPGIK;TIAAEEGTAALFK;TVFGMGTSGGAPAK;VQTSPAGTFPVEFGPAVAAMR;VVEAFYTHVFTEPK	1;1;1;1;1	5	6	0.2058	12288;23919;22656;23138;35026;30778	-	pep supercontig_pug_scf1117875581463_23026_24063_1 gene_PYU1_G013204 transcript_PYU1_T013233 gene_biotype_protein_coding transcript_biotype_protein_coding description_Uncharacterized protein [Source_UniProtKB/TrEMBL;Acc_K3X7N4]	4.53651e+06	226825
118_1	PYU1_T009816	18.9091	NA	28792.6	APAIFSER;AVDPFTR;FVPEIIGK;VDIKDLFLK;VFEVSLGDLNK	1;1;1;1;1	5	5	0.1686	11242;8977;11502;16728;20861	-	pep supercontig_pug_scf1117875582027_618519_619483_1 gene_PYU1_G009798 transcript_PYU1_T009816 gene_biotype_protein_coding transcript_biotype_protein_coding description_Uncharacterized protein [Source_UniProtKB/TrEMBL;Acc_K3WXW8]	3.84504e+06	226179
120_1	PYU1_T003790	11.5286	NA	18753.9	EDAINWFQTK;GELATEILDR;VKEYELK	1;1;1	3	3	0.1646	21777;17531;11690	-	pep supercontig_pug_scf1117875582041_302983_304298_1 gene_PYU1_G003780 transcript_PYU1_T003790 gene_biotype_protein_coding transcript_biotype_protein_coding description_Uncharacterized protein [Source_UniProtKB/TrEMBL;Acc_K3WFP9]	2.02786e+06	225317
378_1	PYU1_T000686	13.0994	NA	12498.9	DVDFYLGK;IQGLQDK;NLPAEAISASVR	1;1;1	3	3	0.2432	12968;8831;21030	-	pep supercontig_pug_scf1117875582023_1365908_1367038__1 gene_PYU1_G000686 transcript_PYU1_T000686 gene_biotype_protein_coding transcript_biotype_protein_coding description_Uncharacterized protein [Source_UniProtKB/TrEMBL;Acc_K3W6U5]	2.02615e+06	225128
255_1	PYU1_T014171	14.7003	NA	24221.6	ADGSLSLDGNHEK;DNFGPAVVEALR;EVYAQMR;IYDVGNK	1;1;1;1	4	4	0.1831	24560;22890;11336;9045	-	pep supercontig_pug_scf1117875581895_104171_105022__1 gene_PYU1_G014141 transcript_PYU1_T014171 gene_biotype_protein_coding transcript_biotype_protein_coding description_Uncharacterized protein [Source_UniProtKB/TrEMBL;Acc_K3XAC2]	3.14828e+06	224877
405_1	PYU1_T003447	306.813	NA	449059	AAEAPLWADLTGGMAQLADLK;ADIAPLR;AISSTSPNEPNVWK;ALVSEDNAESHLAFLDEMK;ALYQQGGAVR;ANQLFAPGDEIVSVANVAGLR;AQETFLEIVAQQK;AQYDPVVK;ASANLESVVQEALAQAAAK;DLLKPQPNQTVSVGADGLK;DLNPIHR;DSAPYSASQESSVYLDPTSR;DSLWYSEDLDAVPER;EEALQFR;EELALAVR;EFGAGVPDGAGEIPLK;ELSEISADTDVK;EVEGNLLNLVHLK;EVVHFEEESSNPSASEYAR;FNFVPESTWSIHSQDSDLTEK;FPGYASPGK;FPPIFGLSQFVDNVAISSSGAK;FVEIGPAPTLTNMALR;GALGVWNLTVDDIGVASFHGTGTK;GKPIMHGMWTATK;G…	1;1;1;1;1;1;1;1;1;1;1;1;1;1;1;1;1;1;1;1;1;1;1;1;1;1;1;1;1;1;1;1;1;1;1;1;1;1;1;1;1;1;1;1;1;1;1;1;1;1;1;1;1;1;1;1;1;1;1;1;1;1;1;1;1;1;1;1;1;1;1;1;1;1;1;1;1	77	84	0.2571	35096;7784;29193;34910;15832;35090;28735;11994;32766;33681;33680;10522;35275;32028;11272;11445;29682;23451;28096;28095;35333;37149;12081;36180;31403;36880;27662;31982;31981;9578;31309;30697;31946;17911;20848;15713;24040;13878;33994;27339;29137;29136;29042;32229;35511;20699;19613;19142;18817;35057;10000;32312;32089;10181;20997;10205;26433;36793;12883;30501;10013;21682;34778;34502;25321;37079;32627…	-	pep supercontig_pug_scf1117875582006_211352_223711__1 gene_PYU1_G003437 transcript_PYU1_T003447 gene_biotype_protein_coding transcript_biotype_protein_coding description_Uncharacterized protein [Source_UniProtKB/TrEMBL;Acc_K3WEQ6]	4.86833e+07	222298
315_1	PYU1_T010277	11.3732	NA	16679	APVIDVTK;FHPGYFGK;LPEIPVIVK	1;1;1	3	3	0.1667	9909;12868;14329	-	pep supercontig_pug_scf1117875582005_552970_553463_1 gene_PYU1_G010257 transcript_PYU1_T010277 gene_biotype_protein_coding transcript_biotype_protein_coding description_Uncharacterized protein [Source_UniProtKB/TrEMBL;Acc_K3WZ78]	2.64078e+06	220065
457_1	PYU1_T014008	26.1988	NA	23805.8	FGSGWAWLGVK;HHQAYINNINNYIATDK;RPEYISAFWNVANWDK;SEFNAAASTR;SILEVVQSATEAPVR;VVEYYDNFASK	1;1;1;1;1;1	6	6	0.3756	20458;34154;33840;15526;30116;24327	-	pep supercontig_pug_scf1117875582019_165297_166290_1 gene_PYU1_G013979 transcript_PYU1_T014008 gene_biotype_protein_coding transcript_biotype_protein_coding description_Superoxide dismutase [Source_UniProtKB/TrEMBL;Acc_K3X9V9]	2.16534e+06	216534
462_1	PYU1_T005086	26.1988	NA	69924.7	AFGGQSLEFGK;ELESFGLPFSR;FHTNNTVLATGGYGR;TGHAMLHTLYGR;TMQLDAAVYR;YTIIDHEYDAVVVGAGGAGLR	1;1;1;1;1;1	6	7	0.1244	18294;22700;30212;30208;24974;19135;35425	-	pep supercontig_pug_scf1117875581313_283556_285569_1 gene_PYU1_G005075 transcript_PYU1_T005086 gene_biotype_protein_coding transcript_biotype_protein_coding description_Uncharacterized protein [Source_UniProtKB/TrEMBL;Acc_K3WJE4]	8.15038e+06	214484
117_2	PYU1_T000631	87.1263	NA	166723	AFAGSPQILVER;ALISSNFK;ALKEESIETILINPNIASVQTNIDR;EQPMLGLDSDSLYDYYAR;EVEYEVVR;FEHVSTEIGSSMK;FETPAVLEFEDGSR;FTEEFVHAAYK;IIVEGSDTPNFVDPNVSNLAAQVSTK;LALGINLPELK;LDFPLDNEDSEK;LFVESMAIHK;LPFGNR;SAYEIGFPVMIR;SLGIAPSVK;SPMFSYTR;SVDQITHAEMIEAK;TGQSYITAQNHGYALDGK;TKPYFTAQFHPEHK;TLDEFGLNK;TTGSDFIR;YGVQVLGTQIDVINATEDR	1;1;1;1;0;1;1;1;1;1;1;1;1;1;1;1;1;1;1;1;1;1	21	23	0.1885	22895;10898;38430;35045;14672;27880;30094;24531;38188;19548;26779;19360;6734;25721;10688;13820;29831;29830;33163;33162;31409;15044;11337;34653	-	pep supercontig_pug_scf1117875582023_1532959_1537497__1 gene_PYU1_G000631 transcript_PYU1_T000631 gene_biotype_protein_coding transcript_biotype_protein_coding description_Uncharacterized protein [Source_UniProtKB/TrEMBL;Acc_K3W6P0]	1.78004e+07	214463
226_1	PYU1_T012561	39.5909	NA	53584.9	EGNDLYHEMIESGVIK;ETIASFK;FMSQPFHVAEVFTGQAGK;IGLFGGAGVGK;IMNIIGEPVDER;IPSAVGYQPTLATDLGALQER;KGSITSVQAIYVPADDLTDPAPATTFSHLDATTVLSR;QISELGIYPAVDPLDSK;VVDLLAPYAK;YAPIHTSAPLLTEQGSGAEILVTGMK	1;1;1;1;1;1;1;1;1;1	10	10	0.3486	32405;8664;33691;13503;26227;35595;39933;32530;16665;38080	-	pep supercontig_pug_scf1117875582015_272611_274257__1 gene_PYU1_G012535 transcript_PYU1_T012561 gene_biotype_protein_coding transcript_biotype_protein_coding description_ATP synthase subunit beta [Source_UniProtKB/TrEMBL;Acc_K3X5R2]	6.16915e+06	212729
430_1	PYU1_T012901	4.36647	NA	50638.6	HNIDIQEFVVR	1	1	1	0.0238	25380	-	pep supercontig_pug_scf1117875581722_6483_8110__1 gene_PYU1_G012874 transcript_PYU1_T012901 gene_biotype_protein_coding transcript_biotype_protein_coding description_Uncharacterized protein [Source_UniProtKB/TrEMBL;Acc_K3X6Q2]	5.48143e+06	210824
403_1	PYU1_T008321	13.0994	NA	15743.7	FVVNNVAELELLLMHNR;MPNIGYGSNSK;VQVTPVVRPK	1;1;1	3	3	0.2815	34003;19127;17767	-	pep supercontig_pug_scf1117875582016_771937_772743_1 gene_PYU1_G008305 transcript_PYU1_T008321 gene_biotype_protein_coding transcript_biotype_protein_coding description_Uncharacterized protein [Source_UniProtKB/TrEMBL;Acc_K3WTM5]	1.89576e+06	210640
134_1	PYU1_T011941	11.7955	NA	58595	ALLESPK;EVIETGVVPLFVQFLQR;IQALQYHANEDIYVK	1;1;1	3	3	0.0733	7842;33629;32155	-	pep supercontig_pug_scf1117875582024_464073_465961_1 gene_PYU1_G011915 transcript_PYU1_T011941 gene_biotype_protein_coding transcript_biotype_protein_coding description_Importin subunit alpha [Source_UniProtKB/TrEMBL;Acc_K3X3Z2]	3.74289e+06	207938
536_1	PYU1_T010635	13.0994	NA	35129.3	LFTQVWGTPK;QDLYMWVSR;VAVAGGSGFINR	1;1;1	3	3	0.101	19428;20095;18526	-	pep supercontig_pug_scf1117875581981_50622_51632_1 gene_PYU1_G010612 transcript_PYU1_T010635 gene_biotype_protein_coding transcript_biotype_protein_coding description_Uncharacterized protein [Source_UniProtKB/TrEMBL;Acc_K3X086]	4.93238e+06	205516
297_1	PYU1_T008869	58.7957	NA	88253	ALNDAGVEK;DFDYALAK;DSAFAIDAVYDESAKPYLPSDYNTTIGK;FIGEAAVSVAR;FTVSGIPELEK;GGIDIILNENSNR;GVATAELQTVLEEYK;GVATAELQTVLEEYKR;IIEETFNK;LEGPIER;LSEILGLDK;QSTSPLQFR;SQLTSVEIVGGGTR;TDPLAEAK;YKTDPLAEAK	1;1;1;1;1;1;1;1;1;1;1;1;1;1;1	15	15	0.1925	11895;12588;39098;17634;20827;26607;30615;32176;13957;9180;13803;15853;26278;9979;18139	-	pep supercontig_pug_scf1117875581239_44058_46531_1 gene_PYU1_G008851 transcript_PYU1_T008869 gene_biotype_protein_coding transcript_biotype_protein_coding description_Uncharacterized protein [Source_UniProtKB/TrEMBL;Acc_K3WV72]	1.02086e+07	204172
369_1	PYU1_T003960	27.7998	NA	52043.5	AAADQVINDK;IDAVDAAAVR;NAFGGLPTEPK;QLLTYGR;TILGPIENIR;TSDEEVALAK;TSGAGINMSSK	1;1;1;1;1;1;1	7	7	0.1468	15252;14153;18000;10180;17862;15823;15492	-	pep supercontig_pug_scf1117875581354_1053502_1055054__1 gene_PYU1_G003950 transcript_PYU1_T003960 gene_biotype_protein_coding transcript_biotype_protein_coding description_Uncharacterized protein [Source_UniProtKB/TrEMBL;Acc_K3WG69]	5.47463e+06	202764
170_1	PYU1_T005724	14.0953	NA	23534.9	ELEFYQR;LLAVISSRPGQSGR;NAVVLVDATPFR;QWYEAHYGVK	1;1;1;1	4	5	0.2098	13707;27258;23323;22651;22652	-	pep supercontig_pug_scf1117875581402_590723_591833_1 gene_PYU1_G005713 transcript_PYU1_T005724 gene_biotype_protein_coding transcript_biotype_protein_coding description_40S ribosomal protein S8 [Source_UniProtKB/TrEMBL;Acc_K3WL82]	2.18857e+06	198961
173_1	PYU1_T003574	8.73295	NA	20052.8	DIQLVMSQAGVSK;SAVSETYVIFGEAK	1;1	2	2	0.1484	25548;28580	-	pep supercontig_pug_scf1117875582041_1037334_1037882__1 gene_PYU1_G003564 transcript_PYU1_T003574 gene_biotype_protein_coding transcript_biotype_protein_coding description_Uncharacterized protein [Source_UniProtKB/TrEMBL;Acc_K3WF33]	1.56746e+06	195933
494_1	PYU1_T008635	7.16215	NA	17356.4	ADFDAGK;LPTFPDNFAEEIR	1;1	2	2	0.1258	7087;29531	-	pep supercontig_pug_scf1117875581239_684238_685121__1 gene_PYU1_G008618 transcript_PYU1_T008635 gene_biotype_protein_coding transcript_biotype_protein_coding description_Uncharacterized protein [Source_UniProtKB/TrEMBL;Acc_K3WUI8]	2.11534e+06	192303
487_1	PYU1_T005348	18.3873	NA	78630.8	AADVGADLAGK;DKTDALDAAGNTTAAIGK;GWSESFNTAFR;HQFATIPGLLEGLPGHGPPDHAR;ISTDASLR	1;1;1;1;1	5	6	0.0945	13791;31443;23303;36894;36895;10459	-	pep supercontig_pug_scf1117875582036_659173_661428__1 gene_PYU1_G005337 transcript_PYU1_T005348 gene_biotype_protein_coding transcript_biotype_protein_coding description_Uncharacterized protein [Source_UniProtKB/TrEMBL;Acc_K3WK56]	4.91744e+06	189132
346_1	PYU1_T005028	28.9945	NA	44831.9	DYDMQGNEVSMEK;LPGSFGNFVK;LSPEVQTQTAALSEALAAANDVFGK;QNEWLNSIINAGATYR;SLFLFDNDYAEQVNEK;VDLNDASVQFDDSIENGVK;VSNAIASVIVGVTSK	1;1;1;1;1;1;1	7	7	0.2815	29466;15923;37497;32558;33259;34476;27344	-	pep supercontig_pug_scf1117875581313_435411_436628__1 gene_PYU1_G005017 transcript_PYU1_T005028 gene_biotype_protein_coding transcript_biotype_protein_coding description_Glutathione peroxidase [Source_UniProtKB/TrEMBL;Acc_K3WJ86]	5.43145e+06	187291
548_1	PYU1_T008650	4.36647	NA	26911.7	EQEAQNYLEK	1	1	1	0.0417	21774	-	pep supercontig_pug_scf1117875581239_638803_639981_1 gene_PYU1_G008633 transcript_PYU1_T008650 gene_biotype_protein_coding transcript_biotype_protein_coding description_Proteasome subunit alpha type [Source_UniProtKB/TrEMBL;Acc_K3WUK3]	2.8001e+06	186673
160_1	PYU1_T013556	10.7539	NA	15473.7	AENVVPLR;NGNEFSSEK;NTSSFLVK	1;1;1	3	3	0.1799	11367;14424;11327	-	pep supercontig_pug_scf1117875581984_260229_260648_1 gene_PYU1_G013527 transcript_PYU1_T013556 gene_biotype_protein_coding transcript_biotype_protein_coding description_Uncharacterized protein [Source_UniProtKB/TrEMBL;Acc_K3X8K7]	1.659e+06	184333
283_1	PYU1_T014736	8.73295	NA	20490.8	TGPVHVESLK;VGQVLEAVAHSTSEK	1;1	2	3	0.1381	15956;29622;29623	-	pep supercontig_pug_scf1117875581992_75881_76426__1 gene_PYU1_G014705 transcript_PYU1_T014736 gene_biotype_protein_coding transcript_biotype_protein_coding description_Uncharacterized protein [Source_UniProtKB/TrEMBL;Acc_K3XBY7]	2.01988e+06	183625
12_1	PYU1_T007584	4.36647	NA	17401.8	DVEQDKYVAVAR	1	1	2	0.0779	25990;25989	PYU1_T007585;PYU1_T013969	pep supercontig_pug_scf1117875581789_455582_456046__1 gene_PYU1_G007568 transcript_PYU1_T007584 gene_biotype_protein_coding transcript_biotype_protein_coding description_Uncharacterized protein [Source_UniProtKB/TrEMBL;Acc_K3WRJ0]	2.01091e+06	182810
67_1	PYU1_T014463	13.0994	NA	15076	DLLAHLDLK;IAGYITHLMK;LTLDFDNNK	1;1;1	3	4	0.2154	15080;18504;18503;16354	-	pep supercontig_pug_scf1117875581863_17103_18024_1 gene_PYU1_G014432 transcript_PYU1_T014463 gene_biotype_protein_coding transcript_biotype_protein_coding description_Uncharacterized protein [Source_UniProtKB/TrEMBL;Acc_K3XB64]	1.60604e+06	178449
217_1	PYU1_T004751	20.5284	NA	47315	DDNGKPYVLPSVLEAEQR;GLDFSGLISDLK;LAGEFFAK;NFGLYGER;YTYYEPASR	1;1;1;1;1	5	5	0.1288	34166;22207;10970;12941;18582	-	pep supercontig_pug_scf1117875582034_116858_118520__1 gene_PYU1_G004740 transcript_PYU1_T004751 gene_biotype_protein_coding transcript_biotype_protein_coding description_Aspartate aminotransferase [Source_UniProtKB/TrEMBL;Acc_K3WIF9]	4.95045e+06	176802
519_1	PYU1_T004200	21.8324	NA	28232.7	AAPAPATAAALAATSTVFAEK;IEDAGVAAPAPAAK;KQQAYIDLYGLTGTTPVSFDK;QQAYIDLYGLTGTTPVSFDK;TVPGPAIPAAPVK	1;1;1;1;1	5	6	0.2604	33232;33231;22663;36520;35747;20766	-	pep supercontig_pug_scf1117875581354_433216_434353__1 gene_PYU1_G004190 transcript_PYU1_T004200 gene_biotype_protein_coding transcript_biotype_protein_coding description_Uncharacterized protein [Source_UniProtKB/TrEMBL;Acc_K3WGV9]	2.62216e+06	174811
193_1	PYU1_T010450	4.36647	NA	15617.7	SSGFALVYDTVNDAK	1	1	1	0.1095	29972	-	pep supercontig_pug_scf1117875581981_554387_555583_1 gene_PYU1_G010428 transcript_PYU1_T010450 gene_biotype_protein_coding transcript_biotype_protein_coding description_40S ribosomal protein S24 [Source_UniProtKB/TrEMBL;Acc_K3WZQ1]	1.38876e+06	173595
402_1	PYU1_T013515	4.36647	NA	26855.1	ITDAVVMIDR	1	1	1	0.0353	18041	-	pep supercontig_pug_scf1117875581924_104177_105106__1 gene_PYU1_G013486 transcript_PYU1_T013515 gene_biotype_protein_coding transcript_biotype_protein_coding description_Uncharacterized protein [Source_UniProtKB/TrEMBL;Acc_K3X8G6]	1.90614e+06	173285
223_1	PYU1_T007233	12.745	NA	21964	AYDVLVEDGDEDGASFR;GAFIIDGNGILR;NVDEMLR;QITVNDLPVGR	1;1;1;1	4	4	0.2374	32648;21630;10806;20575	-	pep supercontig_pug_scf1117875582032_817039_817635_1 gene_PYU1_G007218 transcript_PYU1_T007233 gene_biotype_protein_coding transcript_biotype_protein_coding description_Uncharacterized protein [Source_UniProtKB/TrEMBL;Acc_K3WQJ1]	2.05156e+06	170963
110_1	PYU1_T003918	8.73295	NA	44044	AQVLNAYK;KGEIDYESIVK	1;1	2	2	0.0482	11618;22662	-	pep supercontig_pug_scf1117875581354_1166672_1168155__1 gene_PYU1_G003908 transcript_PYU1_T003918 gene_biotype_protein_coding transcript_biotype_protein_coding description_Uncharacterized protein [Source_UniProtKB/TrEMBL;Acc_K3WG27]	4.4253e+06	170204
450_1	PYU1_T001224	34.9318	NA	52516.2	GSTLELTTDYDFLGDETK;IESQEGLENYDEILER;LAVSYPELPQSVVVGGK;LGELIDAGMNVAR;NSVLETTGAMSTQEAIASSAVK;QFGWIQK;TDGIMVAR;YRPSQPILVLTALGETAR	1;1;1;1;1;1;1;1	8	10	0.2439	33945;33292;31537;25068;25537;35557;11612;10457;33725;33726	-	pep supercontig_pug_scf1117875582029_1402872_1404772_1 gene_PYU1_G001224 transcript_PYU1_T001224 gene_biotype_protein_coding transcript_biotype_protein_coding description_Pyruvate kinase [Source_UniProtKB/TrEMBL;Acc_K3W8D3]	5.34915e+06	167161
511_1	PYU1_T014032	2.64021	NA	14346.4	HVPLDLR	1	1	1	0.0565	10159	-	pep supercontig_pug_scf1117875582019_95308_96337__1 gene_PYU1_G014003 transcript_PYU1_T014032 gene_biotype_protein_coding transcript_biotype_protein_coding description_Uncharacterized protein [Source_UniProtKB/TrEMBL;Acc_K3X9Y3]	1.33383e+06	166729
58_1	PYU1_T010026	17.4659	NA	18323.1	FADENFLLK;GNGTGGESIYGEK;ISFELFADK;VVEGMDVVK	1;1;1;1	4	4	0.2339	16920;22313;16047;13496	-	pep supercontig_pug_scf1117875582027_39069_39961__1 gene_PYU1_G010006 transcript_PYU1_T010026 gene_biotype_protein_coding transcript_biotype_protein_coding description_Peptidyl_prolyl cis_trans isomerase [Source_UniProtKB/TrEMBL;Acc_K3WYH7]	2.09937e+06	161490
440_1	PYU1_T001510	28.4485	NA	60961.5	APVTQIAK;DKFENMGAQLLR;GIQMAVDHVVEELAK;NVVIDQAFGAPK;QVANNTNDAAGDGTTSATVLTR;TLYNELEVVEGMK;VGGASEVEVGEK	1;1;1;1;1;1;1	7	7	0.1623	9546;26788;30490;22018;35429;29089;18928	-	pep supercontig_pug_scf1117875582029_517035_518774_1 gene_PYU1_G001510 transcript_PYU1_T001510 gene_biotype_protein_coding transcript_biotype_protein_coding description_Uncharacterized protein [Source_UniProtKB/TrEMBL;Acc_K3W969]	5.25032e+06	159101
478_1	PYU1_T009783	16.162	NA	22253.5	FEAEVYVLK;GQAGDNVGLLLR;TADVTGNILLK;VEQGIINTGDEVELVGIRPTSTK	1;1;1;1	4	4	0.2709	16943;20604;18448;37098	-	pep supercontig_pug_scf1117875582018_50102_50713__1 gene_PYU1_G009765 transcript_PYU1_T009783 gene_biotype_protein_coding transcript_biotype_protein_coding description_Uncharacterized protein [Source_UniProtKB/TrEMBL;Acc_K3WXT5]	1.89071e+06	157559
79_2	PYU1_T005489	20.1061	NA	99312.1	DSGFVGKPEAVDTYMVIFPFER;EIPTVLTQYK;GITTPVANSPAADR;ILNTANAR;LYHDHANGLTR;YDGLPTR	1;1;1;1;0;1	5	5	0.0783	37343;19913;25379;10710;23141;23175;23177;9391	-	pep supercontig_pug_scf1117875582036_247420_250179_1 gene_PYU1_G005478 transcript_PYU1_T005489 gene_biotype_protein_coding transcript_biotype_protein_coding description_Uncharacterized protein [Source_UniProtKB/TrEMBL;Acc_K3WKJ7]	4.59657e+06	153219
408_1	PYU1_T002050	9.03953	NA	18327.9	QGFLTR;VGDYVDIK;VYNITK	1;1;1	3	3	0.125	7065;11680;7433	-	pep supercontig_pug_scf1117875582037_380298_381662_1 gene_PYU1_G002048 transcript_PYU1_T002050 gene_biotype_protein_coding transcript_biotype_protein_coding description_Uncharacterized protein [Source_UniProtKB/TrEMBL;Acc_K3WAQ9]	1.94081e+06	149293
274_1	PYU1_T011236	2.43496	NA	24502.1	VALTKLLK	1	1	1	0.036	11066	-	pep supercontig_pug_scf1117875581297_464416_465156__1 gene_PYU1_G011211 transcript_PYU1_T011236 gene_biotype_protein_coding transcript_biotype_protein_coding description_Uncharacterized protein [Source_UniProtKB/TrEMBL;Acc_K3X1Y7]	1.79016e+06	149180
81_1	PYU1_T001249	13.0994	NA	21824.8	AATFLPHTAQR;QGVDVSPFR;VNQALYLLATGAR	1;1;1	3	4	0.1684	20601;20602;14242;25912	-	pep supercontig_pug_scf1117875582029_1308845_1310148_1 gene_PYU1_G001249 transcript_PYU1_T001249 gene_biotype_protein_coding transcript_biotype_protein_coding description_Uncharacterized protein [Source_UniProtKB/TrEMBL;Acc_K3W8F8]	1.75823e+06	146519
359_1	PYU1_T008403	34.9641	NA	69332	FLILDEADR;IFPSALVLAPTR;IVEQEDMPR;LEHELFGDAK;LVDLMER;QTFMFSATFPR;TGGFLFPTLAAMLR;VEELGPEVVR;VNELGYHGDTRPNER	1;1;1;1;1;1;1;1;1	9	10	0.1506	16751;22790;17520;18032;18865;10784;24269;28472;17883;31658	-	pep supercontig_pug_scf1117875582016_563436_565694_1 gene_PYU1_G008387 transcript_PYU1_T008403 gene_biotype_protein_coding transcript_biotype_protein_coding description_Uncharacterized protein [Source_UniProtKB/TrEMBL;Acc_K3WTV7]	6.69232e+06	142390
333_1	PYU1_T009696	8.73295	NA	16128.6	EVGITALHIK;TPGPGAQSALR	1;1	2	2	0.14	16390;15570	-	pep supercontig_pug_scf1117875582018_302649_303241__1 gene_PYU1_G009678 transcript_PYU1_T009696 gene_biotype_protein_coding transcript_biotype_protein_coding description_Uncharacterized protein [Source_UniProtKB/TrEMBL;Acc_K3WXJ8]	1.26685e+06	140761
535_1	PYU1_T003764	68.8222	NA	69857.2	AALEEVQK;AEGENAEEIK;DDNVHDAEFK;DINEVILVGGMSR;EQNIVIQSSGGLSDADIER;ETADGFLGK;FLVGEFK;GVNPDEVVAMGAAIQGGVLR;IAGLDVLR;IINEPTAAALAYGMDK;LLGNFDLVGIPPAPR;LVGHLIER;NEADSVSYTTEK;SQVFSTAADSQTQVGIK;TTPSVVAILDNDER;YSPSQIGSMVLTK	1;1;1;1;1;1;1;1;1;1;1;1;1;1;1;1	16	16	0.3062	11136;16675;19849;26247;34176;12433;9852;33438;10299;31044;29909;12424;24594;31751;29194;26496	-	pep supercontig_pug_scf1117875582041_407723_409675_1 gene_PYU1_G003754 transcript_PYU1_T003764 gene_biotype_protein_coding transcript_biotype_protein_coding description_Uncharacterized protein [Source_UniProtKB/TrEMBL;Acc_K3WFM3]	6.17651e+06	140375
241_1	PYU1_T007972	5.58927	NA	22615.4	ELLTLDAK;VQFALSK	1;1	2	2	0.0773	11500;8612	-	pep supercontig_pug_scf1117875582020_269518_270415_1 gene_PYU1_G007956 transcript_PYU1_T007972 gene_biotype_protein_coding transcript_biotype_protein_coding description_Uncharacterized protein [Source_UniProtKB/TrEMBL;Acc_K3WSM8]	1.40156e+06	140156
256_1	PYU1_T000591	57.2009	NA	84525.4	AQGVSWVVVGDENYGEGSSR;EVYDFLSSAGAK;GETYLK;GHLDNISNNLLIGAENAETGETNSVK;GSTTDLNNANIVNK;ISILGLNEFQPGK;NGSALNLMK;NQFTGVFDK;QGMLPLTFANPADYDK;TWGNKPLTLAEK;VADILTVK;VAMQDATAQMAVLQFISSGLPK;VNVDAASDR;VPYYVTPGSEQVR	1;1;1;1;1;1;1;1;1;1;1;1;1;1	14	15	0.2395	34684;22850;6862;38177;27729;26645;12779;15598;31887;25025;10369;36323;36324;12713;28470	-	pep supercontig_pug_scf1117875582023_1643480_1645944__1 gene_PYU1_G000591 transcript_PYU1_T000591 gene_biotype_protein_coding transcript_biotype_protein_coding description_Uncharacterized protein [Source_UniProtKB/TrEMBL;Acc_K3W6K0]	5.41688e+06	138894
530_1	PYU1_T004174	20.1755	NA	16721.2	ANGQSVPIGIDASK;FNSTVSSSR;KAHFGAHSTQR;KDDEVTVVR;VLMSAPLSK	1;1;1;1;1	5	5	0.349	24979;13706;21407;15783;12696	-	pep supercontig_pug_scf1117875581354_498267_499360_1 gene_PYU1_G004164 transcript_PYU1_T004174 gene_biotype_protein_coding transcript_biotype_protein_coding description_Uncharacterized protein [Source_UniProtKB/TrEMBL;Acc_K3WGT3]	1.2029e+06	133656
142_1	PYU1_T004226	6.89321	NA	27592.3	ISQEVEGDVLGDEFK;LFNLTK	1;1	2	2	0.0871	30755;7376	-	pep supercontig_pug_scf1117875581354_347190_348221__1 gene_PYU1_G004216 transcript_PYU1_T004226 gene_biotype_protein_coding transcript_biotype_protein_coding description_40S ribosomal protein S6 [Source_UniProtKB/TrEMBL;Acc_K3WGY5]	1.58969e+06	132474
182_1	PYU1_T006481	66.8334	NA	117531	ASMEHLVK;EFQGTHVDVEAYK;FGLDGAESLIPGLK;GHEVANLDPLGLQQRPDIPELDIK;IETALTK;ITDIPEGFQLNR;KPLISVQPK;LAFSVVFER;LEDMAEGTQFHR;LNVLSNVIR;LVSSGVASK;QFYLGNDAEAER;QYGFTDADLNR;SAAAAPATGYHAVHQIEQSR;VEQIAPFPFDK;YHLGTSYDR	1;1;1;1;1;1;1;1;1;1;1;1;1;1;1;1	16	17	0.181	11825;29052;26672;38035;8250;26244;14375;15978;27071;14818;10101;26550;23233;34477;22967;17353;17352	-	pep supercontig_pug_scf1117875582007_328284_331685__1 gene_PYU1_G006469 transcript_PYU1_T006481 gene_biotype_protein_coding transcript_biotype_protein_coding description_Uncharacterized protein [Source_UniProtKB/TrEMBL;Acc_K3WND9]	7.78644e+06	131974
280_1	PYU1_T004307	24.4115	NA	44213.2	DTEITAGVFNSVLNAHR;LDNLPDVFER;LVESYGITDFIDYK;NNAPLQVR;QDSIEALK;TQTAIVFEK	1;1;1;1;1;1	6	6	0.1598	32508;20750;30743;11752;11520;15053	-	pep supercontig_pug_scf1117875581354_133283_134524__1 gene_PYU1_G004297 transcript_PYU1_T004307 gene_biotype_protein_coding transcript_biotype_protein_coding description_Uncharacterized protein [Source_UniProtKB/TrEMBL;Acc_K3WH66]	3.10562e+06	129401
248_1	PYU1_T009010	26.1988	NA	54991.6	AREDALLPIYVQVATEFADLHDTPGR;DISGYEVIERPVEFYPEDK;DVYTSNDQLGGVK;GGVLEPAGLIEIK;NISFAAAEQHLK;TWFTESVNGGR	1;1;1;1;1;1	6	6	0.1914	38773;36194;26054;23117;24127;21846	-	pep supercontig_pug_scf1117875581987_295102_296646__1 gene_PYU1_G008992 transcript_PYU1_T009010 gene_biotype_protein_coding transcript_biotype_protein_coding description_Uncharacterized protein [Source_UniProtKB/TrEMBL;Acc_K3WVL2]	4.71286e+06	127375
109_1	PYU1_T013144	11.3732	NA	22870.9	LAASVLK;VLMETIHK;VWLDPNESTELALANSR	1;1;1	3	4	0.1641	6705;13345;13765;33106	-	pep supercontig_pug_scf1117875581463_209511_210466_1 gene_PYU1_G013117 transcript_PYU1_T013144 gene_biotype_protein_coding transcript_biotype_protein_coding description_Ribosomal protein L19 [Source_UniProtKB/TrEMBL;Acc_K3X7E5]	1.37223e+06	124749
273_1	PYU1_T000252	12.058	NA	16115.9	IAAFVPR;RGHAVGDIPGVR;VSGVSLLALYK	1;1;1	3	3	0.2069	8180;21209;18602	-	pep supercontig_pug_scf1117875582039_1152931_1153978__1 gene_PYU1_G000252 transcript_PYU1_T000252 gene_biotype_protein_coding transcript_biotype_protein_coding description_Uncharacterized protein [Source_UniProtKB/TrEMBL;Acc_K3W5L1]	1.24741e+06	124741
166_1	PYU1_T007678	13.0994	NA	23150.8	NAVQHTGPLFPIAR;STTAVITEEMK;STTAVITEEMKEESVFK	1;1;1	3	3	0.1498	29032;20521;33218	-	pep supercontig_pug_scf1117875581789_208720_210159__1 gene_PYU1_G007662 transcript_PYU1_T007678 gene_biotype_protein_coding transcript_biotype_protein_coding description_60S ribosomal protein L13 [Source_UniProtKB/TrEMBL;Acc_K3WRT4]	1.62163e+06	124740
503_1	PYU1_T009280	4.36647	NA	57236.7	TVEINNTDAEGR	1	1	1	0.0222	23795	-	pep supercontig_pug_scf1117875582035_234032_235657_1 gene_PYU1_G009262 transcript_PYU1_T009280 gene_biotype_protein_coding transcript_biotype_protein_coding description_Uncharacterized protein [Source_UniProtKB/TrEMBL;Acc_K3WWD2]	3.71918e+06	123973
444_1	PYU1_T008293	27.5329	NA	29343	AIPYVATSDGR;DSAGNDFATR;HWMLGK;IVDFVK;LQAGALVVITR;SGNVFAIGNDSRPLVSLPK;VGVLHSIER	1;1;1;1;1;1;1	7	7	0.2759	18591;15524;8114;7056;18308;33586;14372	-	pep supercontig_pug_scf1117875582022_59488_60587__1 gene_PYU1_G008277 transcript_PYU1_T008293 gene_biotype_protein_coding transcript_biotype_protein_coding description_Uncharacterized protein [Source_UniProtKB/TrEMBL;Acc_K3WTJ9]	2.34028e+06	123173
323_1	PYU1_T013689	39.2983	NA	68552.4	GFGFVNFEESEGAHK;GYGYVHYETAEAAHEAIAK;LISGKPVYVALAQR;NIPSQWSDEDLLK;NLDTSIDNK;QGPGPAGPQGPGAVNR;SGVGNIFVK;VAIDNTTGASK;YQGVNLYVK	1;1;1;1;1;1;1;1;1	9	9	0.1825	30651;34563;28904;29452;14600;27728;12024;16268;16477	-	pep supercontig_pug_scf1117875581794_163427_165319__1 gene_PYU1_G013660 transcript_PYU1_T013689 gene_biotype_protein_coding transcript_biotype_protein_coding description_Uncharacterized protein [Source_UniProtKB/TrEMBL;Acc_K3X8Z0]	4.38556e+06	121821
492_1	PYU1_T011662	34.9318	NA	51689.2	DIVEQQHQVK;ENNLSETAYVAR;GGFLTLELLEDRPGR;QTPTTHLLVR;RPSTGDIVEYDLR;SSGVDFQSR;TDPSAFASLELDFQK;VVALETASYPADEAASETQIR	1;1;1;1;1;1;1;1	8	10	0.2215	20932;25288;30835;19070;19071;29027;29026;13658;30787;35768	-	pep supercontig_pug_scf1117875582014_230395_232382_1 gene_PYU1_G011636 transcript_PYU1_T011662 gene_biotype_protein_coding transcript_biotype_protein_coding description_Uncharacterized protein [Source_UniProtKB/TrEMBL;Acc_K3X363]	2.4994e+06	119019
202_1	PYU1_T013205	4.36647	NA	23279.3	NGGHFMVSIK;VLYLGGASGTTVSHVSDIVGPSGAVYAVEFSHR	1;0	1	2	0.2019	16689;16712;39462;39461	-	pep supercontig_pug_scf1117875581463_77229_77870__1 gene_PYU1_G013178 transcript_PYU1_T013205 gene_biotype_protein_coding transcript_biotype_protein_coding description_Uncharacterized protein [Source_UniProtKB/TrEMBL;Acc_K3X7K6]	1.42516e+06	118763
15_1	PYU1_T010410	26.1988	NA	128107	DLWYTVPLPSNPK;DVADFLLDLGTK;GSPEENLAALEAAK;TTLMDVIAGR;VTTGEMEFGMK;YASEYAEIFR	1;1;1;1;1;1	6	6	0.0612	29196;23456;26167;16272;21085;21692	-	pep supercontig_pug_scf1117875582005_94862_98293__1 gene_PYU1_G010388 transcript_PYU1_T010410 gene_biotype_protein_coding transcript_biotype_protein_coding description_Uncharacterized protein [Source_UniProtKB/TrEMBL;Acc_K3WZL1]	6.6674e+06	114955
133_1	PYU1_T008576	35.7207	NA	56937.5	DGATLGLSHGYLLGHLK;DLFPLLPK;DSLENTDVK;EAGFTEADGTLGEMFDVIK;LYVQGK;NVNVVMVAPK;QIGVIGWGSQGPAQAQNLR;TVTMADTQETVLPGGR;YVQQGMSHEDAFK	1;1;1;1;1;1;1;1;1	9	9	0.2254	31615;12608;14617;34161;6828;16071;33679;30859;29646	-	pep supercontig_pug_scf1117875582016_108161_109720_1 gene_PYU1_G008560 transcript_PYU1_T008576 gene_biotype_protein_coding transcript_biotype_protein_coding description_Uncharacterized protein [Source_UniProtKB/TrEMBL;Acc_K3WUC9]	3.77565e+06	114414
201_1	PYU1_T000849	15.5776	NA	21073.2	IILDLVK;LYISHAQANAAIK;PSYSQEPEDAQR;SFLQAVLEYK	1;1;1;1	4	4	0.2222	9193;26178;26355;20106	-	pep supercontig_pug_scf1117875582023_938097_938666__1 gene_PYU1_G000849 transcript_PYU1_T000849 gene_biotype_protein_coding transcript_biotype_protein_coding description_Uncharacterized protein [Source_UniProtKB/TrEMBL;Acc_K3W7A8]	1.48355e+06	114120
531_1	PYU1_T001529	24.4726	NA	51395.7	AASLAMR;ESGAVLSVINGTGPHGR;GQATQTAAPATEFAATSAAAPAPAAASPVATHDYVDYPISPEAQALAQQLTQQK;IPEVNSTWK;VFASPLAK;VGEPIFVTVAEADDVPAFK	1;1;1;1;1;1	6	6	0.2331	7044;30622;40651;16166;9696;33935	-	pep supercontig_pug_scf1117875582029_457712_459650__1 gene_PYU1_G001529 transcript_PYU1_T001529 gene_biotype_protein_coding transcript_biotype_protein_coding description_Uncharacterized protein [Source_UniProtKB/TrEMBL;Acc_K3W988]	2.61238e+06	113582
194_1	PYU1_T005818	13.0994	NA	33351.1	AEEAQSGAADEAVAR;FAQYTGAAAIAGR;MGDYIWR	1;1;1	3	4	0.114	28010;23145;12513;12966	-	pep supercontig_pug_scf1117875581402_340516_341439__1 gene_PYU1_G005806 transcript_PYU1_T005818 gene_biotype_protein_coding transcript_biotype_protein_coding description_Uncharacterized protein [Source_UniProtKB/TrEMBL;Acc_K3WLH6]	1.70176e+06	113451
414_1	PYU1_T012429	18.0672	NA	37665.8	APAGIPVELMNTDDVK;ASEIAPAAYATDK;ELALHAR;KEDDLTYDLGNLAAFDTHPFTYK;LPEPTLTIPR	1;1;1;1;1	5	5	0.2072	30801;23470;9076;38047;18177	-	pep supercontig_pug_scf1117875582013_294579_295637_1 gene_PYU1_G012403 transcript_PYU1_T012429 gene_biotype_protein_coding transcript_biotype_protein_coding description_Uncharacterized protein [Source_UniProtKB/TrEMBL;Acc_K3X5D0]	2.25804e+06	112902
87_1	PYU1_T005257	30.7976	NA	55995.3	AQLGLGHSYSR;FTLGIQDK;LISHAGSLTNLAK;MSTVAPNLASLIGETVGAR;NLSQSISDELK;QLHEYLVSK;SIVLDEEK;YGLLFHSTFIGR	1;1;1;1;1;1;1;1	8	10	0.1824	19826;12049;24015;32887;21201;17536;17537;12311;26501;26500	-	pep supercontig_pug_scf1117875582036_892466_894170__1 gene_PYU1_G005246 transcript_PYU1_T005257 gene_biotype_protein_coding transcript_biotype_protein_coding description_Uncharacterized protein [Source_UniProtKB/TrEMBL;Acc_K3WJW5]	3.07273e+06	109740
321_1	PYU1_T001776	17.4659	NA	51461.2	IASGGASDVNNIMNTK;LGQLYIQYGR;LPLAQIELK;YAAQLVEDPLIK	1;1;1;1	4	4	0.1028	30024;20555;14736;25107	-	pep supercontig_pug_scf1117875582037_1211063_1213028__1 gene_PYU1_G001775 transcript_PYU1_T001776 gene_biotype_protein_coding transcript_biotype_protein_coding description_Uncharacterized protein [Source_UniProtKB/TrEMBL;Acc_K3W9Y5]	2.9295e+06	108500
533_1	PYU1_T005735	34.9318	NA	51511.5	ALGLPLERPK;AQVDGLTAELHSR;IVDTIYQVMPGVLTEHGK;LPEVAALIYR;NPYPNVDSHSGVLLQYYGLTQK;SLGEVTVEQTLGGAR;STYWQHTYEDSLNLIAR;VIPGYGHAVLR	1;1;1;1;1;1;1;1	8	11	0.25	16838;16836;26086;33889;33890;18452;37279;28938;34693;34694;19566	-	pep supercontig_pug_scf1117875581402_560213_561607__1 gene_PYU1_G005724 transcript_PYU1_T005735 gene_biotype_protein_coding transcript_biotype_protein_coding description_Citrate synthase [Source_UniProtKB/TrEMBL;Acc_K3WL93]	2.82035e+06	108475
397_1	PYU1_T005837	4.36647	NA	25576.1	VLGDNSFNER	1	1	1	0.0424	18608	-	pep supercontig_pug_scf1117875581402_275317_276273__1 gene_PYU1_G005825 transcript_PYU1_T005837 gene_biotype_protein_coding transcript_biotype_protein_coding description_Uncharacterized protein [Source_UniProtKB/TrEMBL;Acc_K3WLJ5]	1.08316e+06	108316
252_1	PYU1_T007581	16.0043	NA	37537.6	DAVANGATAAADTK;DINDPSVSSLAGQVK;LVAGASDVK;TYLENVVAGK	1;1;1;1	4	4	0.1437	22537;29195;10387;16826	-	pep supercontig_pug_scf1117875581789_465657_466894_1 gene_PYU1_G007565 transcript_PYU1_T007581 gene_biotype_protein_coding transcript_biotype_protein_coding description_Uncharacterized protein [Source_UniProtKB/TrEMBL;Acc_K3WRI7]	1.75317e+06	103128
68_1	PYU1_T001296	4.36647	NA	44048.3	LDSSVLQTVR	1	1	1	0.0249	17560	-	pep supercontig_pug_scf1117875582029_1166289_1167497__1 gene_PYU1_G001296 transcript_PYU1_T001296 gene_biotype_protein_coding transcript_biotype_protein_coding description_Uncharacterized protein [Source_UniProtKB/TrEMBL;Acc_K3W8K5]	2.14762e+06	102267
72_1	PYU1_T008571	7.42901	NA	14643.2	AGLQFPVGR;HLQLAIR	1;1	2	2	0.1159	12672;10185	-	pep supercontig_pug_scf1117875582016_134432_135084__1 gene_PYU1_G008555 transcript_PYU1_T008571 gene_biotype_protein_coding transcript_biotype_protein_coding description_Histone H2A [Source_UniProtKB/TrEMBL;Acc_K3WUC4]	711194	101599
33_1	PYU1_T013471	8.73295	NA	62918.8	DIIGIAETGSGK;VSFVVLDEADR	1;1	2	2	0.0406	18934;21719	-	pep supercontig_pug_scf1117875581924_218196_219899__1 gene_PYU1_G013442 transcript_PYU1_T013471 gene_biotype_protein_coding transcript_biotype_protein_coding description_Uncharacterized protein [Source_UniProtKB/TrEMBL;Acc_K3X8C2]	3.50551e+06	100158
224_1	PYU1_T000073	11.3732	NA	17505.6	EILGTAQSLGATVNGESPAEIQR;GLNVTIK;HDGNLSLDQVLSVAR	1;1;1	3	3	0.2727	36499;7584;30352	-	pep supercontig_pug_scf1117875582039_1630884_1631381__1 gene_PYU1_G000073 transcript_PYU1_T000073 gene_biotype_protein_coding transcript_biotype_protein_coding description_Uncharacterized protein [Source_UniProtKB/TrEMBL;Acc_K3W532]	1.1908e+06	99233.3
41_1	PYU1_T000623	27.4741	NA	38413	ENGVLFAVFQNR;FALTHVLER;FESHFDR;LLVNPVEVVPQIR;SSVLQPAPQIVR;TGTYDVYYNNIAAAIR;WDSDFLTVR	1;1;1;1;1;1;1	7	7	0.2241	26014;16547;12428;28060;23092;32153;18222	-	pep supercontig_pug_scf1117875582023_1558591_1559637_1 gene_PYU1_G000623 transcript_PYU1_T000623 gene_biotype_protein_coding transcript_biotype_protein_coding description_Uncharacterized protein [Source_UniProtKB/TrEMBL;Acc_K3W6N2]	1.96973e+06	98486.5
104_1	PYU1_T010613	7.0761	NA	7016.84	IVVQKPIVELDGDEMTR;VIWSQIK	1;1	2	2	0.381	33341;10737	-	pep supercontig_pug_scf1117875581981_108677_110417__1 gene_PYU1_G010590 transcript_PYU1_T010613 gene_biotype_protein_coding transcript_biotype_protein_coding description_Uncharacterized protein [Source_UniProtKB/TrEMBL;Acc_K3X064]	393221	98305.3
426_1	PYU1_T014515	7.00669	NA	48221.3	FLITPDLK;VFLLQYK	1;1	2	2	0.0325	12730;11739	-	pep supercontig_pug_scf1117875581446_20978_23642_1 gene_PYU1_G014484 transcript_PYU1_T014515 gene_biotype_protein_coding transcript_biotype_protein_coding description_Uncharacterized protein [Source_UniProtKB/TrEMBL;Acc_K3XBB6]	1.36629e+06	97592.5
331_1	PYU1_T003286	15.2015	NA	50504.1	FVDEVDDNTVWVLQR;IVSLFAEK;NDLQFAVPGGLIGVGTR;VGDEIEVRPGIVSK	1;1;1;1	4	5	0.1166	32412;11623;31252;28531;28530	-	pep supercontig_pug_scf1117875582006_686587_688095_1 gene_PYU1_G003278 transcript_PYU1_T003286 gene_biotype_protein_coding transcript_biotype_protein_coding description_Uncharacterized protein [Source_UniProtKB/TrEMBL;Acc_K3WE95]	2.78387e+06	95995.4
51_1	PYU1_T000657	17.4659	NA	17392.6	AGELTNDEIER;HSQVVANNLQGK;IPVWFLNR;TVGILAGK	1;1;1;1	4	4	0.2566	21649;23089;15261;7877	-	pep supercontig_pug_scf1117875582023_1465689_1466838__1 gene_PYU1_G000657 transcript_PYU1_T000657 gene_biotype_protein_coding transcript_biotype_protein_coding description_Uncharacterized protein [Source_UniProtKB/TrEMBL;Acc_K3W6R6]	1.15008e+06	95840.2
116_1	PYU1_T009009	82.553	NA	143900	EIIANGQASELSAK;ENQYSLVALEAR;FANLEAFK;FDFETSVSTLR;GEIPGSPIFVMK;GSFNLEYEK;HIEAPLAYK;IGFPVMIK;IGSTIIAQSAK;IHTAWLDER;IVEEGPVLAPSAEVWEQMMR;KEPAVNVLHIILLDEK;NFGSIFAK;NVHLYLAK;QANMDLFDALNNPLLPVEELK;QQNSGNLSVVFNFAR;SYLIESMETK;TLSDGGFLVLLNGK;VLLQLLSHLSVGTPAAPR;VTFAVRPQIAQSFSGAHPADMFLYPSIYTFPHR	1;1;1;1;1;1;1;1;1;1;1;1;1;1;1;1;1;1;1;1	20	22	0.2064	27023;25988;12485;23306;22498;16579;15162;11552;16663;18295;36119;32385;10991;13004;36732;30907;20203;27087;32771;39807;39822;39806	-	pep supercontig_pug_scf1117875581987_297899_301765__1 gene_PYU1_G008991 transcript_PYU1_T009009 gene_biotype_protein_coding transcript_biotype_protein_coding description_Uncharacterized protein [Source_UniProtKB/TrEMBL;Acc_K3WVL1]	7.04159e+06	91449.2
480_1	PYU1_T008405	15.8951	NA	42502.5	AHSEAISMETVRPVNIER;EGAHEFLAGK;ELAAVPNGPVVIDNSSAFR;LVLFASSR	1;1;1;1	4	4	0.1403	34237;15699;33466;11282	-	pep supercontig_pug_scf1117875582016_560101_561279_1 gene_PYU1_G008389 transcript_PYU1_T008405 gene_biotype_protein_coding transcript_biotype_protein_coding description_Uncharacterized protein [Source_UniProtKB/TrEMBL;Acc_K3WTV9]	2.09364e+06	91027.7
62_1	PYU1_T002385	8.73295	NA	5983.08	NPLIVPLK;SNAGGDGIDNAIAAK	1;1	2	2	0.4035	11296;25496	-	pep supercontig_pug_scf1117875582008_801572_803753__1 gene_PYU1_G002382 transcript_PYU1_T002385 gene_biotype_protein_coding transcript_biotype_protein_coding description_Uncharacterized protein [Source_UniProtKB/TrEMBL;Acc_K3WBP4]	361618	90404.5
135_1	PYU1_T012847	21.8324	NA	21924.3	ILFLGLDNAGK;MGYADGFR;TFDLGGHETAR;TTLLHMLK;VAVHEPTLHPNSEELIIGK	1;1;1;1;1	5	6	0.2984	18945;11885;20334;12980;34584;34585	-	pep supercontig_pug_scf1117875581722_185931_187115__1 gene_PYU1_G012820 transcript_PYU1_T012847 gene_biotype_protein_coding transcript_biotype_protein_coding description_Uncharacterized protein [Source_UniProtKB/TrEMBL;Acc_K3X6J8]	1.06791e+06	88992.8
154_1	PYU1_T006830	28.5954	NA	55405.2	EELLQQVEQAR;GGDPDILLTAR;KVVLVLNK;SDLVLIVLDAR;SLNNPVADVK;SLSLEDGLIVK;STLVNSLK	1;1;1;1;1;1;1	7	7	0.1426	24569;17912;11781;20627;15641;19327;10439	-	pep supercontig_pug_scf1117875582038_137236_138792_1 gene_PYU1_G006816 transcript_PYU1_T006830 gene_biotype_protein_coding transcript_biotype_protein_coding description_Uncharacterized protein [Source_UniProtKB/TrEMBL;Acc_K3WPD8]	2.53814e+06	87522
411_1	PYU1_T014945	4.36647	NA	267790	LVTVHLYEIR	1	1	1	0.0042	21511	PYU1_T013578	pep supercontig_pug_scf1117875581900_15_7675__1 gene_PYU1_G014914 transcript_PYU1_T014945 gene_biotype_protein_coding transcript_biotype_protein_coding description_Uncharacterized protein [Source_UniProtKB/TrEMBL;Acc_K3XCJ6]	9.7624e+06	84158.7
34_1	PYU1_T014826	11.6378	NA	63863.7	AQEFAEVTWVPK;GLVLDAPAK;HNLEIEEQEK	1;1;1	3	3	0.0541	26300;10995;22318	-	pep supercontig_pug_scf1117875581990_45370_47091_1 gene_PYU1_G014795 transcript_PYU1_T014826 gene_biotype_protein_coding transcript_biotype_protein_coding description_Uncharacterized protein [Source_UniProtKB/TrEMBL;Acc_K3XC77]	2.85629e+06	84008.5
157_1	PYU1_T014140	11.2112	NA	41287.5	DAPATSASAPAAASAK;EVLPPILLEEDAAPR;VATLVNVTLSSDRR	1;1;1	3	3	0.1151	25822;30735;29215	-	pep supercontig_pug_scf1117875581308_5589_6980_1 gene_PYU1_G014110 transcript_PYU1_T014140 gene_biotype_protein_coding transcript_biotype_protein_coding description_Uncharacterized protein [Source_UniProtKB/TrEMBL;Acc_K3XA91]	1.58621e+06	83484.9
85_1	PYU1_T011949	8.73295	NA	58284.1	FHAVLIDNGLLR;QNEATEVVER	1;1	2	3	0.0418	25322;25323;19348	-	pep supercontig_pug_scf1117875582024_448291_450050__1 gene_PYU1_G011923 transcript_PYU1_T011949 gene_biotype_protein_coding transcript_biotype_protein_coding description_Uncharacterized protein [Source_UniProtKB/TrEMBL;Acc_K3X400]	2.63383e+06	82307.1
168_1	PYU1_T012112	11.9395	NA	46456.9	FDDKPDYAYLK;GSLPWQGLK;GYPAEFR;SKHPQLLYESK	1;1;1;1	4	4	0.0943	25531;13731;9848;24181	PYU1_T012111	pep supercontig_pug_scf1117875581991_456079_457465_1 gene_PYU1_G012086 transcript_PYU1_T012112 gene_biotype_protein_coding transcript_biotype_protein_coding description_Uncharacterized protein [Source_UniProtKB/TrEMBL;Acc_K3X4G3]	1.9208e+06	80033.5
485_1	PYU1_T013077	51.4836	NA	129508	ALGATGPAPSK;ASSEALAAFGDGTVFIER;DAHQSLLATR;EDPWDR;EQYGSMHFLDTR;GLLLTDTTWR;GVYAPFESGQK;HIEVQILGDGK;HYFIEVNPR;LLGDIIK;SVVEYFQGYLGIPHHGFPEPLR;TVGIFSK;VFDSLNYIDNMR;YIGNTIVNGPEK	1;1;1;1;1;1;1;1;1;1;1;1;1;1	14	14	0.1329	13316;32479;17366;9289;28238;19391;19585;20489;19352;8123;37563;7700;28301;23426	-	pep supercontig_pug_scf1117875581368_88566_92135__1 gene_PYU1_G013050 transcript_PYU1_T013077 gene_biotype_protein_coding transcript_biotype_protein_coding description_Pyruvate carboxylase [Source_UniProtKB/TrEMBL;Acc_K3X778]	5.67066e+06	79868.5
497_1	PYU1_T014263	13.0994	NA	26478.8	GFILDGFPR;KDDNVDTLAAR;VVNFNVPDSVLVER	1;1;1	3	4	0.1417	14646;14645;20747;29979	-	pep supercontig_pug_scf1117875581988_43165_44280_1 gene_PYU1_G014233 transcript_PYU1_T014263 gene_biotype_protein_coding transcript_biotype_protein_coding description_Uncharacterized protein [Source_UniProtKB/TrEMBL;Acc_K3XAL4]	1.35417e+06	79656.9
311_1	PYU1_T002540	30.5653	NA	78722.8	GIQAATSHHLGQNFGK;HEPIIVDFAAVEK;LNQWNNVVR;LSAAGIGGK;NDLTYSLAPEALLK;VAPLQVIVVPIPFK;VVEYLDSR	1;1;1;1;1;1;1	7	7	0.1187	30766;27894;18395;8175;29519;29018;13608	-	pep supercontig_pug_scf1117875582008_321468_323567_1 gene_PYU1_G002537 transcript_PYU1_T002540 gene_biotype_protein_coding transcript_biotype_protein_coding description_Uncharacterized protein [Source_UniProtKB/TrEMBL;Acc_K3WC49]	3.56919e+06	79315.2
203_1	PYU1_T008324	4.36647	NA	33409.8	SDFQDVLVFK	1	1	1	0.0334	20103	-	pep supercontig_pug_scf1117875582016_765330_766229_1 gene_PYU1_G008308 transcript_PYU1_T008324 gene_biotype_protein_coding transcript_biotype_protein_coding description_Uncharacterized protein [Source_UniProtKB/TrEMBL;Acc_K3WTM8]	1.42397e+06	79109.3
47_1	PYU1_T007081	24.4115	NA	39859.3	NVSTVILGATSIEQLDENLK;TGPNDQGLSR;TPIEETVR;VLPSAEPFIHQLR;YNNGIPEGSR;YNYGLTTWSPLASGVLTGK	1;1;1;1;1;1	6	6	0.2273	35118;15247;12669;28765;17201;34146	-	pep supercontig_pug_scf1117875581242_369779_370837_1 gene_PYU1_G007066 transcript_PYU1_T007081 gene_biotype_protein_coding transcript_biotype_protein_coding description_Uncharacterized protein [Source_UniProtKB/TrEMBL;Acc_K3WQ39]	1.80012e+06	78265.9
171_1	PYU1_T005557	13.0994	NA	48766	FNTTEANLR;GGAGVIVYFR;YLVYNLR	1;1;1	3	3	0.0595	15913;15103;12534	-	pep supercontig_pug_scf1117875582036_44687_46891_1 gene_PYU1_G005546 transcript_PYU1_T005557 gene_biotype_protein_coding transcript_biotype_protein_coding description_Uncharacterized protein [Source_UniProtKB/TrEMBL;Acc_K3WKR5]	2.18666e+06	78095.2
466_1	PYU1_T000377	18.3217	NA	43656.7	AFEDESQAR;FPTLPFTIR;FVIDGNK;SLQGTLMHQLK;TVDDETAAILASSLK	1;1;1;1;1	5	5	0.1298	15485;16757;8606;21924;29261	-	pep supercontig_pug_scf1117875582039_719380_720561__1 gene_PYU1_G000377 transcript_PYU1_T000377 gene_biotype_protein_coding transcript_biotype_protein_coding description_Uncharacterized protein [Source_UniProtKB/TrEMBL;Acc_K3W5Y6]	1.77792e+06	77301
130_1	PYU1_T013020	8.73295	NA	31187.4	AGVTILPETVAR;VPVVAGTSANSTAETITHTLAAK	1;1	2	2	0.119	21018;35908	PYU1_T013026	pep supercontig_pug_scf1117875581368_224199_225531_1 gene_PYU1_G012993 transcript_PYU1_T013020 gene_biotype_protein_coding transcript_biotype_protein_coding description_Uncharacterized protein [Source_UniProtKB/TrEMBL;Acc_K3X721]	1.14229e+06	76152.5
55_1	PYU1_T005839	8.73295	NA	14874	GSAITGPVGK;VMPAVVIR	1;1	2	2	0.1286	11112;11028	-	pep supercontig_pug_scf1117875581402_272798_273516__1 gene_PYU1_G005827 transcript_PYU1_T005839 gene_biotype_protein_coding transcript_biotype_protein_coding description_Uncharacterized protein [Source_UniProtKB/TrEMBL;Acc_K3WLJ7]	737496	73749.6
128_1	PYU1_T002884	4.36647	NA	12358.4	SEVEYYSMLAK	1	1	1	0.0982	23834	-	pep supercontig_pug_scf1117875582031_554862_555758__1 gene_PYU1_G002881 transcript_PYU1_T002884 gene_biotype_protein_coding transcript_biotype_protein_coding description_Uncharacterized protein [Source_UniProtKB/TrEMBL;Acc_K3WD43]	588868	73608.5
318_1	PYU1_T008314	42.9011	NA	89135	AFEEAEK;DLAQYSTFAQTLQQAR;EIDIGVPDENGR;GDTVLIK;KGDLFLVR;LDDDVDPEAIAR;MAGESESNLR;MEELQLFR;NAPAIIFIDEIDSIAPK;NVFIIGATNRPDIIDPALMRPGR;YGLSPSK	1;1;1;1;1;1;1;1;1;1;1	11	11	0.1584	9431;32480;23633;7602;12758;24120;16805;15915;32349;37516;7698	-	pep supercontig_pug_scf1117875582022_3575_6092_1 gene_PYU1_G008298 transcript_PYU1_T008314 gene_biotype_protein_coding transcript_biotype_protein_coding description_Uncharacterized protein [Source_UniProtKB/TrEMBL;Acc_K3WTL8]	3.51131e+06	73152.2
299_1	PYU1_T000237	13.0994	NA	108368	QGLPADEETR;VGDSVQTQVDYAR;VIADHIR	1;1;1	3	3	0.0307	17483;27159;9451	-	pep supercontig_pug_scf1117875582039_1186194_1189198_1 gene_PYU1_G000237 transcript_PYU1_T000237 gene_biotype_protein_coding transcript_biotype_protein_coding description_Uncharacterized protein [Source_UniProtKB/TrEMBL;Acc_K3W5J6]	4.23204e+06	71729.5
506_1	PYU1_T004385	17.4659	NA	53972.7	DLAQALIQR;ELLLAAIDAVDAK;IKDIIEVLAQFK;TTYIAQLMK	1;1;1;1	4	4	0.0905	14811;24547;26680;16000	-	pep supercontig_pug_scf1117875582034_1091312_1092739__1 gene_PYU1_G004375 transcript_PYU1_T004385 gene_biotype_protein_coding transcript_biotype_protein_coding description_Uncharacterized protein [Source_UniProtKB/TrEMBL;Acc_K3WHE3]	1.7171e+06	71545.8
107_1	PYU1_T013670	4.36647	NA	21065.7	VQGESFAQVAK	1	1	1	0.055	19005	PYU1_T005999;PYU1_T006002;PYU1_T006000	pep supercontig_pug_scf1117875581794_208618_209220__1 gene_PYU1_G013641 transcript_PYU1_T013670 gene_biotype_protein_coding transcript_biotype_protein_coding description_Uncharacterized protein [Source_UniProtKB/TrEMBL;Acc_K3X8X1]	642703	71411.5
438_1	PYU1_T003896	2.70962	NA	27986.8	DIGQNTIK	1	1	1	0.0304	11174	-	pep supercontig_pug_scf1117875582041_14480_15271_1 gene_PYU1_G003886 transcript_PYU1_T003896 gene_biotype_protein_coding transcript_biotype_protein_coding description_Uncharacterized protein [Source_UniProtKB/TrEMBL;Acc_K3WG05]	785514	71410.4
50_1	PYU1_T003089	6.643	NA	47021.4	ISTADFEYAK;LLEENPQVR	1;1	2	2	0.0433	18438;16945	-	pep supercontig_pug_scf1117875582006_1242571_1243890__1 gene_PYU1_G003085 transcript_PYU1_T003089 gene_biotype_protein_coding transcript_biotype_protein_coding description_Homoserine dehydrogenase [Source_UniProtKB/TrEMBL;Acc_K3WDP8]	1.85274e+06	71259.4
126_1	PYU1_T002605	4.36647	NA	20404.2	FHEDPAHINFK	1	1	1	0.0615	24910	-	pep supercontig_pug_scf1117875582008_155066_155605__1 gene_PYU1_G002602 transcript_PYU1_T002605 gene_biotype_protein_coding transcript_biotype_protein_coding description_Uncharacterized protein [Source_UniProtKB/TrEMBL;Acc_K3WCB4]	491056	70150.8
139_1	PYU1_T005305	8.73295	NA	22408.7	ANAHIAAYLAK;LPEASVAAFPK	1;1	2	2	0.1078	18399;17972	-	pep supercontig_pug_scf1117875582036_777518_778132_1 gene_PYU1_G005294 transcript_PYU1_T005305 gene_biotype_protein_coding transcript_biotype_protein_coding description_Uncharacterized protein [Source_UniProtKB/TrEMBL;Acc_K3WK13]	765643	69603.9
474_1	PYU1_T014440	8.73295	NA	12402.3	QGPNLSGLLNR;VAVAGGEGDAAK	1;1	2	2	0.1983	19171;15250	-	pep supercontig_pug_scf1117875581863_72672_73022_1 gene_PYU1_G014409 transcript_PYU1_T014440 gene_biotype_protein_coding transcript_biotype_protein_coding description_Uncharacterized protein [Source_UniProtKB/TrEMBL;Acc_K3XB41]	486075	69439.3
417_1	PYU1_T007564	21.8324	NA	47205.8	DIEAIGGVINK;FAHWDIAIQK;FDTEELVQFYK;TVAALNAYESLGSR;VETDETAGISQLFSK	1;1;1;1;1	5	5	0.1359	17950;21068;26708;27496;30363	-	pep supercontig_pug_scf1117875581789_513525_514874__1 gene_PYU1_G007548 transcript_PYU1_T007564 gene_biotype_protein_coding transcript_biotype_protein_coding description_Uncharacterized protein [Source_UniProtKB/TrEMBL;Acc_K3WRH0]	1.24736e+06	69298
316_1	PYU1_T000533	11.5286	NA	57834.2	GVHWTPEQNFNLR;LLIVLTDTGFTAR;VGDTVLLSDGLIHLTAVK	1;1;1	3	3	0.0837	30103;26739;32577	-	pep supercontig_pug_scf1117875582039_145319_147070__1 gene_PYU1_G000533 transcript_PYU1_T000533 gene_biotype_protein_coding transcript_biotype_protein_coding description_Pyruvate kinase [Source_UniProtKB/TrEMBL;Acc_K3W6E2]	2.35009e+06	69120.3
284_1	PYU1_T005764	52.5116	NA	194052	ALIDQVVQTALPETK;ANDYGELIPYLK;ANPQGALDFAQK;ELIDIFEK;GDTPQQLFIMEVGR;GQVLVFAGTK;IAALSEK;IQETTAFLLEALK;LLQPWLETR;MGYLFLFDAHTGKPLYR;NLQNLLILTAIK;NNRPEEGYLQTR;NPDEVSTTVR;VSQDTTFVTTLDSK	1;1;1;1;1;1;1;1;1;1;1;1;1;1	14	15	0.0959	30388;26058;22043;14298;30014;14607;7297;28078;18750;34156;24899;28066;28069;17546;29405	-	pep supercontig_pug_scf1117875581402_483369_488949__1 gene_PYU1_G005753 transcript_PYU1_T005764 gene_biotype_protein_coding transcript_biotype_protein_coding description_Uncharacterized protein [Source_UniProtKB/TrEMBL;Acc_K3WLC2]	7.32268e+06	69081.9
347_1	PYU1_T004182	21.8324	NA	32989	EISTDLGEAMVGIQDLK;GEAGTGNVVEAVR;GGVIMDVINVEQAR;LTSMDEDELFVAAK;TKGEAGTGNVVEAVR	1;1;1;1;1	5	6	0.1948	32276;22009;28589;29794;28322;28323	-	pep supercontig_pug_scf1117875581354_479111_480037__1 gene_PYU1_G004172 transcript_PYU1_T004182 gene_biotype_protein_coding transcript_biotype_protein_coding description_Uncharacterized protein [Source_UniProtKB/TrEMBL;Acc_K3WGU1]	1.2821e+06	67478.7
78_1	PYU1_T002423	3.32508	NA	22752.8	IADFGFAK	1	1	1	0.0394	10609	-	pep supercontig_pug_scf1117875582008_672450_673402_1 gene_PYU1_G002420 transcript_PYU1_T002423 gene_biotype_protein_coding transcript_biotype_protein_coding description_Uncharacterized protein [Source_UniProtKB/TrEMBL;Acc_K3WBT2]	736364	66942.2
435_1	PYU1_T002075	42.2031	NA	55299	AAEAAAAAASSTVVAK;ALFEAGGISEANYGFLQK;DFIFDHIIK;EKEDLAYQTDR;LHVGDDIPAFVEK;MDDDTYELLNK;TYEYLAPTFIFGK;VALDANASTAGGDAEDASAK;VNAVLPEDIR;VVGQSFLLHHIR	1;1;1;1;1;1;1;1;1;1	10	11	0.2703	25884;33105;18525;25310;27229;24962;29548;32404;17857;17856;26338	-	pep supercontig_pug_scf1117875582037_284105_285654_1 gene_PYU1_G002073 transcript_PYU1_T002075 gene_biotype_protein_coding transcript_biotype_protein_coding description_tRNA pseudouridine synthase [Source_UniProtKB/TrEMBL;Acc_K3WAT4]	2.25756e+06	66398.9
293_1	PYU1_T005932	9.26425	NA	63216	AIHNLLEK;DIKPLDILTR;TLGENIR	1;1;1	3	3	0.0421	12443;19624;8859	-	pep supercontig_pug_scf1117875581402_23546_25413__1 gene_PYU1_G005920 transcript_PYU1_T005932 gene_biotype_protein_coding transcript_biotype_protein_coding description_Uncharacterized protein [Source_UniProtKB/TrEMBL;Acc_K3WLU0]	2.4353e+06	65819
101_1	PYU1_T014631	21.8324	NA	46228.1	GGDPELFK;GQLVILFK;TRPGEIIKPNQFK;VQFPESGALSEK;VSLEDLYNGK	1;1;1;1;1	5	5	0.1211	10456;11937;29157;22995;18190	-	pep supercontig_pug_scf1117875581461_74904_76379_1 gene_PYU1_G014600 transcript_PYU1_T014631 gene_biotype_protein_coding transcript_biotype_protein_coding description_Uncharacterized protein [Source_UniProtKB/TrEMBL;Acc_K3XBN2]	1.81964e+06	64987.1
513_1	PYU1_T004209	4.36647	NA	85458.2	GALELVDVSDR	1	1	1	0.0144	19320	-	pep supercontig_pug_scf1117875581354_393922_396546__1 gene_PYU1_G004199 transcript_PYU1_T004209 gene_biotype_protein_coding transcript_biotype_protein_coding description_Uncharacterized protein [Source_UniProtKB/TrEMBL;Acc_K3WGW8]	2.85468e+06	64879
164_1	PYU1_T005518	16.2878	NA	46803.9	GVYETPGGTILR;NAIDFSQR;NITGHVHLELYK;TIAPWR;VYIEDLR	1;1;1;1;1	5	5	0.1071	22142;12825;26845;7541;11645	-	pep supercontig_pug_scf1117875582036_159033_160295__1 gene_PYU1_G005507 transcript_PYU1_T005518 gene_biotype_protein_coding transcript_biotype_protein_coding description_Uncharacterized protein [Source_UniProtKB/TrEMBL;Acc_K3WKM6]	1.73147e+06	64128.5
448_1	PYU1_T000479	15.7396	NA	37462	ELISDLPAPK;VAMLNELASLVEAGK;VIPTQSGFGTWR;YAEYGHPLNVLK	1;1;1;1	4	4	0.1392	16445;29456;24753;26273	-	pep supercontig_pug_scf1117875582039_305081_306292_1 gene_PYU1_G000479 transcript_PYU1_T000479 gene_biotype_protein_coding transcript_biotype_protein_coding description_Uncharacterized protein [Source_UniProtKB/TrEMBL;Acc_K3W688]	1.69304e+06	62705.3
443_1	PYU1_T007100	26.1988	NA	64845	AGNTALEELIMTLQTRPQHYPVYTHVDSTQITR;AIVGANAFAHESGIHQDGVLK;IHTFLATSDIHLK;LILFDTTLR;QYVGHGANTDILVASATAYVNAVNR;YLIENTK	1;1;1;1;1;1	6	8	0.1812	39853;39854;35037;35038;28484;16759;37817;10918	-	pep supercontig_pug_scf1117875581242_306910_308700_1 gene_PYU1_G007085 transcript_PYU1_T007100 gene_biotype_protein_coding transcript_biotype_protein_coding description_Uncharacterized protein [Source_UniProtKB/TrEMBL;Acc_K3WQ58]	1.61879e+06	62261.1
296_1	PYU1_T009105	4.36647	NA	54563.4	EYMTELHDR	1	1	1	0.0181	19960	-	pep supercontig_pug_scf1117875581987_44059_46160__1 gene_PYU1_G009087 transcript_PYU1_T009105 gene_biotype_protein_coding transcript_biotype_protein_coding description_Uncharacterized protein [Source_UniProtKB/TrEMBL;Acc_K3WVV7]	1.48503e+06	61876.2
305_1	PYU1_T006924	13.0994	NA	39673.5	LTLHGLQQYFIK;MLEAVDMR;NTPPHILVGTPGR	1;1;1	3	4	0.0959	27738;13183;25076;25101	-	pep supercontig_pug_scf1117875581242_764277_765765__1 gene_PYU1_G006909 transcript_PYU1_T006924 gene_biotype_protein_coding transcript_biotype_protein_coding description_Uncharacterized protein [Source_UniProtKB/TrEMBL;Acc_K3WPN2]	1.41096e+06	61346.1
337_1	PYU1_T011616	7.69156	NA	17143.4	DSHGIAQVK;TPPSWLK	1;1	2	2	0.106	12914;9569	-	pep supercontig_pug_scf1117875582014_378079_378895_1 gene_PYU1_G011590 transcript_PYU1_T011616 gene_biotype_protein_coding transcript_biotype_protein_coding description_Uncharacterized protein [Source_UniProtKB/TrEMBL;Acc_K3X317]	665684	60516.8
404_1	PYU1_T004500	8.73295	NA	39711.2	LGLGTAADHPGHEHDTPVR;LIANQGLQGTVGGSK	1;1	2	2	0.0952	33677;27301	-	pep supercontig_pug_scf1117875582034_778783_779856_1 gene_PYU1_G004490 transcript_PYU1_T004500 gene_biotype_protein_coding transcript_biotype_protein_coding description_Uncharacterized protein [Source_UniProtKB/TrEMBL;Acc_K3WHQ8]	1.42001e+06	59167.1
39_1	PYU1_T013458	14.1522	NA	36534.8	DGVMIINTSR;ELDMPVVR;GGLIDTPALVK;VPAYSPYAVAEHAAALMMTLNR	1;1;1;1	4	4	0.1527	17180;13032;16481;36684	-	pep supercontig_pug_scf1117875581924_251083_252217_1 gene_PYU1_G013429 transcript_PYU1_T013458 gene_biotype_protein_coding transcript_biotype_protein_coding description_Uncharacterized protein [Source_UniProtKB/TrEMBL;Acc_K3X8A9]	1.12367e+06	59140.5
198_1	PYU1_T002353	4.36647	NA	22803.9	VQVYLDK	1	1	1	0.0343	10525	-	pep supercontig_pug_scf1117875582008_908373_908987_1 gene_PYU1_G002350 transcript_PYU1_T002353 gene_biotype_protein_coding transcript_biotype_protein_coding description_Uncharacterized protein [Source_UniProtKB/TrEMBL;Acc_K3WBL2]	410511	58644.4
351_1	PYU1_T013078	8.73295	NA	44406	IPVMVNVIENAWR;TLTEAVWNK	1;1	2	2	0.0568	29394;15806	-	pep supercontig_pug_scf1117875581368_86892_88055_1 gene_PYU1_G013051 transcript_PYU1_T013078 gene_biotype_protein_coding transcript_biotype_protein_coding description_Uncharacterized protein [Source_UniProtKB/TrEMBL;Acc_K3X779]	1.45427e+06	58170.9
31_1	PYU1_T008413	7.42901	NA	49313.2	IPLQNGR;MAGEYVNGR	1;1	2	2	0.0331	8727;14057	-	pep supercontig_pug_scf1117875582016_543630_545081_1 gene_PYU1_G008397 transcript_PYU1_T008413 gene_biotype_protein_coding transcript_biotype_protein_coding description_Uncharacterized protein [Source_UniProtKB/TrEMBL;Acc_K3WTW7]	1.50688e+06	57957.1
49_1	PYU1_T011242	4.36647	NA	26518.9	QSNVIYLGR	1	1	1	0.0381	15419	-	pep supercontig_pug_scf1117875581297_452535_453245__1 gene_PYU1_G011217 transcript_PYU1_T011242 gene_biotype_protein_coding transcript_biotype_protein_coding description_Uncharacterized protein [Source_UniProtKB/TrEMBL;Acc_K3X1Z3]	766165	54726
350_1	PYU1_T000067	13.0994	NA	70201	MWAISAETTGIK;TALAQYGK;TVIQALQETR	1;1;1	3	3	0.0464	23475;10202;18876	-	pep supercontig_pug_scf1117875582039_1636612_1638655__1 gene_PYU1_G000067 transcript_PYU1_T000067 gene_biotype_protein_coding transcript_biotype_protein_coding description_Uncharacterized protein [Source_UniProtKB/TrEMBL;Acc_K3W526]	2.0485e+06	53907.9
352_1	PYU1_T013022	4.36647	NA	14148.3	LQHEFQELVAGR	1	1	1	0.1017	26920	-	pep supercontig_pug_scf1117875581368_220397_222836__1 gene_PYU1_G012995 transcript_PYU1_T013022 gene_biotype_protein_coding transcript_biotype_protein_coding description_Uncharacterized protein [Source_UniProtKB/TrEMBL;Acc_K3X723]	428620	53577.5
428_1	PYU1_T000189	4.36647	NA	14602.4	VTETPFAVPTR	1	1	1	0.0853	20759	-	pep supercontig_pug_scf1117875582039_1320906_1321420_1 gene_PYU1_G000189 transcript_PYU1_T000189 gene_biotype_protein_coding transcript_biotype_protein_coding description_Uncharacterized protein [Source_UniProtKB/TrEMBL;Acc_K3W5E8]	315636	52606
339_1	PYU1_T007189	8.73295	NA	26318.2	HGLLLPNTTTDQEMQHIR;NALPDSVVVQR	1;1	2	2	0.1184	34917;20110	-	pep supercontig_pug_scf1117875581242_90448_91185_1 gene_PYU1_G007174 transcript_PYU1_T007189 gene_biotype_protein_coding transcript_biotype_protein_coding description_Eukaryotic translation initiation factor 6 [Source_UniProtKB/TrEMBL;Acc_K3WQE7]	522436	52243.6
44_1	PYU1_T010238	6.66632	NA	58029	ALPELPFQFEDAARPEALVK;GEEIVSGAQR	1;1	2	2	0.0586	35917;15281	-	pep supercontig_pug_scf1117875582026_73803_75744__1 gene_PYU1_G010218 transcript_PYU1_T010238 gene_biotype_protein_coding transcript_biotype_protein_coding description_Uncharacterized protein [Source_UniProtKB/TrEMBL;Acc_K3WZ39]	1.87669e+06	52130.3
539_1	PYU1_T014610	19.9926	NA	38799.4	FDLEFR;NDIHVFEDENNVEFLTQK;NILIDIFR;TFDGHILDVMEFGFSHFK;VELEEMGPR	1;1;1;1;1	5	5	0.173	9506;35533;14227;34968;15733	-	pep supercontig_pug_scf1117875582021_36717_37833__1 gene_PYU1_G014579 transcript_PYU1_T014610 gene_biotype_protein_coding transcript_biotype_protein_coding description_Uncharacterized protein [Source_UniProtKB/TrEMBL;Acc_K3XBL1]	1.18505e+06	51523.8
221_1	PYU1_T011192	21.8324	NA	49955.4	DVNAAVATIK;EDAANNYAR;FDLMYAK;IHFMLSSYAPVISAEK;LIAQVISSLTTSLR	1;1;1;1;1	5	5	0.1239	14178;14688;11127;32015;28621	-	pep supercontig_pug_scf1117875582009_95630_96988__1 gene_PYU1_G011167 transcript_PYU1_T011192 gene_biotype_protein_coding transcript_biotype_protein_coding description_Uncharacterized protein [Source_UniProtKB/TrEMBL;Acc_K3X1U3]	1.07848e+06	51356
415_1	PYU1_T013845	21.0597	NA	98004.2	FDDTNPSK;FPTVQGVLR;LEEGDNFVDHLTAVTR;MNFVYSVLSK;TLRDPVFFR;YYALDK	1;1;1;1;1;1	6	6	0.0656	12075;14548;32248;19791;18619;8134	-	pep supercontig_pug_scf1117875581980_215359_218013_1 gene_PYU1_G013816 transcript_PYU1_T013845 gene_biotype_protein_coding transcript_biotype_protein_coding description_Uncharacterized protein [Source_UniProtKB/TrEMBL;Acc_K3X9E6]	2.75117e+06	50947.6
22_2	PYU1_T006561	41.825	NA	408050	DTPILENVILK;ENEASTAYAK;ENILFGNSYDHER;FDNVVFSYK;FNAWESQFADK;GVFYQLAK;GYGSLPTGESSPTIK;HFFDHMASALLK;ILFSFANPLFR;INELDTGR;VFTAIALFNAIR;VVEFDSPGNLVQNPK	1;1;1;1;1;0;1;1;1;1;1;0	10	11	0.0365	21896;16467;30056;30057;17586;24558;12141;28448;26668;24014;11924;24361;30532	-	pep supercontig_pug_scf1117875582007_43878_56361_1 gene_PYU1_G006549 transcript_PYU1_T006561 gene_biotype_protein_coding transcript_biotype_protein_coding description_Uncharacterized protein [Source_UniProtKB/TrEMBL;Acc_K3WNL9]	1.0622e+07	50103.8
124_1	PYU1_T012092	7.27134	NA	53656.2	IWIPLTVLK;SAAEFTWQEVAK	1;1	2	2	0.044	16452;25291	-	pep supercontig_pug_scf1117875582024_39616_41203__1 gene_PYU1_G012066 transcript_PYU1_T012092 gene_biotype_protein_coding transcript_biotype_protein_coding description_Uncharacterized protein [Source_UniProtKB/TrEMBL;Acc_K3X4E3]	944278	49698.9
460_1	PYU1_T009742	17.4659	NA	91271.5	DLYPATFVYR;DYIGTATLDLSPESGK;LPFLVATVHR;MLQQLVVNVVEAR	1;1;1;1	4	4	0.0598	21590;30773;18680;28548	-	pep supercontig_pug_scf1117875582018_151894_154810_1 gene_PYU1_G009724 transcript_PYU1_T009742 gene_biotype_protein_coding transcript_biotype_protein_coding description_Uncharacterized protein [Source_UniProtKB/TrEMBL;Acc_K3WXP4]	2.2816e+06	49599.9
88_1	PYU1_T008042	21.8324	NA	55503.2	AQLFDYLK;LASADDVFK;QLENGLTGAVSGK;VDALGDATEATIGFDNR;YGLIYHASLIGQTAPK	1;1;1;1;1	5	6	0.1252	14064;13213;22495;22478;31726;31427	-	pep supercontig_pug_scf1117875582020_77034_78545__1 gene_PYU1_G008026 transcript_PYU1_T008042 gene_biotype_protein_coding transcript_biotype_protein_coding description_Uncharacterized protein [Source_UniProtKB/TrEMBL;Acc_K3WSU8]	1.43787e+06	49581.6
436_1	PYU1_T013047	11.4426	NA	43844.9	FWLAQLPK;SSFFMLQFNSLDRPEDRPHTLK;SSLVEEGEVAGDYQK	1;1;1	3	4	0.116	14205;38028;38027;30236	-	pep supercontig_pug_scf1117875581368_165315_166481__1 gene_PYU1_G013020 transcript_PYU1_T013047 gene_biotype_protein_coding transcript_biotype_protein_coding description_Uncharacterized protein [Source_UniProtKB/TrEMBL;Acc_K3X748]	644453	46032.4
25_1	PYU1_T002902	21.8324	NA	50942.7	DGALLVNNAR;GTTLGIVGYGR;STELHQGIWTK;TLSEVIALHR;VVLLENIHPR	1;1;1;1;1	5	5	0.1113	15187;16830;23242;18231;19866	-	pep supercontig_pug_scf1117875582031_497896_499299__1 gene_PYU1_G002899 transcript_PYU1_T002902 gene_biotype_protein_coding transcript_biotype_protein_coding description_Uncharacterized protein [Source_UniProtKB/TrEMBL;Acc_K3WD61]	1.28704e+06	45965.7
119_1	PYU1_T007980	8.73295	NA	51284.9	ELVEEAGFAR;SVPIVAGGDNTK	1;1	2	2	0.0465	17659;18813	-	pep supercontig_pug_scf1117875582020_256061_257580__1 gene_PYU1_G007964 transcript_PYU1_T007980 gene_biotype_protein_coding transcript_biotype_protein_coding description_Methionine aminopeptidase [Source_UniProtKB/TrEMBL;Acc_K3WSN6]	1.22956e+06	45539.2
227_1	PYU1_T005758	8.73295	NA	33066	FAALEAAGVAVTR;LGATLLEEFR	1;1	2	2	0.0728	22524;18572	-	pep supercontig_pug_scf1117875581402_501531_502630__1 gene_PYU1_G005747 transcript_PYU1_T005758 gene_biotype_protein_coding transcript_biotype_protein_coding description_Uncharacterized protein [Source_UniProtKB/TrEMBL;Acc_K3WLB6]	581770	44751.5
490_1	PYU1_T013172	4.36647	NA	11043.6	DINEVIAAGK	1	1	1	0.0893	14868	-	pep supercontig_pug_scf1117875581463_161742_162080_1 gene_PYU1_G013145 transcript_PYU1_T013172 gene_biotype_protein_coding transcript_biotype_protein_coding description_Uncharacterized protein [Source_UniProtKB/TrEMBL;Acc_K3X7H3]	265688	44281.3
301_1	PYU1_T006316	2.15969	NA	83378.2	SEFNYLHR	1	1	1	0.0107	15906	-	pep supercontig_pug_scf1117875582007_878704_880956__1 gene_PYU1_G006304 transcript_PYU1_T006316 gene_biotype_protein_coding transcript_biotype_protein_coding description_Uncharacterized protein [Source_UniProtKB/TrEMBL;Acc_K3WMX4]	1.95162e+06	43369.2
106_1	PYU1_T001705	2.06772	NA	42576.8	QMLTDDLR	1	1	1	0.0211	13908	-	pep supercontig_pug_scf1117875582037_1381804_1382943_1 gene_PYU1_G001704 transcript_PYU1_T001705 gene_biotype_protein_coding transcript_biotype_protein_coding description_Uncharacterized protein [Source_UniProtKB/TrEMBL;Acc_K3W9R4]	909676	43317.9
508_1	PYU1_T009674	7.42901	NA	57029.9	LWSPTDK;SQQIVATLAGHSK	1;1	2	2	0.0383	10042;24478	-	pep supercontig_pug_scf1117875582018_356611_358368__1 gene_PYU1_G009656 transcript_PYU1_T009674 gene_biotype_protein_coding transcript_biotype_protein_coding description_Uncharacterized protein [Source_UniProtKB/TrEMBL;Acc_K3WXH6]	945486	42976.6
464_1	PYU1_T000531	13.0994	NA	29172.2	FDLAYTSVLK;YQIVLIR;YVGNQEEIK	1;1;1	3	3	0.1	18773;11554;16353	-	pep supercontig_pug_scf1117875582039_150562_151680_1 gene_PYU1_G000531 transcript_PYU1_T000531 gene_biotype_protein_coding transcript_biotype_protein_coding description_Uncharacterized protein [Source_UniProtKB/TrEMBL;Acc_K3W6E0]	684350	42771.9
298_1	PYU1_T008160	5.33982	NA	43158.7	HDWTYEEVK;VQEVIEMAK	1;1	2	2	0.0462	20430;15326	-	pep supercontig_pug_scf1117875582022_491014_492360_1 gene_PYU1_G008144 transcript_PYU1_T008160 gene_biotype_protein_coding transcript_biotype_protein_coding description_Uncharacterized protein [Source_UniProtKB/TrEMBL;Acc_K3WT66]	928406	42200.3
292_1	PYU1_T004828	8.73295	NA	86405.3	NQILNDGGSVQK;SNQQNLGTIR	1;1	2	2	0.0289	22436;18003	-	pep supercontig_pug_scf1117875581313_1013329_1015664__1 gene_PYU1_G004817 transcript_PYU1_T004828 gene_biotype_protein_coding transcript_biotype_protein_coding description_Ribonucleoside_diphosphate reductase [Source_UniProtKB/TrEMBL;Acc_K3WIN6]	1.76567e+06	42039.9
431_1	PYU1_T007973	7.0761	NA	33337.7	EIATVISR;VLPSIVNEVAK	1;1	2	2	0.0635	11182;19179	-	pep supercontig_pug_scf1117875582020_266931_268604__1 gene_PYU1_G007957 transcript_PYU1_T007973 gene_biotype_protein_coding transcript_biotype_protein_coding description_Uncharacterized protein [Source_UniProtKB/TrEMBL;Acc_K3WSM9]	671454	41965.9
250_1	PYU1_T006322	2.29985	NA	17038.3	ALQDEIK	1	1	1	0.0464	9274	-	pep supercontig_pug_scf1117875582007_869174_869720__1 gene_PYU1_G006310 transcript_PYU1_T006322 gene_biotype_protein_coding transcript_biotype_protein_coding description_Uncharacterized protein [Source_UniProtKB/TrEMBL;Acc_K3WMY0]	167503	41875.8
80_1	PYU1_T001752	5.9674	NA	45378.5	GVLMYGPPGTGK;YLGEGPR	1;1	2	2	0.0473	19422;8584	-	pep supercontig_pug_scf1117875582037_1271110_1272737_1 gene_PYU1_G001751 transcript_PYU1_T001752 gene_biotype_protein_coding transcript_biotype_protein_coding description_Uncharacterized protein [Source_UniProtKB/TrEMBL;Acc_K3W9W1]	917043	41683.8
427_1	PYU1_T005368	15.1839	NA	36533.9	AATMEQYAHLVDDAVAYGK;EFTTVVADTGDFDSIAK;LSLNEDAMATEK;STEPISR	1;1;1;1	4	4	0.1652	34376;32246;23900;8554	-	pep supercontig_pug_scf1117875582036_602832_603833_1 gene_PYU1_G005357 transcript_PYU1_T005368 gene_biotype_protein_coding transcript_biotype_protein_coding description_Transaldolase [Source_UniProtKB/TrEMBL;Acc_K3WK76]	1.03792e+06	41516.7
400_1	PYU1_T010288	4.36647	NA	54717	IFTNVYGEDTWR	1	1	1	0.0241	28576	-	pep supercontig_pug_scf1117875582005_500364_501977__1 gene_PYU1_G010268 transcript_PYU1_T010288 gene_biotype_protein_coding transcript_biotype_protein_coding description_Uncharacterized protein [Source_UniProtKB/TrEMBL;Acc_K3WZ89]	1.071e+06	41192.2
98_1	PYU1_T005517	8.73295	NA	41823.9	VDEFITHK;WAGSAFGGYK	1;1	2	2	0.0462	13824;15210	-	pep supercontig_pug_scf1117875582036_161781_163326__1 gene_PYU1_G005506 transcript_PYU1_T005517 gene_biotype_protein_coding transcript_biotype_protein_coding description_Uncharacterized protein [Source_UniProtKB/TrEMBL;Acc_K3WKM5]	860722	40986.8
523_1	PYU1_T001984	11.1679	NA	30491.8	DLQMVNISLR;EIAETLAK;VSQQISAELNER	1;1;1	3	3	0.1091	19830;10752;25506	-	pep supercontig_pug_scf1117875582037_606440_607645_1 gene_PYU1_G001982 transcript_PYU1_T001984 gene_biotype_protein_coding transcript_biotype_protein_coding description_Uncharacterized protein [Source_UniProtKB/TrEMBL;Acc_K3WAJ3]	692311	40724.2
9_1	PYU1_T011989	8.73295	NA	59253.6	LSYQDLAVQVMR;SAVVVVGTAHYGK	1;1	2	2	0.0466	26820;22896	-	pep supercontig_pug_scf1117875582024_333226_335000__1 gene_PYU1_G011963 transcript_PYU1_T011989 gene_biotype_protein_coding transcript_biotype_protein_coding description_Uncharacterized protein [Source_UniProtKB/TrEMBL;Acc_K3X440]	1.29782e+06	40556.8
509_1	PYU1_T005690	8.73295	NA	48457.1	GVLLHGPPGTGK;LLDNDIR	1;1	2	2	0.0438	18045;10359	-	pep supercontig_pug_scf1117875581402_659941_661872_1 gene_PYU1_G005679 transcript_PYU1_T005690 gene_biotype_protein_coding transcript_biotype_protein_coding description_Uncharacterized protein [Source_UniProtKB/TrEMBL;Acc_K3WL48]	1.00966e+06	40386.4
16_1	PYU1_T010079	4.36647	NA	35404.8	LYDVFEGNR	1	1	1	0.0283	17399	-	pep supercontig_pug_scf1117875582026_561373_562618__1 gene_PYU1_G010059 transcript_PYU1_T010079 gene_biotype_protein_coding transcript_biotype_protein_coding description_Uncharacterized protein [Source_UniProtKB/TrEMBL;Acc_K3WYN0]	693786	38543.7
253_1	PYU1_T006433	7.0761	NA	37469.8	DLGAAEFYNLSNEEDAK;VLGAEDIEIK	1;1	2	2	0.0769	32877;16590	-	pep supercontig_pug_scf1117875582007_468228_469283__1 gene_PYU1_G006421 transcript_PYU1_T006433 gene_biotype_protein_coding transcript_biotype_protein_coding description_Uncharacterized protein [Source_UniProtKB/TrEMBL;Acc_K3WN92] >PYU1_T006434 pep supercontig_pug_scf1117875582007_466162_467217_1 gene_PYU1_G006422 transcript_PYU1_T006434 gene_biotype_protein_coding transcript_biotype_protein_codi…	731334	38491.3
527_1	PYU1_T010335	16.4245	NA	54297.4	AIGSEDSTGYVPYR;NADSFYHDAAR;RPLLPHELEK;YVTNIGGSVDGR	1;1;1;1	4	4	0.0979	28893;22251;21149;21344	-	pep supercontig_pug_scf1117875582005_380052_381833_1 gene_PYU1_G010315 transcript_PYU1_T010335 gene_biotype_protein_coding transcript_biotype_protein_coding description_Uncharacterized protein [Source_UniProtKB/TrEMBL;Acc_K3WZD6]	1.03893e+06	38478.9
538_1	PYU1_T007554	4.36647	NA	19425.5	LASGGGDATVR	1	1	1	0.0621	14218	-	pep supercontig_pug_scf1117875581789_544564_546483__1 gene_PYU1_G007538 transcript_PYU1_T007554 gene_biotype_protein_coding transcript_biotype_protein_coding description_Uncharacterized protein [Source_UniProtKB/TrEMBL;Acc_K3WRG0]	267997	38285.3
165_1	PYU1_T007066	17.4659	NA	46181.3	DLAAQFGVQGFPTIK;EATTGFDEFPK;LGALDATAHEQK;TASGITSYALQALEK	1;1;1;1	4	4	0.1224	30034;21465;21859;29588	-	pep supercontig_pug_scf1117875581242_397632_399139__1 gene_PYU1_G007051 transcript_PYU1_T007066 gene_biotype_protein_coding transcript_biotype_protein_coding description_Uncharacterized protein [Source_UniProtKB/TrEMBL;Acc_K3WQ24]	916017	38167.4
149_1	PYU1_T006888	22.7883	NA	43556.3	ALVAEPK;IEAAIKPNTK;ITDIAAVAAVTK;LGISDNLIR;NAQAVAEFLEAHPQVEK;QGDHVLSIDDVYGGTQR	1;1;1;1;1;1	6	6	0.1782	7181;16520;19303;14160;32843;32680	-	pep supercontig_pug_scf1117875581242_849763_850977__1 gene_PYU1_G006874 transcript_PYU1_T006888 gene_biotype_protein_coding transcript_biotype_protein_coding description_Uncharacterized protein [Source_UniProtKB/TrEMBL;Acc_K3WPJ6]	724586	38136.1
6_1	PYU1_T000600	26.1988	NA	98097.9	AGAILGVGVVSAGIR;EANHLFVVR;FLYSGDEYVK;LTHDVDSGVAQNAILALGLVSAGTNNSR;QLGYILGR;TELGAWGHEFVR	1;1;1;1;1;1	6	6	0.0911	24483;16516;20854;38479;12003;26226	-	pep supercontig_pug_scf1117875582023_1620225_1623708__1 gene_PYU1_G000600 transcript_PYU1_T000600 gene_biotype_protein_coding transcript_biotype_protein_coding description_Uncharacterized protein [Source_UniProtKB/TrEMBL;Acc_K3W6K9]	1.81452e+06	37802.5
507_1	PYU1_T008528	10.8926	NA	39342.8	DYLQGQIGNPEGADKPNKK;LHEAFR;MNIDTDTQWAYWNGLR	1;1;1	3	3	0.1145	34523;8140;33716	-	pep supercontig_pug_scf1117875582016_249275_250351_1 gene_PYU1_G008512 transcript_PYU1_T008528 gene_biotype_protein_coding transcript_biotype_protein_coding description_Uncharacterized protein [Source_UniProtKB/TrEMBL;Acc_K3WU81]	486472	37420.9
395_1	PYU1_T007359	12.058	NA	37150.2	ATAQELQEER;HNFSALTR;YEVVQGLATTPR	1;1;1	3	3	0.0877	19349;12687;24314	-	pep supercontig_pug_scf1117875582032_385636_386863__1 gene_PYU1_G007343 transcript_PYU1_T007359 gene_biotype_protein_coding transcript_biotype_protein_coding description_Uncharacterized protein [Source_UniProtKB/TrEMBL;Acc_K3WQW7]	746251	37312.5
282_1	PYU1_T012833	24.0577	NA	33983.4	AVEYSHPGFLTQYGLDDWK;EIESSYNLELQK;ELQADLDAYMK;FGGDAIASYFDAR;QGTVVQLTEAEQK;RFDLEDAEFVAPK	1;1;1;1;1;1	6	6	0.2613	35811;27512;23134;25899;27022;29317	-	pep supercontig_pug_scf1117875581722_228951_230325__1 gene_PYU1_G012806 transcript_PYU1_T012833 gene_biotype_protein_coding transcript_biotype_protein_coding description_Uncharacterized protein [Source_UniProtKB/TrEMBL;Acc_K3X6I4]	593625	37101.6
420_1	PYU1_T008164	13.0994	NA	35936.1	GHFGPINTISFHPDGK;LHHFDDDYLK;LLDVETLK	1;1;1	3	3	0.1043	31353;23337;12268	-	pep supercontig_pug_scf1117875582022_478743_479817__1 gene_PYU1_G008148 transcript_PYU1_T008164 gene_biotype_protein_coding transcript_biotype_protein_coding description_Uncharacterized protein [Source_UniProtKB/TrEMBL;Acc_K3WT70]	737774	36888.7
362_1	PYU1_T007164	4.36647	NA	12494.4	TGISLLVR	1	1	1	0.0762	10373	-	pep supercontig_pug_scf1117875581242_142834_144306_1 gene_PYU1_G007149 transcript_PYU1_T007164 gene_biotype_protein_coding transcript_biotype_protein_coding description_Uncharacterized protein [Source_UniProtKB/TrEMBL;Acc_K3WQC2]	327008	36334.2
295_1	PYU1_T013015	4.36647	NA	17062	TGVSIAPETVAELSK	1	1	1	0.0932	28617	-	pep supercontig_pug_scf1117875581368_235211_235915_1 gene_PYU1_G012988 transcript_PYU1_T013015 gene_biotype_protein_coding transcript_biotype_protein_coding description_Uncharacterized protein [Source_UniProtKB/TrEMBL;Acc_K3X716]	360605	36060.5
125_1	PYU1_T001829	4.36647	NA	56924.9	VDLEQTQTAK	1	1	1	0.0198	18037	-	pep supercontig_pug_scf1117875582037_1049703_1051629_1 gene_PYU1_G001827 transcript_PYU1_T001829 gene_biotype_protein_coding transcript_biotype_protein_coding description_Uncharacterized protein [Source_UniProtKB/TrEMBL;Acc_K3WA38]	961128	35597.3
482_1	PYU1_T014643	15.3993	NA	63307.9	HLETYDVTTVR;QLAAELK;STSAWGLEAR;TPYNFLTK	1;1;1;1	4	5	0.0638	24310;24308;8151;16292;13683	-	pep supercontig_pug_scf1117875581461_41034_42832__1 gene_PYU1_G014612 transcript_PYU1_T014643 gene_biotype_protein_coding transcript_biotype_protein_coding description_Asparagine synthetase [Source_UniProtKB/TrEMBL;Acc_K3XBP4]	1.09753e+06	35404.3
261_1	PYU1_T003235	13.0994	NA	43504.7	GSIDQVDEIVR;LPVAQVEWLVMR;NIAFIEIAEATR	1;1;1	3	3	0.0916	21114;27257;24727	-	pep supercontig_pug_scf1117875582006_806495_808278_1 gene_PYU1_G003228 transcript_PYU1_T003235 gene_biotype_protein_coding transcript_biotype_protein_coding description_Uncharacterized protein [Source_UniProtKB/TrEMBL;Acc_K3WE44]	692234	34611.7
463_1	PYU1_T011482	13.0994	NA	47154.3	IGLFFSDLDLVEK;VAGVIETNRPDAK;VLAYSQFLEAYR	1;1;1	3	4	0.0909	28483;25382;25383;27704	-	pep supercontig_pug_scf1117875581381_264398_265730_1 gene_PYU1_G011456 transcript_PYU1_T011482 gene_biotype_protein_coding transcript_biotype_protein_coding description_Uncharacterized protein [Source_UniProtKB/TrEMBL;Acc_K3X2N3]	760880	34585.5
175_1	PYU1_T007631	4.36647	NA	75925.3	VGDVENDQALNER	1	1	1	0.0191	27676	-	pep supercontig_pug_scf1117875581789_356639_358678_1 gene_PYU1_G007615 transcript_PYU1_T007631 gene_biotype_protein_coding transcript_biotype_protein_coding description_Uncharacterized protein [Source_UniProtKB/TrEMBL;Acc_K3WRN7]	1.30853e+06	34434.9
236_1	PYU1_T004370	20.5284	NA	70414.9	GGIIHFEISGK;IVTPQVAVIGDTK;QWQDLFYEER;VIEELYTQTK;VPDFAPEAK	1;1;1;1;1	5	6	0.0815	18815;18818;24521;26568;20934;13445	-	pep supercontig_pug_scf1117875582034_1122252_1124204_1 gene_PYU1_G004360 transcript_PYU1_T004370 gene_biotype_protein_coding transcript_biotype_protein_coding description_Acetolactate synthase [Source_UniProtKB/TrEMBL;Acc_K3WHC8]	1.23321e+06	34255.9
342_1	PYU1_T001779	4.36647	NA	36400.5	VETDDPSLR	1	1	1	0.0275	14933	-	pep supercontig_pug_scf1117875582037_1199299_1201102_1 gene_PYU1_G001778 transcript_PYU1_T001779 gene_biotype_protein_coding transcript_biotype_protein_coding description_Uncharacterized protein [Source_UniProtKB/TrEMBL;Acc_K3W9Y8]	752912	34223.3
381_1	PYU1_T000058	14.7677	NA	24117.5	AVAPIAHAGVPGTK;GLIAEVISR;ILGATNPNAAAPGTIR;TFIAIKPDGVER	1;1;1;1	4	4	0.2267	22920;13011;29324;24674	-	pep supercontig_pug_scf1117875582039_1655888_1656565_1 gene_PYU1_G000058 transcript_PYU1_T000058 gene_biotype_protein_coding transcript_biotype_protein_coding description_Nucleoside diphosphate kinase [Source_UniProtKB/TrEMBL;Acc_K3W517]	473610	33829.3
537_1	PYU1_T009184	6.643	NA	92242.2	TLQLQFANEK;WILYFAQER	1;1	2	2	0.0228	19911;20984	-	pep supercontig_pug_scf1117875582035_510713_513622_1 gene_PYU1_G009166 transcript_PYU1_T009184 gene_biotype_protein_coding transcript_biotype_protein_coding description_Uncharacterized protein [Source_UniProtKB/TrEMBL;Acc_K3WW36]	1.10337e+06	33435.3
59_1	PYU1_T012506	7.42901	NA	73386.5	LPAGNSPGDLLTGK;QVYQLVLTYPFTTK	1;1	2	2	0.0427	24469;31103	-	pep supercontig_pug_scf1117875582013_81257_83319_1 gene_PYU1_G012480 transcript_PYU1_T012506 gene_biotype_protein_coding transcript_biotype_protein_coding description_Uncharacterized protein [Source_UniProtKB/TrEMBL;Acc_K3X5K7]	1.45856e+06	33149.1
138_1	PYU1_T008489	17.4659	NA	59133.5	ELAVQIQQEANK;NFYYEHPDVTK;QTLMWSATWPK;TQVLVATDVASR	1;1;1;1	4	4	0.0841	25408;26552;24747;22056	-	pep supercontig_pug_scf1117875582016_365651_368174__1 gene_PYU1_G008473 transcript_PYU1_T008489 gene_biotype_protein_coding transcript_biotype_protein_coding description_Uncharacterized protein [Source_UniProtKB/TrEMBL;Acc_K3WU43]	1.15209e+06	32916.7
391_1	PYU1_T009342	61.1306	NA	218489	ADWQENSAGR;DSVLTFSK;FGTNVDLVR;GLNAFVPLK;HQELLAGVK;IDEGIGMLLSLQK;IENATVIAVGPTEK;KPVSESNPANFHALHLSLR;LLLVDYDFEK;QLVPGMLLNVR;QTALVDELVK;TIFEGILANYPK;VQAYGVFVK;VYLHLVDLYAR	1;1;1;1;1;1;1;1;1;1;1;1;1;1	14	14	0.0775	18058;11344;14624;13052;13995;26673;27281;34895;21892;21414;17494;25274;14395;25159	-	pep supercontig_pug_scf1117875582025_664959_670922__1 gene_PYU1_G009324 transcript_PYU1_T009342 gene_biotype_protein_coding transcript_biotype_protein_coding description_Uncharacterized protein [Source_UniProtKB/TrEMBL;Acc_K3WWJ4]	3.81423e+06	32881.3
10_1	PYU1_T014708	2.90486	NA	53749.9	QLFAGETDAVEER	1	1	1	0.0278	27837	-	pep supercontig_pug_scf1117875581978_12195_13774_1 gene_PYU1_G014677 transcript_PYU1_T014708 gene_biotype_protein_coding transcript_biotype_protein_coding description_Uncharacterized protein [Source_UniProtKB/TrEMBL;Acc_K3XBV9]	753855	32776.3
209_1	PYU1_T000049	2.70962	NA	19970.3	VLLDVLK	1	1	1	0.0389	8776	-	pep supercontig_pug_scf1117875582039_1688211_1688763__1 gene_PYU1_G000049 transcript_PYU1_T000049 gene_biotype_protein_coding transcript_biotype_protein_coding description_Uncharacterized protein [Source_UniProtKB/TrEMBL;Acc_K3W508]	391629	32635.7
3_1	PYU1_T009523	11.1295	NA	59959.6	AADPYSVVLR;GALINLLR;VQTTTDSYEAK	1;1;1	3	3	0.0551	16722;10645;21503	-	pep supercontig_pug_scf1117875582025_143273_144853__1 gene_PYU1_G009505 transcript_PYU1_T009523 gene_biotype_protein_coding transcript_biotype_protein_coding description_Uncharacterized protein [Source_UniProtKB/TrEMBL;Acc_K3WX25]	1.00436e+06	32398.6
499_1	PYU1_T012929	15.3759	NA	83225.8	HIVLTEGEDIR;NLFDQFIEK;SELELPEQINELYGVTSER;TSPVLLGLANTLEQK	1;1;1;1	4	4	0.0711	22704;18707;35637;29944	-	pep supercontig_pug_scf1117875582010_236147_238535_1 gene_PYU1_G012902 transcript_PYU1_T012929 gene_biotype_protein_coding transcript_biotype_protein_coding description_Uncharacterized protein [Source_UniProtKB/TrEMBL;Acc_K3X6T0]	1.25508e+06	32181.5
13_1	PYU1_T012783	13.0994	NA	59536.8	EMVQNLLILR;IFTPLLNEIETK;NEPGYLEDPTVPK	1;1;1	3	3	0.0667	21075;26694;27678	-	pep supercontig_pug_scf1117875581841_40667_42241_1 gene_PYU1_G012757 transcript_PYU1_T012783 gene_biotype_protein_coding transcript_biotype_protein_coding description_Glucose_6_phosphate 1_dehydrogenase [Source_UniProtKB/TrEMBL;Acc_K3X6D4]	1.07813e+06	31709.7
127_1	PYU1_T011878	7.42901	NA	32350.7	ANVTETFATPPNFTVASAIAEAIVATAK;EEVLADLK	1;1	2	2	0.1196	38528;11898	-	pep supercontig_pug_scf1117875582040_181586_183237_1 gene_PYU1_G011852 transcript_PYU1_T011878 gene_biotype_protein_coding transcript_biotype_protein_coding description_ATP synthase gamma chain [Source_UniProtKB/TrEMBL;Acc_K3X3S9]	601701	31668.5
432_1	PYU1_T013240	16.0043	NA	58521.5	DGVIDAVIDHK;ILFSDISAK;SIFNQDDLR;VGNLEDFNTVLTQHAAVFK	1;1;1;1	4	4	0.0932	19561;13963;17242;34751	-	pep supercontig_pug_scf1117875581463_6416_8607_1 gene_PYU1_G013211 transcript_PYU1_T013240 gene_biotype_protein_coding transcript_biotype_protein_coding description_Uncharacterized protein [Source_UniProtKB/TrEMBL;Acc_K3X7P1]	1.09836e+06	31381.7
384_1	PYU1_T001041	4.36647	NA	29092.4	ITQTDLEEIFSK	1	1	1	0.0465	26839	-	pep supercontig_pug_scf1117875582023_381634_382750__1 gene_PYU1_G001041 transcript_PYU1_T001041 gene_biotype_protein_coding transcript_biotype_protein_coding description_Uncharacterized protein [Source_UniProtKB/TrEMBL;Acc_K3W7V0]	280882	31209.1
517_1	PYU1_T013495	17.6256	NA	163622	IALLDSILK;LAQEAAIAVHEAEAAAAEAAAAVEHER;NAQNAIYAR;TGNSSEIVEER;VITQNIFK	1;1;1;1;1	5	5	0.0435	13745;38129;14670;20852;13143	-	pep supercontig_pug_scf1117875581924_147842_152358__1 gene_PYU1_G013466 transcript_PYU1_T013495 gene_biotype_protein_coding transcript_biotype_protein_coding description_Uncharacterized protein [Source_UniProtKB/TrEMBL;Acc_K3X8E6]	2.13667e+06	30966.3
48_1	PYU1_T009683	13.0994	NA	39479.3	VDYDYVNLYK;YGLTTWSPLASGVLTGK;YSSGVPEGTR	1;1;1	3	3	0.1042	22986;31607;15491	PYU1_T009689	pep supercontig_pug_scf1117875582018_328947_330014__1 gene_PYU1_G009665 transcript_PYU1_T009683 gene_biotype_protein_coding transcript_biotype_protein_coding description_Uncharacterized protein [Source_UniProtKB/TrEMBL;Acc_K3WXI5]	638575	30408.3
143_1	PYU1_T006912	8.73295	NA	55167.9	SFGFNTAVEEAQR;VVYFPITAITANSPR	1;1	2	2	0.0553	27586;30590	-	pep supercontig_pug_scf1117875581242_796928_798448__1 gene_PYU1_G006897 transcript_PYU1_T006912 gene_biotype_protein_coding transcript_biotype_protein_coding description_Uncharacterized protein [Source_UniProtKB/TrEMBL;Acc_K3WPM0]	1.02681e+06	30200.4
146_1	PYU1_T005276	2.90486	NA	76596.2	SELIENLGTIAR	1	1	1	0.0175	23705	-	pep supercontig_pug_scf1117875582036_852880_855572_1 gene_PYU1_G005265 transcript_PYU1_T005276 gene_biotype_protein_coding transcript_biotype_protein_coding description_Uncharacterized protein [Source_UniProtKB/TrEMBL;Acc_K3WJY4]	1.31747e+06	29942.4
302_1	PYU1_T012419	9.44992	NA	41417.7	AVIALQAFVDK;KPLVDSVEYVSAIITR;LEEAESSDAVK	1;1;1	3	3	0.1	19368;31983;19436	-	pep supercontig_pug_scf1117875582013_323170_324400_1 gene_PYU1_G012393 transcript_PYU1_T012419 gene_biotype_protein_coding transcript_biotype_protein_coding description_Uncharacterized protein [Source_UniProtKB/TrEMBL;Acc_K3X5C0]	715689	29820.4
441_1	PYU1_T007806	16.4245	NA	55227.9	FVTGIENIR;KPVVIFNYPK;YGTVPHAGFGLGFER;YLTETVFK	1;1;1;1	4	4	0.0847	15381;20394;30207;14152	-	pep supercontig_pug_scf1117875582020_654574_656064_1 gene_PYU1_G007790 transcript_PYU1_T007806 gene_biotype_protein_coding transcript_biotype_protein_coding description_Uncharacterized protein [Source_UniProtKB/TrEMBL;Acc_K3WS62]	893604	29786.8
418_1	PYU1_T010981	13.0994	NA	58299	HNSLEDLER;QFLAGAGSSPAK;YVVTESLFR	1;1;1	3	3	0.0563	17398;18069;17426	-	pep supercontig_pug_scf1117875581868_167694_169461__1 gene_PYU1_G010958 transcript_PYU1_T010981 gene_biotype_protein_coding transcript_biotype_protein_coding description_Uncharacterized protein [Source_UniProtKB/TrEMBL;Acc_K3X182]	885562	29518.7
264_1	PYU1_T005995	13.0994	NA	25683.1	ELLLNALER;LSVGVLGK;SLQHFLELEK	1;1;1	3	3	0.1149	16075;8154;21539	-	pep supercontig_pug_scf1117875582028_824764_825638__1 gene_PYU1_G005983 transcript_PYU1_T005995 gene_biotype_protein_coding transcript_biotype_protein_coding description_Uncharacterized protein [Source_UniProtKB/TrEMBL;Acc_K3WM03]	411599	29399.9
105_1	PYU1_T015326	17.4659	NA	66033.3	DVQTTGAGELTDAK;EVAGITFSQK;VQGLAFK;YTQSNSVGYAK	1;1;1;1	4	4	0.0684	26327;16361;7939;20738	-	pep supercontig_pug_scf1117875581354_708631_710475_1 gene_PYU1_G015300 transcript_PYU1_T015326 gene_biotype_protein_coding transcript_biotype_protein_coding description_Uncharacterized protein [Source_UniProtKB/TrEMBL;Acc_K3XDM7]	819043	29251.5
214_1	PYU1_T005384	2.06772	NA	98581.2	VDIPLHR	1	1	1	0.008	10157	-	pep supercontig_pug_scf1117875582036_563809_567668_1 gene_PYU1_G005373 transcript_PYU1_T005384 gene_biotype_protein_coding transcript_biotype_protein_coding description_Uncharacterized protein [Source_UniProtKB/TrEMBL;Acc_K3WK92]	1.35948e+06	28322.6
29_1	PYU1_T009132	22.6473	NA	172811	APWFPR;FGQETLDLR;SVYNLLFK;TFTEAVLWSFR;VDPDAYR;VEGEAVAGDALR	1;1;1;1;1;1	6	6	0.0344	8171;16332;13688;24976;9756;19715	-	pep supercontig_pug_scf1117875582035_661202_665824_1 gene_PYU1_G009114 transcript_PYU1_T009132 gene_biotype_protein_coding transcript_biotype_protein_coding description_Uncharacterized protein [Source_UniProtKB/TrEMBL;Acc_K3WVY4]	2.57533e+06	28300.3
82_1	PYU1_T005904	14.1688	NA	61292.7	ANIFGFWDWVGGR;DLETEGVPEHLR;GIFLDYSR;WLVDDLTAK	1;1;1;1	4	4	0.0747	29088;26032;13332;15785	-	pep supercontig_pug_scf1117875581402_110699_112387_1 gene_PYU1_G005892 transcript_PYU1_T005904 gene_biotype_protein_coding transcript_biotype_protein_coding description_Glucose_6_phosphate isomerase [Source_UniProtKB/TrEMBL;Acc_K3WLR2]	841482	28049.4
286_1	PYU1_T014476	18.2464	NA	54596	FMVPGLLR;IVRPLEVLLTTYK;VNENTPADVTELYK;WGLGPMAQK;WPLLLK	1;1;1;1;1	5	5	0.1018	12320;29463;30044;13789;8080	-	pep supercontig_pug_scf1117875581446_139114_140589_1 gene_PYU1_G014445 transcript_PYU1_T014476 gene_biotype_protein_coding transcript_biotype_protein_coding description_Uncharacterized protein [Source_UniProtKB/TrEMBL;Acc_K3XB77]	896424	28013.3
390_1	PYU1_T009049	14.2304	NA	107675	ENLEWLGK;EPSVFTFTTPAR;FTATASLGVVHK;HAEVTTILHDLIK	1;1;1;1	4	4	0.0457	13827;24859;21121;28360	-	pep supercontig_pug_scf1117875581987_196098_199504__1 gene_PYU1_G009031 transcript_PYU1_T009049 gene_biotype_protein_coding transcript_biotype_protein_coding description_Uncharacterized protein [Source_UniProtKB/TrEMBL;Acc_K3WVQ1]	1.57979e+06	27715.7
495_1	PYU1_T012420	17.4659	NA	34410.3	DAASKPFDHTAWLGVAAWSAHFLK;DFGAVEVDDK;EFETLFVHR;TLASYGVK	1;1;1;1	4	4	0.1672	37878;16848;19440;9834	-	pep supercontig_pug_scf1117875582013_321641_322676__1 gene_PYU1_G012394 transcript_PYU1_T012420 gene_biotype_protein_coding transcript_biotype_protein_coding description_Uncharacterized protein [Source_UniProtKB/TrEMBL;Acc_K3X5C1]	462463	27203.7
406_1	PYU1_T012596	6.94563	NA	27828.9	ASGDYAVIVTHDEDK;VGLIAAR	1;1	2	2	0.0859	30315;6666	-	pep supercontig_pug_scf1117875582015_183128_184301__1 gene_PYU1_G012570 transcript_PYU1_T012596 gene_biotype_protein_coding transcript_biotype_protein_coding description_Uncharacterized protein [Source_UniProtKB/TrEMBL;Acc_K3X5U7]	396918	26461.2
232_1	PYU1_T004490	13.0994	NA	63335.2	DVHPFYFAAQYHPEFK;YEVNPEFVSTIR;YLAVTGGTVSGLGK	1;1;1	3	3	0.0732	33834;27533;23957	-	pep supercontig_pug_scf1117875582034_804882_806606_1 gene_PYU1_G004480 transcript_PYU1_T004490 gene_biotype_protein_coding transcript_biotype_protein_coding description_Uncharacterized protein [Source_UniProtKB/TrEMBL;Acc_K3WHP8]	924732	26420.9
22_1	PYU1_T006554	11.1679	NA	139497	ENILFGK;GVFYQLAK;VSSSPVLSHVTQSEEGVALIR;VTPSTASFYSR;VVEFDSPGNLVQNPK	1;0;1;1;0	3	3	0.0493	9368;12141;35559;20671;30532	-	pep supercontig_pug_scf1117875582007_70567_74340_1 gene_PYU1_G006542 transcript_PYU1_T006554 gene_biotype_protein_coding transcript_biotype_protein_coding description_Uncharacterized protein [Source_UniProtKB/TrEMBL;Acc_K3WNL2]	1.86167e+06	26220.8
454_1	PYU1_T000656	4.36647	NA	31986.1	DIVTHIPR	1	1	1	0.0271	12836	-	pep supercontig_pug_scf1117875582023_1467367_1468999_1 gene_PYU1_G000656 transcript_PYU1_T000656 gene_biotype_protein_coding transcript_biotype_protein_coding description_Proteasome subunit beta type [Source_UniProtKB/TrEMBL;Acc_K3W6R5]	350058	25004.2
461_1	PYU1_T011924	2.57916	NA	16302	DILLAYDR	1	1	1	0.0556	13566	-	pep supercontig_pug_scf1117875582040_7963_9072__1 gene_PYU1_G011898 transcript_PYU1_T011924 gene_biotype_protein_coding transcript_biotype_protein_coding description_Uncharacterized protein [Source_UniProtKB/TrEMBL;Acc_K3X3X5]	269755	24523.2
262_1	PYU1_T006405	13.4293	NA	46816.3	KPIVIR;LNFDDNAGFR;MLGQTLVTK;VFLVER	1;1;1;1	4	4	0.0709	7135;19156;13884;7940	-	pep supercontig_pug_scf1117875582007_583143_584683_1 gene_PYU1_G006393 transcript_PYU1_T006405 gene_biotype_protein_coding transcript_biotype_protein_coding description_Uncharacterized protein [Source_UniProtKB/TrEMBL;Acc_K3WN63]	610193	24407.7
269_1	PYU1_T010028	16.162	NA	57675.2	AAAPAAAASAPVSTGR;APFAGVLDAQLAK;EGVTFLK;LGFMSAFLK	1;1;1;1	4	4	0.0811	25352;23282;8622;14441	-	pep supercontig_pug_scf1117875582027_33091_35525__1 gene_PYU1_G010008 transcript_PYU1_T010028 gene_biotype_protein_coding transcript_biotype_protein_coding description_Uncharacterized protein [Source_UniProtKB/TrEMBL;Acc_K3WYH9]	747803	24122.7
276_1	PYU1_T004789	3.06253	NA	44555.8	ALQAAYNNPDR	1	1	1	0.025	21170	-	pep supercontig_pug_scf1117875582034_12704_14292_1 gene_PYU1_G004778 transcript_PYU1_T004789 gene_biotype_protein_coding transcript_biotype_protein_coding description_Uncharacterized protein [Source_UniProtKB/TrEMBL;Acc_K3WIJ7]	264640	24058.1
202_2	PYU1_T014037	13.0994	NA	32634.1	DHAVVVGSYR;GKEDALVTLNSTPGK;IVALNASYFLR;VLYLGGASGTTVSHVSDIVGPSGAVYAVEFSHR	1;1;1;0	3	4	0.2177	17096;29199;29198;22275;39462;39461	-	pep supercontig_pug_scf1117875582019_85321_86274__1 gene_PYU1_G014008 transcript_PYU1_T014037 gene_biotype_protein_coding transcript_biotype_protein_coding description_Uncharacterized protein [Source_UniProtKB/TrEMBL;Acc_K3X9Y8]	478489	23924.4
242_1	PYU1_T004289	28.4754	NA	99967.2	DVIDASYNR;LLTDATAIHFRPEDDVYR;QNAPEEEAEPVPVATK;SITIFHPK;SQDYNALLWVFK;YVFDQVDQQEK;YYNLAR	1;1;1;1;1;1;1	7	7	0.0911	15488;35017;31195;12601;28242;26138;8770	-	pep supercontig_pug_scf1117875581354_194421_198527__1 gene_PYU1_G004279 transcript_PYU1_T004289 gene_biotype_protein_coding transcript_biotype_protein_coding description_Uncharacterized protein [Source_UniProtKB/TrEMBL;Acc_K3WH48]	1.08358e+06	23556.2
543_1	PYU1_T000539	8.73295	NA	61290.7	AFEEGWIVPR;TNNFPEFTGR	1;1	2	2	0.0366	20341;19577	-	pep supercontig_pug_scf1117875582039_133311_135174_1 gene_PYU1_G000539 transcript_PYU1_T000539 gene_biotype_protein_coding transcript_biotype_protein_coding description_Uncharacterized protein [Source_UniProtKB/TrEMBL;Acc_K3W6E8]	800346	23539.6
90_1	PYU1_T014996	8.73295	NA	39046.2	FDSSALTLYLAR;TDILVLSALAK	1;1	2	2	0.0665	24978;18426	PYU1_T012526;PYU1_T014994	pep supercontig_pug_scf1117875581492_20_1057__1 gene_PYU1_G014965 transcript_PYU1_T014996 gene_biotype_protein_coding transcript_biotype_protein_coding description_Uncharacterized protein [Source_UniProtKB/TrEMBL;Acc_K3XCP7]	575602	23024.1
204_1	PYU1_T005583	16.0043	NA	113921	APVLSTIPR;HFGAEPLTELK;RPGHPNVTYSTEYNATTK;TPLSSEDAAR	1;1;1;1	4	4	0.0477	12892;21476;34217;15322	PYU1_T005582	pep supercontig_pug_scf1117875581402_960877_964024__1 gene_PYU1_G005572 transcript_PYU1_T005583 gene_biotype_protein_coding transcript_biotype_protein_coding description_Uncharacterized protein [Source_UniProtKB/TrEMBL;Acc_K3WKU1]	1.35538e+06	22972.5
208_1	PYU1_T011652	2.64021	NA	39659.3	TIDDMR	1	1	1	0.018	7678	-	pep supercontig_pug_scf1117875582014_280421_281419__1 gene_PYU1_G011626 transcript_PYU1_T011652 gene_biotype_protein_coding transcript_biotype_protein_coding description_Uncharacterized protein [Source_UniProtKB/TrEMBL;Acc_K3X353]	478606	22790.8
234_1	PYU1_T013626	19.568	NA	52236.3	AHYTGTLLDGTK;FDVELLGYDAK;GDGTGGESIYGEK;IGEEDAGR;VVEGLDIITR	1;1;1;1;1	5	5	0.1144	22549;22365;22359;10038;17468	-	pep supercontig_pug_scf1117875581984_81204_82808_1 gene_PYU1_G013597 transcript_PYU1_T013626 gene_biotype_protein_coding transcript_biotype_protein_coding description_Uncharacterized protein [Source_UniProtKB/TrEMBL;Acc_K3X8S7]	796708	22763.1
328_1	PYU1_T004551	11.4426	NA	28287.2	DLEELSVADFQR;LQTEATGSLK;YDWALAR	1;1;1	3	3	0.1128	26784;15349;11307	-	pep supercontig_pug_scf1117875582034_661635_662577__1 gene_PYU1_G004540 transcript_PYU1_T004551 gene_biotype_protein_coding transcript_biotype_protein_coding description_Uncharacterized protein [Source_UniProtKB/TrEMBL;Acc_K3WHV9]	385295	22664.4
278_1	PYU1_T009247	2.29985	NA	39430.3	ALILVGGFGTR	1	1	1	0.0306	17139	-	pep supercontig_pug_scf1117875582035_325218_327045__1 gene_PYU1_G009229 transcript_PYU1_T009247 gene_biotype_protein_coding transcript_biotype_protein_coding description_Uncharacterized protein [Source_UniProtKB/TrEMBL;Acc_K3WW99]	376568	22151
473_1	PYU1_T014598	6.69404	NA	14824.5	ALVHDGLK;ELGEMDALK	1;1	2	2	0.125	10214;14263	-	pep supercontig_pug_scf1117875582021_58435_58845__1 gene_PYU1_G014567 transcript_PYU1_T014598 gene_biotype_protein_coding transcript_biotype_protein_coding description_40S ribosomal protein S12 [Source_UniProtKB/TrEMBL;Acc_K3XBJ9]	199036	22115.1
17_1	PYU1_T011786	4.36647	NA	12846.3	TAIEAALK	1	1	1	0.0678	9284	-	pep supercontig_pug_scf1117875582040_407197_407724_1 gene_PYU1_G011760 transcript_PYU1_T011786 gene_biotype_protein_coding transcript_biotype_protein_coding description_Uncharacterized protein [Source_UniProtKB/TrEMBL;Acc_K3X3I7]	108752	21750.4
178_1	PYU1_T015330	7.42901	NA	49056.4	QQTYTALPITDR;YAPVLEK	1;1	2	2	0.0437	26367;9339	-	pep supercontig_pug_scf1117875581794_176879_178186_1 gene_PYU1_G015304 transcript_PYU1_T015330 gene_biotype_protein_coding transcript_biotype_protein_coding description_Uncharacterized protein [Source_UniProtKB/TrEMBL;Acc_K3XDN1]	455485	21689.8
307_2	PYU1_T006249	39.9528	NA	147331	ADQKPSFDWPTAGAIQFNQVSLR;AWENSFAQR;DLAILPGGDR;GSVAYVSQQPFIQNATVR;IGLHDLR;LNSFFLAEER;QLLSIAR;SPSLVWALASAFGTK;SSLIVALMR;STLLSGILGDAR;TTGEITNLMSIDAQR;WDSVAPAPEPAK;YENAIHVSSLK	1;1;1;0;1;1;1;1;1;0;0;1;1	10	10	0.1181	37684;17264;14780;33539;9450;20982;8802;29283;13864;20314;30599;22288;22074	-	pep supercontig_pug_scf1117875582028_130692_134708_1 gene_PYU1_G006237 transcript_PYU1_T006249 gene_biotype_protein_coding transcript_biotype_protein_coding description_Uncharacterized protein [Source_UniProtKB/TrEMBL;Acc_K3WMQ7]	1.42955e+06	21659.8
235_1	PYU1_T002204	23.1664	NA	132575	AIPGWFVNVEK;EFIDHITIPSK;ELFLPWFNSAR;IDESVETR;SVHFLMLPDFDASR;YGADALR	1;1;1;1;1;1	6	7	0.053	22055;23244;23245;25639;12778;30455;7994	-	pep supercontig_pug_scf1117875582008_1343053_1346562__1 gene_PYU1_G002201 transcript_PYU1_T002204 gene_biotype_protein_coding transcript_biotype_protein_coding description_Uncharacterized protein [Source_UniProtKB/TrEMBL;Acc_K3WB63]	1.59388e+06	21539
363_1	PYU1_T013259	2.90486	NA	70851.1	TFWHER	1	1	1	0.0094	10770	-	pep supercontig_pug_scf1117875582030_228627_230705_1 gene_PYU1_G013230 transcript_PYU1_T013259 gene_biotype_protein_coding transcript_biotype_protein_coding description_Uncharacterized protein [Source_UniProtKB/TrEMBL;Acc_K3X7R0]	752874	21510.7
117_1	PYU1_T006861	17.6596	NA	130457	EVEYEVVR;ISLGIDLVNIK;LYFEELTLER;QILIDQDLR;SAFALGGLGSGFAANDEELR;SIPTYSLETIDER	0;1;1;1;1;1	5	5	0.0594	14672;19659;23611;17431;33697;29074	-	pep supercontig_pug_scf1117875582038_44836_49293__1 gene_PYU1_G006847 transcript_PYU1_T006861 gene_biotype_protein_coding transcript_biotype_protein_coding description_Uncharacterized protein [Source_UniProtKB/TrEMBL;Acc_K3WPG9]	1.28968e+06	21494.7
177_1	PYU1_T013739	6.643	NA	56801.3	GDADWNASMQR;VDELVGADQNALR	1;1	2	2	0.0473	21743;26173	-	pep supercontig_pug_scf1117875581794_53086_54924__1 gene_PYU1_G013710 transcript_PYU1_T013739 gene_biotype_protein_coding transcript_biotype_protein_coding description_Uncharacterized protein [Source_UniProtKB/TrEMBL;Acc_K3X940]	530653	21226.1
294_1	PYU1_T006275	4.36647	NA	19681.1	FAGVSTGSASSGPIR	1	1	1	0.0852	26013	-	pep supercontig_pug_scf1117875582028_55156_55686__1 gene_PYU1_G006263 transcript_PYU1_T006275 gene_biotype_protein_coding transcript_biotype_protein_coding description_Uncharacterized protein [Source_UniProtKB/TrEMBL;Acc_K3WMT3]	296974	21212.4
314_1	PYU1_T003928	8.73295	NA	43159.6	TAYDTLVITK;YYYFAGFDTPYK	1;1	2	2	0.0533	17820;29273	-	pep supercontig_pug_scf1117875581354_1143296_1144858_1 gene_PYU1_G003918 transcript_PYU1_T003928 gene_biotype_protein_coding transcript_biotype_protein_coding description_Uncharacterized protein [Source_UniProtKB/TrEMBL;Acc_K3WG37]	375297	20849.8
108_1	PYU1_T003311	8.73295	NA	38141.6	AAVEGSDVVINLIGK;FLTWFADR	1;1	2	2	0.0669	28265;15599	-	pep supercontig_pug_scf1117875582006_614366_615722_1 gene_PYU1_G003302 transcript_PYU1_T003311 gene_biotype_protein_coding transcript_biotype_protein_coding description_Uncharacterized protein [Source_UniProtKB/TrEMBL;Acc_K3WEC0]	477410	20757
24_1	PYU1_T010829	8.73295	NA	101036	HDALANEIVILLENEQHK;LAELIGLK	1;1	2	2	0.0283	34609;10302	-	pep supercontig_pug_scf1117875581880_50775_55325__1 gene_PYU1_G010806 transcript_PYU1_T010829 gene_biotype_protein_coding transcript_biotype_protein_coding description_Uncharacterized protein [Source_UniProtKB/TrEMBL;Acc_K3X0T0]	1.13853e+06	20700.5
52_1	PYU1_T003400	4.36647	NA	24902.6	TAANVEDAFVK	1	1	1	0.0485	19035	-	pep supercontig_pug_scf1117875582006_383643_384712__1 gene_PYU1_G003390 transcript_PYU1_T003400 gene_biotype_protein_coding transcript_biotype_protein_coding description_Uncharacterized protein [Source_UniProtKB/TrEMBL;Acc_K3WEK9]	328212	20513.2
263_1	PYU1_T009250	2.79568	NA	35132.4	AAVNNIAVHGR	1	1	1	0.033	17702	-	pep supercontig_pug_scf1117875582035_318103_319197_1 gene_PYU1_G009232 transcript_PYU1_T009250 gene_biotype_protein_coding transcript_biotype_protein_coding description_Uncharacterized protein [Source_UniProtKB/TrEMBL;Acc_K3WWA2]	326746	20421.6
546_1	PYU1_T006220	4.36647	NA	257759	EAVSFVLSK	1	1	1	0.0038	13591	-	pep supercontig_pug_scf1117875582028_220748_227761__1 gene_PYU1_G006208 transcript_PYU1_T006220 gene_biotype_protein_coding transcript_biotype_protein_coding description_Uncharacterized protein [Source_UniProtKB/TrEMBL;Acc_K3WMM8]	2.70106e+06	19860.7
5_1	PYU1_T011065	17.4659	NA	53060.3	IATVAEATPDDIDEAVK;ILNYISIGK;TDQGPQIDR;TIDEVIK	1;1;1;1	4	4	0.0855	31667;14632;14865;9298	PYU1_T011060	pep supercontig_pug_scf1117875582009_427080_428555__1 gene_PYU1_G011041 transcript_PYU1_T011065 gene_biotype_protein_coding transcript_biotype_protein_coding description_Uncharacterized protein [Source_UniProtKB/TrEMBL;Acc_K3X1G6]	649347	19677.2
505_1	PYU1_T012311	4.36647	NA	56599	YLDLIGR	1	1	1	0.0137	10155	-	pep supercontig_pug_scf1117875582011_284190_285907_1 gene_PYU1_G012285 transcript_PYU1_T012311 gene_biotype_protein_coding transcript_biotype_protein_coding description_Uncharacterized protein [Source_UniProtKB/TrEMBL;Acc_K3X512]	549010	19607.5
313_1	PYU1_T010481	17.4659	NA	35663.2	ESNVQPVR;GAGYTFGQDISDQFNHANGLTLIAR;IGGHAPDTNYLFMGDYVDR;YGSPNVWK	1;1;1;1	4	5	0.1929	12185;38029;38033;35082;12826	-	pep supercontig_pug_scf1117875581981_457295_458617__1 gene_PYU1_G010459 transcript_PYU1_T010481 gene_biotype_protein_coding transcript_biotype_protein_coding description_Serine/threonine_protein phosphatase [Source_UniProtKB/TrEMBL;Acc_K3WZT2]	332890	19581.8
285_1	PYU1_T009519	2.15969	NA	15005	WINNLLPSR	1	1	1	0.0692	17405	-	pep supercontig_pug_scf1117875582025_152666_153239__1 gene_PYU1_G009501 transcript_PYU1_T009519 gene_biotype_protein_coding transcript_biotype_protein_coding description_Uncharacterized protein [Source_UniProtKB/TrEMBL;Acc_K3WX21]	214336	19485.1
176_1	PYU1_T002964	2.17943	NA	24989.9	YAIAPLR	1	1	1	0.032	8910	-	pep supercontig_pug_scf1117875582031_332180_332941__1 gene_PYU1_G002961 transcript_PYU1_T002964 gene_biotype_protein_coding transcript_biotype_protein_coding description_Uncharacterized protein [Source_UniProtKB/TrEMBL;Acc_K3WDC3]	233529	19460.7
424_1	PYU1_T013734	20.2616	NA	114843	EVTQLLQQK;ISAIPNLR;LVGAEPVVFR;TVVIHGITK;VGYLAAPK	1;1;1;1;1	5	5	0.0426	16592;10997;16595;13273;9322	-	pep supercontig_pug_scf1117875581794_65022_68120__1 gene_PYU1_G013705 transcript_PYU1_T013734 gene_biotype_protein_coding transcript_biotype_protein_coding description_Uncharacterized protein [Source_UniProtKB/TrEMBL;Acc_K3X935]	1.18109e+06	19362.1
489_1	PYU1_T003653	7.00669	NA	125086	AQQEAEALAR;FLESQGFKEEALALSTDPDQK	1;1	2	2	0.0277	16585;36567	-	pep supercontig_pug_scf1117875582041_765186_768591_1 gene_PYU1_G003643 transcript_PYU1_T003653 gene_biotype_protein_coding transcript_biotype_protein_coding description_Uncharacterized protein [Source_UniProtKB/TrEMBL;Acc_K3WFB2]	1.2397e+06	19072.3
374_1	PYU1_T003676	10.8926	NA	84641.9	HVYDIFGIK;IEVYDR;TSSTYWLGK	1;1;1	3	3	0.0321	16753;8636;15182	-	pep supercontig_pug_scf1117875582041_666916_669359_1 gene_PYU1_G003666 transcript_PYU1_T003676 gene_biotype_protein_coding transcript_biotype_protein_coding description_Uncharacterized protein [Source_UniProtKB/TrEMBL;Acc_K3WFD5]	810477	18848.3
268_1	PYU1_T009383	4.36647	NA	56918.1	NPATNEVIFK	1	1	1	0.0189	18039	-	pep supercontig_pug_scf1117875582025_552211_554270__1 gene_PYU1_G009365 transcript_PYU1_T009383 gene_biotype_protein_coding transcript_biotype_protein_coding description_Uncharacterized protein [Source_UniProtKB/TrEMBL;Acc_K3WWN5]	487420	18746.9
28_1	PYU1_T003290	7.42901	NA	122994	DSTIPIAVLEK;WQLNTLK	1;1	2	2	0.0165	19698;11499	-	pep supercontig_pug_scf1117875582006_676938_680464__1 gene_PYU1_G003282 transcript_PYU1_T003290 gene_biotype_protein_coding transcript_biotype_protein_coding description_Uncharacterized protein [Source_UniProtKB/TrEMBL;Acc_K3WE99]	1.21402e+06	18677.2
123_1	PYU1_T004576	8.73295	NA	66859.2	ANILIHAHFLR;NIGDAVAEQK	1;1	2	2	0.0357	23403;15254	-	pep supercontig_pug_scf1117875582034_598097_600321__1 gene_PYU1_G004565 transcript_PYU1_T004576 gene_biotype_protein_coding transcript_biotype_protein_coding description_Uncharacterized protein [Source_UniProtKB/TrEMBL;Acc_K3WHY4]	551168	18372.3
379_1	PYU1_T002706	2.57916	NA	101826	TLDDFR	1	1	1	0.0067	8007	-	pep supercontig_pug_scf1117875582031_1173951_1176757__1 gene_PYU1_G002703 transcript_PYU1_T002706 gene_biotype_protein_coding transcript_biotype_protein_coding description_Uncharacterized protein [Source_UniProtKB/TrEMBL;Acc_K3WCL5]	1.11811e+06	18329.6
197_1	PYU1_T009823	24.4726	NA	62288.8	GFIRPSGTEDAVR;INLDQTGNVFIAK;IYHDLPSR;MGILAVLR;NWSIADWDR;WENTIHDER	1;1;1;1;1;1	6	6	0.1064	26302;27063;14150;10717;18980;20171	-	pep supercontig_pug_scf1117875582027_591233_593181__1 gene_PYU1_G009805 transcript_PYU1_T009823 gene_biotype_protein_coding transcript_biotype_protein_coding description_Uncharacterized protein [Source_UniProtKB/TrEMBL;Acc_K3WXX5]	613675	18049.3
42_1	PYU1_T013697	8.73295	NA	12348.1	IVPETWNK;TDMEAAFNR	1;1	2	2	0.1518	13764;15558	-	pep supercontig_pug_scf1117875581794_146347_147342__1 gene_PYU1_G013668 transcript_PYU1_T013697 gene_biotype_protein_coding transcript_biotype_protein_coding description_Uncharacterized protein [Source_UniProtKB/TrEMBL;Acc_K3X8Z8]	162015	18001.6
409_1	PYU1_T009706	6.66632	NA	47751.3	LVPGWK;TVEAEAAHGTVTR	1;1	2	3	0.0451	6663;24540;24541	-	pep supercontig_pug_scf1117875582018_282915_284533__1 gene_PYU1_G009688 transcript_PYU1_T009706 gene_biotype_protein_coding transcript_biotype_protein_coding description_Isocitrate dehydrogenase [NADP] [Source_UniProtKB/TrEMBL;Acc_K3WXK8]	525644	17521.5
421_1	PYU1_T007727	4.36647	NA	26445.5	TEAEEYADNLSK	1	1	1	0.0517	25370	-	pep supercontig_pug_scf1117875581789_63454_64345_1 gene_PYU1_G007711 transcript_PYU1_T007727 gene_biotype_protein_coding transcript_biotype_protein_coding description_Uncharacterized protein [Source_UniProtKB/TrEMBL;Acc_K3WRY3]	208698	17391.5
189_1	PYU1_T015120	4.36647	NA	30938.8	DPFTLSVEGDK	1	1	1	0.0389	20454	PYU1_T004895	pep supercontig_pug_scf1117875581284_1104_2220_1 gene_PYU1_G015089 transcript_PYU1_T015120 gene_biotype_protein_coding transcript_biotype_protein_coding description_Uncharacterized protein [Source_UniProtKB/TrEMBL;Acc_K3XD21]	233694	16692.4
19_1	PYU1_T011426	13.9523	NA	83075.2	DVYFLTGTDEHGQK;FAQWLFQR;VGTPVTIGDILFNK;YGLDSFR	1;1;1;1	4	4	0.0587	30225;16885;28004;10320	-	pep supercontig_pug_scf1117875581381_413343_415541_1 gene_PYU1_G011401 transcript_PYU1_T011426 gene_biotype_protein_coding transcript_biotype_protein_coding description_Uncharacterized protein [Source_UniProtKB/TrEMBL;Acc_K3X2H7]	763594	15908.2
387_1	PYU1_T005938	2.57916	NA	52788.7	DAMVSQLR	1	1	1	0.0174	12014	-	pep supercontig_pug_scf1117875581402_8118_9896_1 gene_PYU1_G005926 transcript_PYU1_T005938 gene_biotype_protein_coding transcript_biotype_protein_coding description_Uncharacterized protein [Source_UniProtKB/TrEMBL;Acc_K3WLU6]	461329	15907.9
192_1	PYU1_T010017	2.70962	NA	134270	VALIDVK	1	1	1	0.0058	7849	-	pep supercontig_pug_scf1117875582027_62691_66302__1 gene_PYU1_G009997 transcript_PYU1_T010017 gene_biotype_protein_coding transcript_biotype_protein_coding description_Uncharacterized protein [Source_UniProtKB/TrEMBL;Acc_K3WYG8]	1.03991e+06	15756.1
7_1	PYU1_T003205	11.5286	NA	70776.3	EGETEYFAR;FIVDGIAANDIK;VEDVYDNPR	1;1;1	3	3	0.0476	17060;22521;17200	-	pep supercontig_pug_scf1117875582006_892038_894024__1 gene_PYU1_G003198 transcript_PYU1_T003205 gene_biotype_protein_coding transcript_biotype_protein_coding description_Uncharacterized protein [Source_UniProtKB/TrEMBL;Acc_K3WE14]	502073	15689.8
102_1	PYU1_T008103	4.36647	NA	41620.4	YSEESNFLFK	1	1	1	0.0276	22170	-	pep supercontig_pug_scf1117875582022_672329_673508__1 gene_PYU1_G008087 transcript_PYU1_T008103 gene_biotype_protein_coding transcript_biotype_protein_coding description_Uncharacterized protein [Source_UniProtKB/TrEMBL;Acc_K3WT09]	331214	15055.2
524_1	PYU1_T003693	2.90486	NA	46191.3	ESNWVVLYVPNAR	1	1	1	0.0318	29485	-	pep supercontig_pug_scf1117875582041_628590_630096__1 gene_PYU1_G003683 transcript_PYU1_T003693 gene_biotype_protein_coding transcript_biotype_protein_coding description_Uncharacterized protein [Source_UniProtKB/TrEMBL;Acc_K3WFF2]	401765	14880.2
471_1	PYU1_T001312	9.52186	NA	114620	GTENVIQAK;QVILAQVSNLAR;YELETPATVLK	1;1;1	3	3	0.0305	13068;23602;22186	-	pep supercontig_pug_scf1117875582029_1110754_1114057__1 gene_PYU1_G001312 transcript_PYU1_T001312 gene_biotype_protein_coding transcript_biotype_protein_coding description_Uncharacterized protein [Source_UniProtKB/TrEMBL;Acc_K3W8M1]	823567	14706.6
91_1	PYU1_T006553	3.32508	NA	40654.4	NIGAFSR	1	1	1	0.0199	7978	-	pep supercontig_pug_scf1117875582007_74981_76039__1 gene_PYU1_G006541 transcript_PYU1_T006553 gene_biotype_protein_coding transcript_biotype_protein_coding description_Uncharacterized protein [Source_UniProtKB/TrEMBL;Acc_K3WNL1]	189853	14604
36_1	PYU1_T009133	13.0994	NA	43829.9	AAGFLLDK;FHVEEEGK;LHLPVDFVIADK	1;1;1	3	3	0.0678	9747;13469;25300	-	pep supercontig_pug_scf1117875582035_658915_660156__1 gene_PYU1_G009115 transcript_PYU1_T009133 gene_biotype_protein_coding transcript_biotype_protein_coding description_Phosphoglycerate kinase [Source_UniProtKB/TrEMBL;Acc_K3WVY5]	391345	14494.3
380_1	PYU1_T003878	9.95783	NA	50402.3	EFAAEGISHVDK;YPAGVGATDFLPK;YYVDWR	1;1;1	3	3	0.0672	23338;24351;11460	-	pep supercontig_pug_scf1117875582041_52875_54669_1 gene_PYU1_G003868 transcript_PYU1_T003878 gene_biotype_protein_coding transcript_biotype_protein_coding description_Uncharacterized protein [Source_UniProtKB/TrEMBL;Acc_K3WFY7]	357531	14301.2
210_1	PYU1_T010050	2.79568	NA	49484.9	VTQADFR	1	1	1	0.0158	9777	-	pep supercontig_pug_scf1117875582026_622445_623973_1 gene_PYU1_G010030 transcript_PYU1_T010050 gene_biotype_protein_coding transcript_biotype_protein_coding description_Uncharacterized protein [Source_UniProtKB/TrEMBL;Acc_K3WYK1]	328414	14278.9
187_1	PYU1_T008358	7.42901	NA	51307.7	LAAEILIFR;WIVNLIR	1;1	2	2	0.0361	15309;11800	-	pep supercontig_pug_scf1117875582016_689916_691434__1 gene_PYU1_G008342 transcript_PYU1_T008358 gene_biotype_protein_coding transcript_biotype_protein_coding description_Uncharacterized protein [Source_UniProtKB/TrEMBL;Acc_K3WTR2]	254985	14165.8
200_1	PYU1_T001585	4.36647	NA	25088.1	IAGNHVIGTTSSDEK	1	1	2	0.0628	29180;29181	PYU1_T001581	pep supercontig_pug_scf1117875582029_299856_300575_1 gene_PYU1_G001585 transcript_PYU1_T001585 gene_biotype_protein_coding transcript_biotype_protein_coding description_Uncharacterized protein [Source_UniProtKB/TrEMBL;Acc_K3W9E4]	183795	14138.1
422_1	PYU1_T014732	4.36647	NA	62061.8	WTAQALLGGIDEMK	1	1	1	0.0254	29239	-	pep supercontig_pug_scf1117875581992_83254_85262__1 gene_PYU1_G014701 transcript_PYU1_T014732 gene_biotype_protein_coding transcript_biotype_protein_coding description_Uncharacterized protein [Source_UniProtKB/TrEMBL;Acc_K3XBY3]	350761	14030.4
368_1	PYU1_T010250	17.4204	NA	91776.5	DVVGAAPTGSGK;ELALQIHQHLEK;FLVIDEADR;HALTVLESVMK;HLAPVSLPK	1;1;1;1;1	5	5	0.0646	15701;27685;16301;21036;13120	-	pep supercontig_pug_scf1117875582026_36515_39180_1 gene_PYU1_G010230 transcript_PYU1_T010250 gene_biotype_protein_coding transcript_biotype_protein_coding description_Uncharacterized protein [Source_UniProtKB/TrEMBL;Acc_K3WZ51]	685800	13995.9
317_1	PYU1_T010831	2.64021	NA	122046	LTPEDYSR	1	1	1	0.0072	13602	-	pep supercontig_pug_scf1117875581880_43793_47149_1 gene_PYU1_G010808 transcript_PYU1_T010831 gene_biotype_protein_coding transcript_biotype_protein_coding description_Uncharacterized protein [Source_UniProtKB/TrEMBL;Acc_K3X0T2]	724666	13935.9
288_1	PYU1_T003825	13.0994	NA	150557	ELSLPADLTLR;HWFFGGK;TAELDFNAVQR	1;1;1	3	3	0.021	21038;10850;22172	-	pep supercontig_pug_scf1117875582041_193473_197615__1 gene_PYU1_G003815 transcript_PYU1_T003825 gene_biotype_protein_coding transcript_biotype_protein_coding description_Uncharacterized protein [Source_UniProtKB/TrEMBL;Acc_K3WFT4]	1.08356e+06	13891.8
549_1	PYU1_T001015	4.36647	NA	50891.1	DSSIVHVLNR	1	1	1	0.0216	18263	-	pep supercontig_pug_scf1117875582023_451726_453141__1 gene_PYU1_G001015 transcript_PYU1_T001015 gene_biotype_protein_coding transcript_biotype_protein_coding description_Uncharacterized protein [Source_UniProtKB/TrEMBL;Acc_K3W7S4]	272728	13636.4
465_1	PYU1_T014354	20.5284	NA	72876.8	DADGYYFITGR;FYTAPTAIR;QIVDHAIEGLDFVR;TGNPNVAMNPK;WYYEVVGDSK	1;1;1;1;1	5	5	0.0831	22582;15119;30076;18390;21611	-	pep supercontig_pug_scf1117875581314_147281_149625__1 gene_PYU1_G014324 transcript_PYU1_T014354 gene_biotype_protein_coding transcript_biotype_protein_coding description_Uncharacterized protein [Source_UniProtKB/TrEMBL;Acc_K3XAV5]	497171	13437.1
70_1	PYU1_T004520	4.36647	NA	58310.3	HFEGVDEAVAK	1	1	1	0.0201	20257	-	pep supercontig_pug_scf1117875582034_732723_734460__1 gene_PYU1_G004509 transcript_PYU1_T004520 gene_biotype_protein_coding transcript_biotype_protein_coding description_Uncharacterized protein [Source_UniProtKB/TrEMBL;Acc_K3WHS8]	540828	13190.9
249_1	PYU1_T010637	11.5286	NA	54042.1	AQASAVYNTSR;SAIDIFVNK;YIPYLQQGIMHGLQDLGQK	1;1;1	3	3	0.0772	19134;14302;35609	-	pep supercontig_pug_scf1117875581981_45391_47192_1 gene_PYU1_G010614 transcript_PYU1_T010637 gene_biotype_protein_coding transcript_biotype_protein_coding description_Inosine_5'_monophosphate dehydrogenase [Source_UniProtKB/TrEMBL;Acc_K3X088]	342859	13186.9
23_1	PYU1_T011982	11.3121	NA	68008.8	AINEFK;VALVGANGTGK;VVHEAIGDFK	1;1;1	3	3	0.0449	7064;13799;17463	-	pep supercontig_pug_scf1117875582024_349281_351086_1 gene_PYU1_G011956 transcript_PYU1_T011982 gene_biotype_protein_coding transcript_biotype_protein_coding description_Uncharacterized protein [Source_UniProtKB/TrEMBL;Acc_K3X433]	447897	13173.4
398_1	PYU1_T013767	4.36647	NA	22801.6	DQGILDYIR	1	1	1	0.0425	16784	-	pep supercontig_pug_scf1117875582017_206982_207620_1 gene_PYU1_G013738 transcript_PYU1_T013767 gene_biotype_protein_coding transcript_biotype_protein_coding description_Uncharacterized protein [Source_UniProtKB/TrEMBL;Acc_K3X968]	117240	13026.6
458_1	PYU1_T004837	11.0095	NA	43417.3	GGFYITGGLAPK;LSLWLIPK;NLDYFTK	1;1;1	3	3	0.0675	19541;13321;11432	-	pep supercontig_pug_scf1117875581313_988169_989996__1 gene_PYU1_G004826 transcript_PYU1_T004837 gene_biotype_protein_coding transcript_biotype_protein_coding description_Uncharacterized protein [Source_UniProtKB/TrEMBL;Acc_K3WIP5]	285619	12982.7
357_1	PYU1_T010697	4.60409	NA	99282.2	DFGSVWLPANAR;IEYVHPDGSAR	1;1	2	2	0.0254	24274;21533	-	pep supercontig_pug_scf1117875581880_446168_448882__1 gene_PYU1_G010674 transcript_PYU1_T010697 gene_biotype_protein_coding transcript_biotype_protein_coding description_Uncharacterized protein [Source_UniProtKB/TrEMBL;Acc_K3X0E8]	707884	12640.8
529_1	PYU1_T014812	8.73295	NA	41381.2	LAPVFDALSVDPQITGADVR;VVTAGSFYDYVGAR	1;1	2	2	0.0904	34592;28733	-	pep supercontig_pug_scf1117875581364_27945_29549__1 gene_PYU1_G014781 transcript_PYU1_T014812 gene_biotype_protein_coding transcript_biotype_protein_coding description_Uncharacterized protein [Source_UniProtKB/TrEMBL;Acc_K3XC63]	284888	12386.5
338_1	PYU1_T000527	15.6262	NA	51134.8	AGMIFFK;SLEEQDPEIFNLIEAEK;VGTPALTSR;WGVNVQPYSGSPANFAVYTALLKPHDR	1;1;1;1	4	4	0.1293	9175;33934;11472;39003	-	pep supercontig_pug_scf1117875582039_158168_159770__1 gene_PYU1_G000527 transcript_PYU1_T000527 gene_biotype_protein_coding transcript_biotype_protein_coding description_Serine hydroxymethyltransferase [Source_UniProtKB/TrEMBL;Acc_K3W6D6]	315625	12139.4
532_1	PYU1_T008079	4.36647	NA	121590	ALEAVLAQR	1	1	1	0.0083	13348	-	pep supercontig_pug_scf1117875582022_744256_747748__1 gene_PYU1_G008063 transcript_PYU1_T008079 gene_biotype_protein_coding transcript_biotype_protein_coding description_DNA polymerase [Source_UniProtKB/TrEMBL;Acc_K3WSY5]	848654	12123.6
401_1	PYU1_T004492	4.36647	NA	30922.1	AADAVVAEIK	1	1	1	0.0344	13768	-	pep supercontig_pug_scf1117875582034_799280_800320_1 gene_PYU1_G004482 transcript_PYU1_T004492 gene_biotype_protein_coding transcript_biotype_protein_coding description_Uncharacterized protein [Source_UniProtKB/TrEMBL;Acc_K3WHQ0]	205584	12093.2
327_1	PYU1_T006206	6.84469	NA	58900.2	DLSVLLDSYEK;FFPALQGSTTK	1;1	2	2	0.0414	22701;20075	-	pep supercontig_pug_scf1117875582028_280343_281938_1 gene_PYU1_G006194 transcript_PYU1_T006206 gene_biotype_protein_coding transcript_biotype_protein_coding description_Uncharacterized protein [Source_UniProtKB/TrEMBL;Acc_K3WML4]	408354	12010.4
8_1	PYU1_T010857	4.36647	NA	28037.9	ATYAYLTPDLWEQHSFAASPYQEHTDFLAK	1	1	1	0.1158	39637	-	pep supercontig_pug_scf1117875581868_507299_508078__1 gene_PYU1_G010834 transcript_PYU1_T010857 gene_biotype_protein_coding transcript_biotype_protein_coding description_Uncharacterized protein [Source_UniProtKB/TrEMBL;Acc_K3X0V8]	214968	11942.7
155_1	PYU1_T008553	6.94563	NA	59024.2	ENLSVPVDSIGR;IALLDFDLQR	1;1	2	2	0.0403	22815;20354	-	pep supercontig_pug_scf1117875582016_182276_184104_1 gene_PYU1_G008537 transcript_PYU1_T008553 gene_biotype_protein_coding transcript_biotype_protein_coding description_T_complex protein 1 subunit alpha [Source_UniProtKB/TrEMBL;Acc_K3WUA6]	403538	11868.8
161_1	PYU1_T004494	8.73295	NA	56304.2	EAVHAIQANLK;IMEASMENAEYLR	1;1	2	2	0.0478	19984;29672	-	pep supercontig_pug_scf1117875582034_793682_795582__1 gene_PYU1_G004484 transcript_PYU1_T004494 gene_biotype_protein_coding transcript_biotype_protein_coding description_Uncharacterized protein [Source_UniProtKB/TrEMBL;Acc_K3WHQ2]	330097	11789.2
213_1	PYU1_T014801	4.36647	NA	50765.9	SIDQSEGHTAGLR	1	1	1	0.0274	25400	-	pep supercontig_pug_scf1117875581364_53322_54746_1 gene_PYU1_G014770 transcript_PYU1_T014801 gene_biotype_protein_coding transcript_biotype_protein_coding description_Adenylyl cyclase_associated protein [Source_UniProtKB/TrEMBL;Acc_K3XC52]	306397	11348
412_1	PYU1_T000016	2.1021	NA	14178.4	VNAKIELK	1	1	1	0.0635	11847	-	pep supercontig_pug_scf1117875582039_1789395_1790460__1 gene_PYU1_G000016 transcript_PYU1_T000016 gene_biotype_protein_coding transcript_biotype_protein_coding description_Uncharacterized protein [Source_UniProtKB/TrEMBL;Acc_K3W4X5]	124423	11311.2
18_1	PYU1_T013857	13.0994	NA	61641.8	IATSGAGSVFVK;LLVGSIVAER;SEIVHPAESNEVLAYDVAAVPAR	1;1;1	3	3	0.0775	18170;15652;37018	-	pep supercontig_pug_scf1117875581980_179967_181712_1 gene_PYU1_G013828 transcript_PYU1_T013857 gene_biotype_protein_coding transcript_biotype_protein_coding description_Uncharacterized protein [Source_UniProtKB/TrEMBL;Acc_K3X9F8]	189576	11151.5
486_1	PYU1_T009451	4.36647	NA	99716.3	TAIVEGLAQR	1	1	1	0.0113	15672	-	pep supercontig_pug_scf1117875582025_382291_384957__1 gene_PYU1_G009433 transcript_PYU1_T009451 gene_biotype_protein_coding transcript_biotype_protein_coding description_Uncharacterized protein [Source_UniProtKB/TrEMBL;Acc_K3WWV3]	584393	11026.3
240_1	PYU1_T012064	13.0994	NA	144208	AVNDVYSVPLR;FTQLQFDR;IIEVNPLLESFGNAK	1;1;1	3	3	0.0265	21179;15568;30538	-	pep supercontig_pug_scf1117875582024_98260_102357_1 gene_PYU1_G012038 transcript_PYU1_T012064 gene_biotype_protein_coding transcript_biotype_protein_coding description_Uncharacterized protein [Source_UniProtKB/TrEMBL;Acc_K3X4B5]	765179	10777.2
4_1	PYU1_T003824	4.36647	NA	36043.5	SVAGLQTFDDLMQHTSIKPWFTR	1	1	1	0.0703	38071	-	pep supercontig_pug_scf1117875582041_198564_199700_1 gene_PYU1_G003814 transcript_PYU1_T003824 gene_biotype_protein_coding transcript_biotype_protein_coding description_Uncharacterized protein [Source_UniProtKB/TrEMBL;Acc_K3WFT3]	213673	10683.7
442_1	PYU1_T012038	4.36647	NA	34642.3	SIIFANYLAR	1	1	1	0.0333	19143	-	pep supercontig_pug_scf1117875582024_154940_156690__1 gene_PYU1_G012012 transcript_PYU1_T012038 gene_biotype_protein_coding transcript_biotype_protein_coding description_Uncharacterized protein [Source_UniProtKB/TrEMBL;Acc_K3X489]	170722	10670.1
35_1	PYU1_T007068	4.36647	NA	44238.2	STLYVLAK	1	1	1	0.0195	11317	-	pep supercontig_pug_scf1117875581242_394349_395584_1 gene_PYU1_G007053 transcript_PYU1_T007068 gene_biotype_protein_coding transcript_biotype_protein_coding description_Peptidyl_prolyl cis_trans isomerase [Source_UniProtKB/TrEMBL;Acc_K3WQ26]	207306	10365.3
526_1	PYU1_T013658	8.73295	NA	58470.6	AVGEALEVIPR;NVVFEPLLLPGGGATEMR	1;1	2	2	0.0547	18713;32992	-	pep supercontig_pug_scf1117875581794_245997_247923__1 gene_PYU1_G013629 transcript_PYU1_T013658 gene_biotype_protein_coding transcript_biotype_protein_coding description_Uncharacterized protein [Source_UniProtKB/TrEMBL;Acc_K3X8V9]	377360	10198.9
469_1	PYU1_T002281	6.89321	NA	48738	AQTTVNDLIGIK;DFLESVNK	1;1	2	2	0.0455	22446;12851	-	pep supercontig_pug_scf1117875582008_1107005_1108438__1 gene_PYU1_G002278 transcript_PYU1_T002281 gene_biotype_protein_coding transcript_biotype_protein_coding description_Uncharacterized protein [Source_UniProtKB/TrEMBL;Acc_K3WBE0]	312988	10096.4
456_1	PYU1_T012195	16.0043	NA	61967.2	FTILDAPGHK;KPVTFIK;LIVVINK;TAKPGENVTIR	1;1;1;1	4	4	0.0618	16986;9699;8742;19696	-	pep supercontig_pug_scf1117875581991_258789_260829_1 gene_PYU1_G012169 transcript_PYU1_T012195 gene_biotype_protein_coding transcript_biotype_protein_coding description_Uncharacterized protein [Source_UniProtKB/TrEMBL;Acc_K3X4P6]	422900	10069
136_1	PYU1_T008671	4.36647	NA	20326.3	DSILLVFANK;VFASLFGSK	0;1	1	1	0.1056	17640;12949	-	pep supercontig_pug_scf1117875581239_583309_584308__1 gene_PYU1_G008654 transcript_PYU1_T008671 gene_biotype_protein_coding transcript_biotype_protein_coding description_Uncharacterized protein [Source_UniProtKB/TrEMBL;Acc_K3WUM4]	109979	9998.11
239_1	PYU1_T014923	4.36647	NA	23081.6	IVQLDSSDEASILNAAK	1	1	1	0.0791	31814	PYU1_T007755	pep supercontig_pug_scf1117875581249_6229_7043__1 gene_PYU1_G014892 transcript_PYU1_T014923 gene_biotype_protein_coding transcript_biotype_protein_coding description_Uncharacterized protein [Source_UniProtKB/TrEMBL;Acc_K3XCH4]	119166	9930.5
75_1	PYU1_T010557	2.27652	NA	60347.1	DLVKIR	1	1	1	0.0112	7557	-	pep supercontig_pug_scf1117875581981_281232_282948__1 gene_PYU1_G010535 transcript_PYU1_T010557 gene_biotype_protein_coding transcript_biotype_protein_coding description_Uncharacterized protein [Source_UniProtKB/TrEMBL;Acc_K3X008]	265807	9844.7
246_1	PYU1_T013436	2.79568	NA	165886	TIGFLSFR	1	1	1	0.0052	12532	-	pep supercontig_pug_scf1117875582012_47124_51957_1 gene_PYU1_G013407 transcript_PYU1_T013436 gene_biotype_protein_coding transcript_biotype_protein_coding description_Uncharacterized protein [Source_UniProtKB/TrEMBL;Acc_K3X887]	703826	9775.36
515_1	PYU1_T013575	3.06253	NA	55915.9	VAAFYAESTK	1	1	1	0.0199	16583	-	pep supercontig_pug_scf1117875581984_214556_216067_1 gene_PYU1_G013546 transcript_PYU1_T013575 gene_biotype_protein_coding transcript_biotype_protein_coding description_Uncharacterized protein [Source_UniProtKB/TrEMBL;Acc_K3X8M6]	231179	9632.45
383_1	PYU1_T001674	4.36647	NA	40580.5	NSWGESWGMK	1	1	1	0.0272	19552	-	pep supercontig_pug_scf1117875582029_51733_53013_1 gene_PYU1_G001673 transcript_PYU1_T001674 gene_biotype_protein_coding transcript_biotype_protein_coding description_Uncharacterized protein [Source_UniProtKB/TrEMBL;Acc_K3W9N3]	182907	9626.69
504_1	PYU1_T001758	4.36647	NA	34183.8	HPQIIDVAK	1	1	1	0.0293	14630	-	pep supercontig_pug_scf1117875582037_1256271_1257194__1 gene_PYU1_G001757 transcript_PYU1_T001758 gene_biotype_protein_coding transcript_biotype_protein_coding description_Uricase [Source_UniProtKB/TrEMBL;Acc_K3W9W7]	144174	9010.86
196_1	PYU1_T003328	8.73295	NA	56880.3	LHNMILESK;VNMEMESHEEK	1;1	2	4	0.0388	16514;17038;17039;25164	-	pep supercontig_pug_scf1117875582006_567309_570040_1 gene_PYU1_G003319 transcript_PYU1_T003328 gene_biotype_protein_coding transcript_biotype_protein_coding description_Uncharacterized protein [Source_UniProtKB/TrEMBL;Acc_K3WED7]	242588	8984.73
419_1	PYU1_T006955	16.4245	NA	60471	GALTITAVEQTAGK;GLFEIVASAGNDK;IPLLQNAVK;LSAADVAVIIQK	1;1;1;1	4	4	0.085	25105;23876;14018;21041	-	pep supercontig_pug_scf1117875581242_668164_669861_1 gene_PYU1_G006940 transcript_PYU1_T006955 gene_biotype_protein_coding transcript_biotype_protein_coding description_Uncharacterized protein [Source_UniProtKB/TrEMBL;Acc_K3WPR3]	247838	8851.35
103_1	PYU1_T007449	7.27134	NA	41839.8	VPNELNAVYYEQR;YGGSIENR	1;1	2	2	0.056	30071;11324	PYU1_T003664	pep supercontig_pug_scf1117875582032_23491_24618__1 gene_PYU1_G007433 transcript_PYU1_T007449 gene_biotype_protein_coding transcript_biotype_protein_coding description_Uncharacterized protein [Source_UniProtKB/TrEMBL;Acc_K3WR55]	185097	8814.13
38_1	PYU1_T003423	7.69156	NA	30707.4	ALDDSFK;DLVPDLNNFYDQYR	1;1	2	2	0.0781	8656;31788	-	pep supercontig_pug_scf1117875582006_298171_299290_1 gene_PYU1_G003413 transcript_PYU1_T003423 gene_biotype_protein_coding transcript_biotype_protein_coding description_Uncharacterized protein [Source_UniProtKB/TrEMBL;Acc_K3WEN2]	149796	8811.54
111_1	PYU1_T011549	4.36647	NA	22723.8	VLVGSGPQSDR	1	1	1	0.0547	17461	-	pep supercontig_pug_scf1117875581381_86715_88055__1 gene_PYU1_G011523 transcript_PYU1_T011549 gene_biotype_protein_coding transcript_biotype_protein_coding description_Proteasome subunit beta type [Source_UniProtKB/TrEMBL;Acc_K3X2V0]	95056.1	8641.46
222_1	PYU1_T008549	2.52674	NA	41298.3	GVLHSIER	1	1	1	0.021	11736	-	pep supercontig_pug_scf1117875582016_187482_188791__1 gene_PYU1_G008533 transcript_PYU1_T008549 gene_biotype_protein_coding transcript_biotype_protein_coding description_Uncharacterized protein [Source_UniProtKB/TrEMBL;Acc_K3WUA2]	131747	8234.17
225_1	PYU1_T001116	7.27134	NA	55558.7	GINPTNYR;SVTAVEFIEDFHK	1;1	2	2	0.0428	12363;29039	-	pep supercontig_pug_scf1117875582023_181500_183147_1 gene_PYU1_G001116 transcript_PYU1_T001116 gene_biotype_protein_coding transcript_biotype_protein_coding description_Uncharacterized protein [Source_UniProtKB/TrEMBL;Acc_K3W825]	252917	8158.61
518_1	PYU1_T004468	2.3597	NA	23810.3	VQQQINR	1	1	1	0.033	11169	-	pep supercontig_pug_scf1117875582034_871253_872837__1 gene_PYU1_G004458 transcript_PYU1_T004468 gene_biotype_protein_coding transcript_biotype_protein_coding description_Uncharacterized protein [Source_UniProtKB/TrEMBL;Acc_K3WHM6]	130441	8152.58
364_1	PYU1_T007979	2.70962	NA	34760.8	HETAEEVALK	1	1	1	0.0323	17877	-	pep supercontig_pug_scf1117875582020_258102_259119_1 gene_PYU1_G007963 transcript_PYU1_T007979 gene_biotype_protein_coding transcript_biotype_protein_coding description_Uncharacterized protein [Source_UniProtKB/TrEMBL;Acc_K3WSN5]	177706	8077.53
77_1	PYU1_T009286	4.36647	NA	22446.4	AIEAVGSQSGTPSQK	1	1	1	0.0711	27699	-	pep supercontig_pug_scf1117875582035_222008_222944__1 gene_PYU1_G009268 transcript_PYU1_T009286 gene_biotype_protein_coding transcript_biotype_protein_coding description_Peptidyl_prolyl cis_trans isomerase [Source_UniProtKB/TrEMBL;Acc_K3WWD8]	120521	8034.71
349_1	PYU1_T010192	4.36647	NA	26598.4	LTSPLLEPGSIEK	1	1	1	0.0533	25756	-	pep supercontig_pug_scf1117875582026_202794_204065__1 gene_PYU1_G010172 transcript_PYU1_T010192 gene_biotype_protein_coding transcript_biotype_protein_coding description_Proteasome subunit alpha type [Source_UniProtKB/TrEMBL;Acc_K3WYZ3]	123871	7741.92
153_1	PYU1_T010478	4.36647	NA	68268.8	ALQIAEIEK	1	1	1	0.0146	14482	-	pep supercontig_pug_scf1117875581981_467254_469107__1 gene_PYU1_G010456 transcript_PYU1_T010478 gene_biotype_protein_coding transcript_biotype_protein_coding description_Uncharacterized protein [Source_UniProtKB/TrEMBL;Acc_K3WZS9]	326301	7588.39
425_1	PYU1_T003542	13.0994	NA	28480	DSLVFLAK;DSTLIMQLLR;YDEMVDHMK	1;1;1	3	3	0.1084	11281;19865;19124	-	pep supercontig_pug_scf1117875582041_1154167_1155257__1 gene_PYU1_G003532 transcript_PYU1_T003542 gene_biotype_protein_coding transcript_biotype_protein_coding description_Uncharacterized protein [Source_UniProtKB/TrEMBL;Acc_K3WF01]	118183	7386.43
491_1	PYU1_T008255	13.0994	NA	98029.3	LSPEEIYR;VKPVVLANK;VNLLDVMIK	1;1;1	3	3	0.0293	14293;13276;15265	-	pep supercontig_pug_scf1117875582022_174877_177537__1 gene_PYU1_G008239 transcript_PYU1_T008255 gene_biotype_protein_coding transcript_biotype_protein_coding description_Uncharacterized protein [Source_UniProtKB/TrEMBL;Acc_K3WTG1]	372889	7170.95
472_1	PYU1_T014608	2.52674	NA	27333.7	YELAYQEK	1	1	1	0.0319	15211	-	pep supercontig_pug_scf1117875582021_40633_41751_1 gene_PYU1_G014577 transcript_PYU1_T014608 gene_biotype_protein_coding transcript_biotype_protein_coding description_Proteasome subunit alpha type [Source_UniProtKB/TrEMBL;Acc_K3XBK9]	106510	7100.64
144_1	PYU1_T001666	4.36647	NA	48504.8	GQYLFDAQGR	1	1	1	0.0224	18723	-	pep supercontig_pug_scf1117875582029_71285_73034__1 gene_PYU1_G001665 transcript_PYU1_T001666 gene_biotype_protein_coding transcript_biotype_protein_coding description_Uncharacterized protein [Source_UniProtKB/TrEMBL;Acc_K3W9M5]	177378	7095.14
522_1	PYU1_T006340	8.73295	NA	142666	DVANLLLGFESGK;SAEEEGEEYASTR	1;1	2	2	0.0194	25183;27655	-	pep supercontig_pug_scf1117875582007_793508_797565__1 gene_PYU1_G006328 transcript_PYU1_T006340 gene_biotype_protein_coding transcript_biotype_protein_coding description_Uncharacterized protein [Source_UniProtKB/TrEMBL;Acc_K3WMZ8]	295806	7043
319_1	PYU1_T000771	7.16215	NA	43238.8	IGIVGVPNVGK;NYEVEDGDIIFFK	1;1	2	2	0.0617	15515;29996	-	pep supercontig_pug_scf1117875582023_1147059_1148836__1 gene_PYU1_G000771 transcript_PYU1_T000771 gene_biotype_protein_coding transcript_biotype_protein_coding description_Uncharacterized protein [Source_UniProtKB/TrEMBL;Acc_K3W730]	137947	6897.36
429_1	PYU1_T003510	13.0994	NA	92123.1	ASGFTNVDDSDSYDTDGVSLFHVK;ASSALWAAR;LDEEMGGSPVQVR	1;1;1	3	4	0.0552	37680;12312;26665;27057	-	pep supercontig_pug_scf1117875582006_16140_19110__1 gene_PYU1_G003500 transcript_PYU1_T003510 gene_biotype_protein_coding transcript_biotype_protein_coding description_Uncharacterized protein [Source_UniProtKB/TrEMBL;Acc_K3WEW9]	288997	6880.89
281_1	PYU1_T000378	6.94563	NA	118016	DSGLDVAQR;VDLFGAEK	1;1	2	2	0.0159	13085;10857	-	pep supercontig_pug_scf1117875582039_713656_716868_1 gene_PYU1_G000378 transcript_PYU1_T000378 gene_biotype_protein_coding transcript_biotype_protein_coding description_Uncharacterized protein [Source_UniProtKB/TrEMBL;Acc_K3W5Y7]	452384	6854.3
439_1	PYU1_T002336	4.36647	NA	40974.3	ALAEYLAFYK	1	1	1	0.0264	19829	-	pep supercontig_pug_scf1117875582008_958627_959850__1 gene_PYU1_G002333 transcript_PYU1_T002336 gene_biotype_protein_coding transcript_biotype_protein_coding description_Uncharacterized protein [Source_UniProtKB/TrEMBL;Acc_K3WBJ5]	178178	6853.01
416_1	PYU1_T004962	8.73295	NA	66316.5	IAGIDANASHIGSVAWDDHIR;IEVPVFAGEIK	1;1	2	2	0.0524	35752;20273	-	pep supercontig_pug_scf1117875581313_638840_640991_1 gene_PYU1_G004951 transcript_PYU1_T004962 gene_biotype_protein_coding transcript_biotype_protein_coding description_Uncharacterized protein [Source_UniProtKB/TrEMBL;Acc_K3WJ20]	247927	6700.74
340_1	PYU1_T011250	2.79568	NA	50835.2	LYDGLK	1	1	1	0.0131	6840	-	pep supercontig_pug_scf1117875581297_431532_432972_1 gene_PYU1_G011225 transcript_PYU1_T011250 gene_biotype_protein_coding transcript_biotype_protein_coding description_Uncharacterized protein [Source_UniProtKB/TrEMBL;Acc_K3X201]	190160	6557.23
257_1	PYU1_T012298	4.36647	NA	16376.3	VADVFTLSALR	1	1	1	0.0759	19915	-	pep supercontig_pug_scf1117875582011_321764_322317__1 gene_PYU1_G012272 transcript_PYU1_T012298 gene_biotype_protein_coding transcript_biotype_protein_coding description_Uncharacterized protein [Source_UniProtKB/TrEMBL;Acc_K3X4Z9]	76491.7	6374.31
185_1	PYU1_T011895	4.36647	NA	18709.6	VQHIEIHGR	1	1	1	0.0539	16657	-	pep supercontig_pug_scf1117875582040_125800_126393_1 gene_PYU1_G011869 transcript_PYU1_T011895 gene_biotype_protein_coding transcript_biotype_protein_coding description_Uncharacterized protein [Source_UniProtKB/TrEMBL;Acc_K3X3U6]	80494.1	6191.85
453_1	PYU1_T004042	4.36647	NA	31995.8	INLFDLEAEK	1	1	1	0.0337	19907	-	pep supercontig_pug_scf1117875581354_834765_836108_1 gene_PYU1_G004032 transcript_PYU1_T004042 gene_biotype_protein_coding transcript_biotype_protein_coding description_Uncharacterized protein [Source_UniProtKB/TrEMBL;Acc_K3WGF1]	97533.2	6095.83
449_1	PYU1_T009398	2.27652	NA	21676.2	RLEQLYSQNK	1	1	1	0.0524	22626	-	pep supercontig_pug_scf1117875582025_524398_525197__1 gene_PYU1_G009380 transcript_PYU1_T009398 gene_biotype_protein_coding transcript_biotype_protein_coding description_Uncharacterized protein [Source_UniProtKB/TrEMBL;Acc_K3WWQ0]	47634.9	5954.37
303_1	PYU1_T001218	4.36647	NA	43208	ADGELTFGGTDK	1	1	1	0.0304	20545	-	pep supercontig_pug_scf1117875582029_1415586_1416773_1 gene_PYU1_G001218 transcript_PYU1_T001218 gene_biotype_protein_coding transcript_biotype_protein_coding description_Uncharacterized protein [Source_UniProtKB/TrEMBL;Acc_K3W8C7]	124920	5948.58
300_1	PYU1_T000923	4.36647	NA	28826.2	ILHTLHDEVR	1	1	1	0.0389	21180	-	pep supercontig_pug_scf1117875582023_740333_741804__1 gene_PYU1_G000923 transcript_PYU1_T000923 gene_biotype_protein_coding transcript_biotype_protein_coding description_Uncharacterized protein [Source_UniProtKB/TrEMBL;Acc_K3W7I2]	106405	5911.4
267_1	PYU1_T000202	11.5286	NA	107417	DLGEFLFR;VLLPLAEEAK;YEFNDGVGGR	1;1;1	3	3	0.029	14037;16449;17418	-	pep supercontig_pug_scf1117875582039_1279105_1282420_1 gene_PYU1_G000202 transcript_PYU1_T000202 gene_biotype_protein_coding transcript_biotype_protein_coding description_Uncharacterized protein [Source_UniProtKB/TrEMBL;Acc_K3W5G1]	295590	5577.17
147_1	PYU1_T008082	4.36647	NA	36553.5	INVLGVVENMSGVQR	1	1	1	0.0435	30274	-	pep supercontig_pug_scf1117875582022_734446_736192_1 gene_PYU1_G008066 transcript_PYU1_T008082 gene_biotype_protein_coding transcript_biotype_protein_coding description_Uncharacterized protein [Source_UniProtKB/TrEMBL;Acc_K3WSY8]	81426.3	5428.42
199_1	PYU1_T000181	2.64021	NA	144736	DNILFGHAYDR	1	1	1	0.0084	23871	PYU1_T000184;PYU1_T000183	pep supercontig_pug_scf1117875582039_1347649_1351563__1 gene_PYU1_G000181 transcript_PYU1_T000181 gene_biotype_protein_coding transcript_biotype_protein_coding description_Uncharacterized protein [Source_UniProtKB/TrEMBL;Acc_K3W5E0]	332411	5361.47
370_1	PYU1_T008017	3.06253	NA	92624	LSIAVDIAR	1	1	1	0.0106	13010	-	pep supercontig_pug_scf1117875582020_115238_118534_1 gene_PYU1_G008001 transcript_PYU1_T008017 gene_biotype_protein_coding transcript_biotype_protein_coding description_Uncharacterized protein [Source_UniProtKB/TrEMBL;Acc_K3WSS3]	187405	5354.42
335_1	PYU1_T001673	15.7396	NA	178072	EGEFGAATAAR;NDSEIHYNSPK;RPNYTEVNR;VTDYIGSMR	1;1;1;1	4	4	0.0247	16347;23373;18562;15152	-	pep supercontig_pug_scf1117875582029_53330_58195__1 gene_PYU1_G001672 transcript_PYU1_T001673 gene_biotype_protein_coding transcript_biotype_protein_coding description_Uncharacterized protein [Source_UniProtKB/TrEMBL;Acc_K3W9N2]	513501	5348.97
14_1	PYU1_T007002	2.29985	NA	54327	ISLELGGK	1	1	1	0.0161	9281	-	pep supercontig_pug_scf1117875581242_550163_551656__1 gene_PYU1_G006987 transcript_PYU1_T007002 gene_biotype_protein_coding transcript_biotype_protein_coding description_Uncharacterized protein [Source_UniProtKB/TrEMBL;Acc_K3WPW0]	165153	5161.02
233_1	PYU1_T003160	3.06253	NA	49495.8	MVALFNK	1	1	1	0.0149	9413	-	pep supercontig_pug_scf1117875582006_1028277_1029692__1 gene_PYU1_G003153 transcript_PYU1_T003160 gene_biotype_protein_coding transcript_biotype_protein_coding description_Uncharacterized protein [Source_UniProtKB/TrEMBL;Acc_K3WDW9]	76568.3	5104.56
97_1	PYU1_T008074	4.36647	NA	30377.7	YNADHLTTYAGK	1	1	1	0.0426	24886	-	pep supercontig_pug_scf1117875582020_12797_13645_1 gene_PYU1_G008058 transcript_PYU1_T008074 gene_biotype_protein_coding transcript_biotype_protein_coding description_Uncharacterized protein [Source_UniProtKB/TrEMBL;Acc_K3WSY0]	90326.1	5018.12
541_1	PYU1_T000188	6.12076	NA	52242	AGTTNVLITTNVLAR;AQVVVGTPGR	1;1	2	2	0.053	29443;13689	-	pep supercontig_pug_scf1117875582039_1322441_1324270__1 gene_PYU1_G000188 transcript_PYU1_T000188 gene_biotype_protein_coding transcript_biotype_protein_coding description_Uncharacterized protein [Source_UniProtKB/TrEMBL;Acc_K3W5E7]	142521	4914.51
195_1	PYU1_T009439	8.73295	NA	125719	AFNALIVFAEHR;SSGSLFNR	1;1	2	2	0.0175	25851;10583	-	pep supercontig_pug_scf1117875582025_419247_422935_1 gene_PYU1_G009421 transcript_PYU1_T009439 gene_biotype_protein_coding transcript_biotype_protein_coding description_Uncharacterized protein [Source_UniProtKB/TrEMBL;Acc_K3WWU1]	246878	4747.66
290_1	PYU1_T005562	4.36647	NA	67804.8	GVSTLDAPVSGGDIGAR	1	1	1	0.0273	29835	-	pep supercontig_pug_scf1117875582036_32631_35240__1 gene_PYU1_G005551 transcript_PYU1_T005562 gene_biotype_protein_coding transcript_biotype_protein_coding description_Uncharacterized protein [Source_UniProtKB/TrEMBL;Acc_K3WKS0]	147890	4621.57
433_1	PYU1_T011400	6.80143	NA	60980.7	LNLQGIAIGNGLVNPVIQSEHALDMVNNTYNVTLLNPSDLAEAEAALPECTK;VGAGFAEDIMR	1;1	2	2	0.1133	40688;19057	-	pep supercontig_pug_scf1117875581297_6264_7934_1 gene_PYU1_G011375 transcript_PYU1_T011400 gene_biotype_protein_coding transcript_biotype_protein_coding description_Uncharacterized protein [Source_UniProtKB/TrEMBL;Acc_K3X2F1]	80457.3	4469.85
336_1	PYU1_T002118	4.36647	NA	25739.3	TGEFFINHIHR	1	1	1	0.0485	25405	-	pep supercontig_pug_scf1117875582037_155797_156480_1 gene_PYU1_G002116 transcript_PYU1_T002118 gene_biotype_protein_coding transcript_biotype_protein_coding description_Uncharacterized protein [Source_UniProtKB/TrEMBL;Acc_K3WAX7]	75259.3	4427.02
451_1	PYU1_T008684	19.7424	NA	139943	FDEHDGPVR;HSIVLADK;LSFLYLVTGNR;TGTAGTGMGNLPR;VLADVQAPR	1;1;1;1;1	5	5	0.0401	16091;10973;22738;21173;13297	-	pep supercontig_pug_scf1117875581239_543422_547162__1 gene_PYU1_G008667 transcript_PYU1_T008684 gene_biotype_protein_coding transcript_biotype_protein_coding description_Uncharacterized protein [Source_UniProtKB/TrEMBL;Acc_K3WUN7]	294079	4262.02
228_1	PYU1_T007881	4.36647	NA	82519.9	YSPVHNVPSADSEVVQNLK	1	1	1	0.0257	34579	-	pep supercontig_pug_scf1117875582020_495014_497233__1 gene_PYU1_G007865 transcript_PYU1_T007881 gene_biotype_protein_coding transcript_biotype_protein_coding description_Uncharacterized protein [Source_UniProtKB/TrEMBL;Acc_K3WSD7]	205057	4101.13
27_1	PYU1_T013049	4.36647	NA	116688	QAAAVSLK	1	1	1	0.0078	8498	-	pep supercontig_pug_scf1117875581368_157131_160422__1 gene_PYU1_G013022 transcript_PYU1_T013049 gene_biotype_protein_coding transcript_biotype_protein_coding description_Uncharacterized protein [Source_UniProtKB/TrEMBL;Acc_K3X750]	179306	4075.13
64_1	PYU1_T015246	2.52674	NA	43098.8	WQSMLNR	1	1	1	0.0191	12823	PYU1_T006297	pep supercontig_pug_scf1117875581835_37_1137__1 gene_PYU1_G015214 transcript_PYU1_T015246 gene_biotype_protein_coding transcript_biotype_protein_coding description_Uncharacterized protein [Source_UniProtKB/TrEMBL;Acc_K3XDE7]	104901	4034.65
399_1	PYU1_T007683	2.64021	NA	173942	TDLLWK	1	1	1	0.0039	8244	-	pep supercontig_pug_scf1117875581789_195149_199753_1 gene_PYU1_G007667 transcript_PYU1_T007683 gene_biotype_protein_coding transcript_biotype_protein_coding description_Uncharacterized protein [Source_UniProtKB/TrEMBL;Acc_K3WRT9]	369583	4017.21
229_1	PYU1_T011273	11.2112	NA	99371.4	IIVETSDHAR;QQLENQSQAEEAR;VLPVDTALR	1;1;1	3	3	0.0358	18299;29205;13691	-	pep supercontig_pug_scf1117875581297_369242_371926_1 gene_PYU1_G011248 transcript_PYU1_T011273 gene_biotype_protein_coding transcript_biotype_protein_coding description_Uncharacterized protein [Source_UniProtKB/TrEMBL;Acc_K3X224]	205730	3809.82
45_1	PYU1_T009190	4.36647	NA	102885	FPVILNPVDAGYSDK	1	1	1	0.016	30458	-	pep supercontig_pug_scf1117875582035_496620_499547__1 gene_PYU1_G009172 transcript_PYU1_T009190 gene_biotype_protein_coding transcript_biotype_protein_coding description_Uncharacterized protein [Source_UniProtKB/TrEMBL;Acc_K3WW42]	196071	3770.59
407_1	PYU1_T011413	3.32508	NA	306905	YAQQLPFR	1	1	1	0.0029	14676	-	pep supercontig_pug_scf1117875581381_451791_461095__1 gene_PYU1_G011388 transcript_PYU1_T011413 gene_biotype_protein_coding transcript_biotype_protein_coding description_Uncharacterized protein [Source_UniProtKB/TrEMBL;Acc_K3X2G4]	492084	3699.88
69_1	PYU1_T009499	4.36647	NA	24676.4	ITEIATLLAAK	1	1	1	0.0519	18427	-	pep supercontig_pug_scf1117875582025_233203_233841__1 gene_PYU1_G009481 transcript_PYU1_T009499 gene_biotype_protein_coding transcript_biotype_protein_coding description_Uncharacterized protein [Source_UniProtKB/TrEMBL;Acc_K3WX01]	54948.9	3663.26
43_1	PYU1_T010355	2.17943	NA	63442	WITALNALTR	1	1	1	0.0174	18881	-	pep supercontig_pug_scf1117875582005_326702_328426__1 gene_PYU1_G010334 transcript_PYU1_T010355 gene_biotype_protein_coding transcript_biotype_protein_coding description_Uncharacterized protein [Source_UniProtKB/TrEMBL;Acc_K3WZF6]	146122	3653.06
287_1	PYU1_T005574	4.36647	NA	42374.8	IELYDLR	1	1	1	0.0182	12047	-	pep supercontig_pug_scf1117875582036_10380_12584_1 gene_PYU1_G005563 transcript_PYU1_T005574 gene_biotype_protein_coding transcript_biotype_protein_coding description_Uncharacterized protein [Source_UniProtKB/TrEMBL;Acc_K3WKT2]	83185.7	3616.77
37_1	PYU1_T008871	13.0994	NA	101902	AILVVQLHK;IGAGSAAFR;TALGSTLDGLQVLLK	1;1;1	3	3	0.035	14635;10152;29187	-	pep supercontig_pug_scf1117875581239_38847_41678_1 gene_PYU1_G008853 transcript_PYU1_T008871 gene_biotype_protein_coding transcript_biotype_protein_coding description_Uncharacterized protein [Source_UniProtKB/TrEMBL;Acc_K3WV74]	187988	3615.16
385_1	PYU1_T008861	4.36647	NA	59148.3	YIFLQGLQDTNESIYYR	1	1	1	0.0314	34941	-	pep supercontig_pug_scf1117875581239_60264_62031_1 gene_PYU1_G008843 transcript_PYU1_T008861 gene_biotype_protein_coding transcript_biotype_protein_coding description_Malic enzyme [Source_UniProtKB/TrEMBL;Acc_K3WV64]	96342.5	3568.24
476_1	PYU1_T013748	4.36647	NA	55348.6	LAVSLADDNSTGLNR	1	1	1	0.0299	29472	-	pep supercontig_pug_scf1117875581794_33277_34912_1 gene_PYU1_G013719 transcript_PYU1_T013748 gene_biotype_protein_coding transcript_biotype_protein_coding description_Uncharacterized protein [Source_UniProtKB/TrEMBL;Acc_K3X949]	108517	3391.17
479_1	PYU1_T004190	2.90486	NA	53151.7	IQTLPR	1	1	1	0.0121	7183	-	pep supercontig_pug_scf1117875581354_456922_458638__1 gene_PYU1_G004180 transcript_PYU1_T004190 gene_biotype_protein_coding transcript_biotype_protein_coding description_Uncharacterized protein [Source_UniProtKB/TrEMBL;Acc_K3WGU9]	91605.9	3158.82
394_1	PYU1_T010686	2.90486	NA	75605.3	QAVAYR	1	1	1	0.0089	6826	-	pep supercontig_pug_scf1117875581880_478118_480136__1 gene_PYU1_G010663 transcript_PYU1_T010686 gene_biotype_protein_coding transcript_biotype_protein_coding description_Uncharacterized protein [Source_UniProtKB/TrEMBL;Acc_K3X0D7]	103275	3037.49
260_1	PYU1_T004067	8.73295	NA	109798	SNLQNLALQYSEK;VSGDLAAFIER	1;1	2	2	0.0245	28776;19443	-	pep supercontig_pug_scf1117875581354_781441_784377_1 gene_PYU1_G004057 transcript_PYU1_T004067 gene_biotype_protein_coding transcript_biotype_protein_coding description_Uncharacterized protein [Source_UniProtKB/TrEMBL;Acc_K3WGH6]	164276	2986.83
354_1	PYU1_T009195	4.36647	NA	14370.5	YAGEHFR;YNQLLR	1;0	1	1	0.0992	10881;9006	-	pep supercontig_pug_scf1117875582035_479773_481149_1 gene_PYU1_G009177 transcript_PYU1_T009195 gene_biotype_protein_coding transcript_biotype_protein_coding description_Uncharacterized protein [Source_UniProtKB/TrEMBL;Acc_K3WW47]	31934.6	2903.14
93_1	PYU1_T014593	4.36647	NA	78478.2	FTDFNEIR	1	1	1	0.0113	15151	-	pep supercontig_pug_scf1117875582021_66430_68710__1 gene_PYU1_G014562 transcript_PYU1_T014593 gene_biotype_protein_coding transcript_biotype_protein_coding description_Uncharacterized protein [Source_UniProtKB/TrEMBL;Acc_K3XBJ4]	118561	2891.72
113_1	PYU1_T014922	4.36647	NA	32979.8	LASDEPLQAEYK	1	1	1	0.0405	25207	PYU1_T015249;PYU1_T015191;PYU1_T015241	pep supercontig_pug_scf1117875581249_8696_9586_1 gene_PYU1_G014891 transcript_PYU1_T014922 gene_biotype_protein_coding transcript_biotype_protein_coding description_Uncharacterized protein [Source_UniProtKB/TrEMBL;Acc_K3XCH3]	51347.9	2702.52
158_1	PYU1_T003625	4.36647	NA	76812.2	VQSTIQIER	1	1	1	0.0133	16176	-	pep supercontig_pug_scf1117875582041_835858_837885__1 gene_PYU1_G003615 transcript_PYU1_T003625 gene_biotype_protein_coding transcript_biotype_protein_coding description_Uncharacterized protein [Source_UniProtKB/TrEMBL;Acc_K3WF84]	127275	2651.57
545_1	PYU1_T004616	4.36647	NA	74267.6	NVDGTNYVTWDK	1	1	1	0.0179	26524	-	pep supercontig_pug_scf1117875582034_500316_502764__1 gene_PYU1_G004605 transcript_PYU1_T004616 gene_biotype_protein_coding transcript_biotype_protein_coding description_Uncharacterized protein [Source_UniProtKB/TrEMBL;Acc_K3WI24]	74637.7	2573.71
254_1	PYU1_T013666	2.06772	NA	114977	LLDQQTLR	1	1	1	0.0081	13798	-	pep supercontig_pug_scf1117875581794_214296_217274__1 gene_PYU1_G013637 transcript_PYU1_T013666 gene_biotype_protein_coding transcript_biotype_protein_coding description_Uncharacterized protein [Source_UniProtKB/TrEMBL;Acc_K3X8W7]	174808	2533.45
218_1	PYU1_T005528	17.4659	NA	275484	EQSQLTAVTTK;IDLTLLNR;ISLIQIFR;LLILALER	1;1;1;1	4	4	0.0148	20413;13006;13867;12543	-	pep supercontig_pug_scf1117875582036_131051_138148_1 gene_PYU1_G005517 transcript_PYU1_T005528 gene_biotype_protein_coding transcript_biotype_protein_coding description_Uncharacterized protein [Source_UniProtKB/TrEMBL;Acc_K3WKN6]	332822	2429.36
382_1	PYU1_T011043	4.36647	NA	279063	VDVTNATESGR	1	1	1	0.0044	18558	-	pep supercontig_pug_scf1117875582009_504187_511774__1 gene_PYU1_G011019 transcript_PYU1_T011043 gene_biotype_protein_coding transcript_biotype_protein_coding description_Uncharacterized protein [Source_UniProtKB/TrEMBL;Acc_K3X1E4]	291042	2221.7
341_1	PYU1_T011521	8.73295	NA	38350.9	LQEAIEVVR;SALQAAQATSTDEIPVK	1;1	2	2	0.0767	15647;31400	-	pep supercontig_pug_scf1117875581381_171352_172371_1 gene_PYU1_G011495 transcript_PYU1_T011521 gene_biotype_protein_coding transcript_biotype_protein_coding description_Uncharacterized protein [Source_UniProtKB/TrEMBL;Acc_K3X2S2]	46253.7	2102.44
528_1	PYU1_T001828	4.36647	NA	34552.7	LGLFEPIQK	1	1	1	0.028	15264	-	pep supercontig_pug_scf1117875582037_1051177_1053295__1 gene_PYU1_G001826 transcript_PYU1_T001828 gene_biotype_protein_coding transcript_biotype_protein_coding description_Uncharacterized protein [Source_UniProtKB/TrEMBL;Acc_K3WA37]	37310.5	2072.8
307_1	PYU1_T012618	7.27134	NA	147238	APTSFFDTTPTGR;GSVAYVSQQPFIQNATVR;NLSLTIKPQEK;STLLSGILGDAR;TTGEITNLMSIDAQR	1;0;1;0;0	2	2	0.052	26104;33539;22401;20314;30599	-	pep supercontig_pug_scf1117875582015_107966_111952_1 gene_PYU1_G012592 transcript_PYU1_T012618 gene_biotype_protein_coding transcript_biotype_protein_coding description_Uncharacterized protein [Source_UniProtKB/TrEMBL;Acc_K3X5W9]	144636	2066.23
366_1	PYU1_T003140	4.36647	NA	15745.8	EDGQEYAQVVR	1	1	1	0.0797	23048	-	pep supercontig_pug_scf1117875582006_1086586_1087199_1 gene_PYU1_G003135 transcript_PYU1_T003140 gene_biotype_protein_coding transcript_biotype_protein_coding description_Uncharacterized protein [Source_UniProtKB/TrEMBL;Acc_K3WDU9]	20121.3	2012.13
148_1	PYU1_T015149	4.36647	NA	31257.9	IFLQLWHLGR	1	1	1	0.035	22739	PYU1_T014947	pep supercontig_pug_scf1117875581791_12_869__1 gene_PYU1_G015118 transcript_PYU1_T015149 gene_biotype_protein_coding transcript_biotype_protein_coding description_Uncharacterized protein [Source_UniProtKB/TrEMBL;Acc_K3XD50]	32111.2	2006.95
289_1	PYU1_T000630	8.73295	NA	75492.7	FNAEWTYGLPEAPGGR;YASVLDGLK	1;1	2	2	0.0353	31725;13216	-	pep supercontig_pug_scf1117875582023_1539290_1541419_1 gene_PYU1_G000630 transcript_PYU1_T000630 gene_biotype_protein_coding transcript_biotype_protein_coding description_Uncharacterized protein [Source_UniProtKB/TrEMBL;Acc_K3W6N9]	60318.9	1884.97
308_1	PYU1_T014816	2.29985	NA	79857.7	LSDEDSVNR	1	1	1	0.0121	15003	-	pep supercontig_pug_scf1117875581364_20385_22727_1 gene_PYU1_G014785 transcript_PYU1_T014816 gene_biotype_protein_coding transcript_biotype_protein_coding description_Uncharacterized protein [Source_UniProtKB/TrEMBL;Acc_K3XC67]	82335.4	1871.26
129_1	PYU1_T004764	4.36647	NA	124427	LQLELSK	1	1	1	0.0062	9650	-	pep supercontig_pug_scf1117875582034_70401_73815__1 gene_PYU1_G004753 transcript_PYU1_T004764 gene_biotype_protein_coding transcript_biotype_protein_coding description_Uncharacterized protein [Source_UniProtKB/TrEMBL;Acc_K3WIH2]	105562	1759.37
493_1	PYU1_T014208	2.70962	NA	67568.4	LLDHLQNTK	1	1	1	0.0148	16408	-	pep supercontig_pug_scf1117875581895_17744_19570_1 gene_PYU1_G014178 transcript_PYU1_T014208 gene_biotype_protein_coding transcript_biotype_protein_coding description_Uncharacterized protein [Source_UniProtKB/TrEMBL;Acc_K3XAF9]	52706.4	1505.9
151_1	PYU1_T011967	4.36647	NA	51091.7	HVYIEPSK	1	1	1	0.0173	13407	-	pep supercontig_pug_scf1117875582024_384423_385811_1 gene_PYU1_G011941 transcript_PYU1_T011967 gene_biotype_protein_coding transcript_biotype_protein_coding description_Coronin [Source_UniProtKB/TrEMBL;Acc_K3X418]	40083.2	1484.56
122_1	PYU1_T005723	4.36647	NA	49632.1	VAVKPVSTIGR	1	1	1	0.024	17890	-	pep supercontig_pug_scf1117875581402_592549_594073_1 gene_PYU1_G005712 transcript_PYU1_T005723 gene_biotype_protein_coding transcript_biotype_protein_coding description_Chorismate synthase [Source_UniProtKB/TrEMBL;Acc_K3WL81]	42527.7	1417.59
484_1	PYU1_T003000	4.36647	NA	70598.6	VSIISVVGAFR	1	1	1	0.0176	18541	-	pep supercontig_pug_scf1117875582031_226257_228417__1 gene_PYU1_G002997 transcript_PYU1_T003000 gene_biotype_protein_coding transcript_biotype_protein_coding description_Uncharacterized protein [Source_UniProtKB/TrEMBL;Acc_K3WDF9]	52374.7	1309.37
475_1	PYU1_T006528	4.36647	NA	38124.2	DLGAEEFYNLSNEEDAK	1	1	1	0.0482	33351	-	pep supercontig_pug_scf1117875582007_156718_157779__1 gene_PYU1_G006516 transcript_PYU1_T006528 gene_biotype_protein_coding transcript_biotype_protein_coding description_Uncharacterized protein [Source_UniProtKB/TrEMBL;Acc_K3WNI6]	20205.9	1188.58
220_1	PYU1_T000839	3.06253	NA	119082	YLGVTGLAAIVK	1	1	1	0.011	20397	-	pep supercontig_pug_scf1117875582023_963379_966832_1 gene_PYU1_G000839 transcript_PYU1_T000839 gene_biotype_protein_coding transcript_biotype_protein_coding description_Uncharacterized protein [Source_UniProtKB/TrEMBL;Acc_K3W798]	63523.3	1134.34
376_1	PYU1_T013388	4.36647	NA	117581	LEFDIYK	1	1	1	0.0067	12169	-	pep supercontig_pug_scf1117875582012_175674_178983__1 gene_PYU1_G013359 transcript_PYU1_T013388 gene_biotype_protein_coding transcript_biotype_protein_coding description_Uncharacterized protein [Source_UniProtKB/TrEMBL;Acc_K3X839]	71059.4	1127.93
332_1	PYU1_T000851	4.36647	NA	145257	GLLAQLVAAETR	1	1	1	0.0091	21483	-	pep supercontig_pug_scf1117875582023_932596_936540__1 gene_PYU1_G000851 transcript_PYU1_T000851 gene_biotype_protein_coding transcript_biotype_protein_coding description_Uncharacterized protein [Source_UniProtKB/TrEMBL;Acc_K3W7B0]	66834.9	968.621
66_1	PYU1_T005442	8.73295	NA	87325.2	QSPTSNYIFSFDR;TVVAAELTTLLDAK	1;1	2	2	0.0342	29735;27343	-	pep supercontig_pug_scf1117875582036_408386_410755__1 gene_PYU1_G005431 transcript_PYU1_T005442 gene_biotype_protein_coding transcript_biotype_protein_coding description_Uncharacterized protein [Source_UniProtKB/TrEMBL;Acc_K3WKF0]	39345.2	894.209
375_1	PYU1_T013844	3.06253	NA	48688	FTHYVQER	1	1	1	0.0189	16351	-	pep supercontig_pug_scf1117875581980_218278_219749__1 gene_PYU1_G013815 transcript_PYU1_T013844 gene_biotype_protein_coding transcript_biotype_protein_coding description_Uncharacterized protein [Source_UniProtKB/TrEMBL;Acc_K3X9E5]	26508.2	883.607
207_1	PYU1_T007480	4.36647	NA	144887	HVVIDEPEPK	1	1	1	0.0076	18988	-	pep supercontig_pug_scf1117875581789_724352_728287_1 gene_PYU1_G007464 transcript_PYU1_T007480 gene_biotype_protein_coding transcript_biotype_protein_coding description_Uncharacterized protein [Source_UniProtKB/TrEMBL;Acc_K3WR86]	54478.3	851.223
73_1	PYU1_T005478	7.42901	NA	162194	EGLMTVTIINDK;HFDIEEK	1;1	2	2	0.0134	24313;11917	-	pep supercontig_pug_scf1117875582036_285229_289575__1 gene_PYU1_G005467 transcript_PYU1_T005478 gene_biotype_protein_coding transcript_biotype_protein_coding description_Uncharacterized protein [Source_UniProtKB/TrEMBL;Acc_K3WKI6]	73743.1	810.364
245_1	PYU1_T013822	2.15969	NA	73469.3	IHSILR	1	1	1	0.0092	7451	-	pep supercontig_pug_scf1117875582017_68502_70457__1 gene_PYU1_G013793 transcript_PYU1_T013822 gene_biotype_protein_coding transcript_biotype_protein_coding description_Lysine__tRNA ligase [Source_UniProtKB/TrEMBL;Acc_K3X9C3]	18434.4	485.116
500_1	PYU1_T003926	4.36647	NA	28547.8	IIESANNTASR	1	1	1	0.0414	19390	-	pep supercontig_pug_scf1117875581354_1146293_1147309_1 gene_PYU1_G003916 transcript_PYU1_T003926 gene_biotype_protein_coding transcript_biotype_protein_coding description_Uncharacterized protein [Source_UniProtKB/TrEMBL;Acc_K3WG35]	6437.35	459.811
360_1	PYU1_T004167	4.36647	NA	37831.1	EIVALLGAHAIGR	1	1	1	0.0377	23856	-	pep supercontig_pug_scf1117875581354_522092_523220__1 gene_PYU1_G004157 transcript_PYU1_T004167 gene_biotype_protein_coding transcript_biotype_protein_coding description_Uncharacterized protein [Source_UniProtKB/TrEMBL;Acc_K3WGS6]	9713.65	422.333
345_1	PYU1_T011552	4.36647	NA	76208.7	EAWALYFSK	1	1	1	0.0131	17456	PYU1_T011551	pep supercontig_pug_scf1117875581381_71264_73333_1 gene_PYU1_G011526 transcript_PYU1_T011552 gene_biotype_protein_coding transcript_biotype_protein_coding description_Uncharacterized protein [Source_UniProtKB/TrEMBL;Acc_K3X2V3]	11551.9	412.567
392_1	PYU1_T004017	4.36647	NA	69007.3	YDSFIDLQDK	1	1	1	0.0162	21532	-	pep supercontig_pug_scf1117875581354_894960_897083__1 gene_PYU1_G004007 transcript_PYU1_T004017 gene_biotype_protein_coding transcript_biotype_protein_coding description_Uncharacterized protein [Source_UniProtKB/TrEMBL;Acc_K3WGC6]	7946.1	214.759
329_1	PYU1_T000854	4.36647	NA	54799.5	HTLNPDGAATPK	1	1	1	0.0249	20884	-	pep supercontig_pug_scf1117875582023_927885_929493__1 gene_PYU1_G000854 transcript_PYU1_T000854 gene_biotype_protein_coding transcript_biotype_protein_coding description_Uncharacterized protein [Source_UniProtKB/TrEMBL;Acc_K3W7B3]	0	0
136_2	PYU1_T010134	6.763	NA	20667.5	DSILLVFANK;HYYQNTQGLIFVVDSNDR;LGLQGLR	0;1;1	2	2	0.1934	17640;35348;7821	-	pep supercontig_pug_scf1117875582026_377228_378185_1 gene_PYU1_G010114 transcript_PYU1_T010134 gene_biotype_protein_coding transcript_biotype_protein_coding description_Uncharacterized protein [Source_UniProtKB/TrEMBL;Acc_K3WYT5]	0	0
343_1	PYU1_T001853	2.13882	NA	101834	QQQQLR	1	1	1	0.0065	8402	PYU1_T005687	pep supercontig_pug_scf1117875582037_998267_1001020_1 gene_PYU1_G001851 transcript_PYU1_T001853 gene_biotype_protein_coding transcript_biotype_protein_coding description_Uncharacterized protein [Source_UniProtKB/TrEMBL;Acc_K3WA62]	0	0
205_1	PYU1_T013968	2.57916	NA	18880.4	AWHGEVILNSK	1	1	1	0.0659	21860	-	pep supercontig_pug_scf1117875581478_67780_68283__1 gene_PYU1_G013939 transcript_PYU1_T013968 gene_biotype_protein_coding transcript_biotype_protein_coding description_Uncharacterized protein [Source_UniProtKB/TrEMBL;Acc_K3X9R9]	0	0
20_1	PYU1_T007014	2.03536	NA	42312.2	QLTDTDYYGNDIK	1	1	1	0.0314	29469	-	pep supercontig_pug_scf1117875581242_517439_518683__1 gene_PYU1_G006999 transcript_PYU1_T007014 gene_biotype_protein_coding transcript_biotype_protein_coding description_Uncharacterized protein [Source_UniProtKB/TrEMBL;Acc_K3WPX2]	0	0
99_1	PYU1_T005981	4.36647	NA	32672.1	HYGALTGLDK	1	1	1	0.0348	16218	-	pep supercontig_pug_scf1117875582028_846604_847560__1 gene_PYU1_G005969 transcript_PYU1_T005981 gene_biotype_protein_coding transcript_biotype_protein_coding description_Uncharacterized protein [Source_UniProtKB/TrEMBL;Acc_K3WLY9]	0	0
388_1	PYU1_T004546	4.36647	NA	57877.8	VYEQTLGEER	1	1	1	0.0189	20927	-	pep supercontig_pug_scf1117875582034_669192_671236_1 gene_PYU1_G004535 transcript_PYU1_T004546 gene_biotype_protein_coding transcript_biotype_protein_coding description_Uncharacterized protein [Source_UniProtKB/TrEMBL;Acc_K3WHV4]	0	0
54_1	PYU1_T013367	4.36647	NA	12381.7	VLAHHAQYIYTR	1	1	1	0.1071	27971	-	pep supercontig_pug_scf1117875582012_224934_225852__1 gene_PYU1_G013338 transcript_PYU1_T013367 gene_biotype_protein_coding transcript_biotype_protein_coding description_Uncharacterized protein [Source_UniProtKB/TrEMBL;Acc_K3X818]	0	0
132_1	PYU1_T013395	2.27652	NA	56801.2	LVQAEGVQQK	1	1	1	0.0193	17015	-	pep supercontig_pug_scf1117875582012_159750_161533__1 gene_PYU1_G013366 transcript_PYU1_T013395 gene_biotype_protein_coding transcript_biotype_protein_coding description_Uncharacterized protein [Source_UniProtKB/TrEMBL;Acc_K3X846]	0	0
11_1	PYU1_T004809	13.0994	NA	75169.4	DVMLYTLGVLK;EAGLTNFQPPNTTILHTEFYR;VTPGSQIIINK	1;1;1	3	3	0.0614	21790;37070;19204	-	pep supercontig_pug_scf1117875581313_1069969_1072071_1 gene_PYU1_G004798 transcript_PYU1_T004809 gene_biotype_protein_coding transcript_biotype_protein_coding description_Uncharacterized protein [Source_UniProtKB/TrEMBL;Acc_K3WIL7]	0	0
159_1	PYU1_T007371	3.32508	NA	82177.3	TVAFLHEQGR	1	1	1	0.0135	18812	-	pep supercontig_pug_scf1117875582032_321380_323602_1 gene_PYU1_G007355 transcript_PYU1_T007371 gene_biotype_protein_coding transcript_biotype_protein_coding description_Uncharacterized protein [Source_UniProtKB/TrEMBL;Acc_K3WQX9]	0	0
79_1	PYU1_T005487	2.24965	NA	53840.3	LEAFKWTALSGIAQPLGAAIGWAAVSGGMSFSLQATLYAMVAGMLTCITLK;LYHDHANGLTR	1;0	1	1	0.1228	40621;23141;23175;23177	-	pep supercontig_pug_scf1117875582036_256183_257792_1 gene_PYU1_G005476 transcript_PYU1_T005487 gene_biotype_protein_coding transcript_biotype_protein_coding description_Uncharacterized protein [Source_UniProtKB/TrEMBL;Acc_K3WKJ5]	0	0
367_1	PYU1_T003647	2.43496	NA	51606.4	MEQQAQYQQHQQQQHGGGSFR	1	1	1	0.0446	37369	-	pep supercontig_pug_scf1117875582041_780105_782724__1 gene_PYU1_G003637 transcript_PYU1_T003647 gene_biotype_protein_coding transcript_biotype_protein_coding description_Uncharacterized protein [Source_UniProtKB/TrEMBL;Acc_K3WFA6]	0	0
114_1	PYU1_T009035	2.39653	NA	53829.7	HDVLDLPATQFLR	1	1	1	0.0274	29095	-	pep supercontig_pug_scf1117875581987_226950_228377__1 gene_PYU1_G009017 transcript_PYU1_T009035 gene_biotype_protein_coding transcript_biotype_protein_coding description_Uncharacterized protein [Source_UniProtKB/TrEMBL;Acc_K3WVN7]	0	0
112_1	PYU1_T005859	4.36647	NA	76914.5	WGLTFLR	1	1	1	0.0102	11277	PYU1_T005871;PYU1_T005860	pep supercontig_pug_scf1117875581402_227118_229178_1 gene_PYU1_G005847 transcript_PYU1_T005859 gene_biotype_protein_coding transcript_biotype_protein_coding description_Uncharacterized protein [Source_UniProtKB/TrEMBL;Acc_K3WLL7]	0	0
21_1	PYU1_T009137	4.36647	NA	62551.3	VKPVDLTDEQK	1	1	1	0.0195	22413	-	pep supercontig_pug_scf1117875582035_643582_645273__1 gene_PYU1_G009119 transcript_PYU1_T009137 gene_biotype_protein_coding transcript_biotype_protein_coding description_Uncharacterized protein [Source_UniProtKB/TrEMBL;Acc_K3WVY9]	0	0
423_1	PYU1_T007224	2.29985	NA	23474.1	FTHLAWINTPR	1	1	1	0.0524	24945	-	pep supercontig_pug_scf1117875582032_855146_855778__1 gene_PYU1_G007209 transcript_PYU1_T007224 gene_biotype_protein_coding transcript_biotype_protein_coding description_Uncharacterized protein [Source_UniProtKB/TrEMBL;Acc_K3WQI2]	0	0
270_1	PYU1_T010532	4.36647	NA	62593.9	LHQFVGTFFQK	1	1	1	0.0194	24839	-	pep supercontig_pug_scf1117875581981_337792_339495__1 gene_PYU1_G010510 transcript_PYU1_T010532 gene_biotype_protein_coding transcript_biotype_protein_coding description_Uncharacterized protein [Source_UniProtKB/TrEMBL;Acc_K3WZY3]	0	0
156_1	PYU1_T004478	5.40952	NA	94934.7	AQSESAATASTAGGEAAK;LAHAVLSDR	1;1	2	2	0.0312	30204;13642	-	pep supercontig_pug_scf1117875582034_849511_852108_1 gene_PYU1_G004468 transcript_PYU1_T004478 gene_biotype_protein_coding transcript_biotype_protein_coding description_Ubiquitin carboxyl_terminal hydrolase [Source_UniProtKB/TrEMBL;Acc_K3WHN6]	0	0
186_1	PYU1_T012228	4.36647	NA	18495.5	NYTNEVGQIQWGSIPLNAALDK	1	1	1	0.131	36982	PYU1_T012226	pep supercontig_pug_scf1117875581991_163127_163636__1 gene_PYU1_G012202 transcript_PYU1_T012228 gene_biotype_protein_coding transcript_biotype_protein_coding description_Uncharacterized protein [Source_UniProtKB/TrEMBL;Acc_K3X4S9]	0	0
191_1	PYU1_T013055	7.27134	NA	19620.6	AAEDAWNSR;ELFAFDGNR	1;1	2	2	0.1084	14595;15991	PYU1_T013054	pep supercontig_pug_scf1117875581368_146565_147065__1 gene_PYU1_G013028 transcript_PYU1_T013055 gene_biotype_protein_coding transcript_biotype_protein_coding description_Uncharacterized protein [Source_UniProtKB/TrEMBL;Acc_K3X756]	0	0
188_1	PYU1_T011822	4.36647	NA	81696.3	WNFLALIR	1	1	1	0.0109	14972	-	pep supercontig_pug_scf1117875582040_321406_323619_1 gene_PYU1_G011796 transcript_PYU1_T011822 gene_biotype_protein_coding transcript_biotype_protein_coding description_Uncharacterized protein [Source_UniProtKB/TrEMBL;Acc_K3X3M3]	0	0
455_1	PYU1_T013614	4.36647	NA	51562.9	LIIGDPSYFPQEK	1	1	1	0.0281	28760	-	pep supercontig_pug_scf1117875581984_113581_114972__1 gene_PYU1_G013585 transcript_PYU1_T013614 gene_biotype_protein_coding transcript_biotype_protein_coding description_Uncharacterized protein [Source_UniProtKB/TrEMBL;Acc_K3X8R5]	0	0
272_1	PYU1_T005716	2.15969	NA	32185.2	SFGDFWFK	1	1	1	0.0272	14981	-	pep supercontig_pug_scf1117875581402_608313_609728_1 gene_PYU1_G005705 transcript_PYU1_T005716 gene_biotype_protein_coding transcript_biotype_protein_coding description_Uncharacterized protein [Source_UniProtKB/TrEMBL;Acc_K3WL74]	0	0
152_1	PYU1_T003314	4.36647	NA	32880.6	IFQDFFR	1	1	1	0.0219	13400	-	pep supercontig_pug_scf1117875582006_608941_610457__1 gene_PYU1_G003305 transcript_PYU1_T003314 gene_biotype_protein_coding transcript_biotype_protein_coding description_Uncharacterized protein [Source_UniProtKB/TrEMBL;Acc_K3WEC3]	0	0
150_1	PYU1_T009573	2.57916	NA	113766	KLDYLWFGLYR	1	1	1	0.0108	28003	-	pep supercontig_pug_scf1117875582025_12655_16819_1 gene_PYU1_G009555 transcript_PYU1_T009573 gene_biotype_protein_coding transcript_biotype_protein_coding description_Uncharacterized protein [Source_UniProtKB/TrEMBL;Acc_K3WX75]	0	0
540_1	PYU1_T013315	2.0061	NA	33584.7	QPQSVVVVHSLSLEYAHK	1	1	1	0.0606	34083	-	pep supercontig_pug_scf1117875582030_60350_61283_1 gene_PYU1_G013286 transcript_PYU1_T013315 gene_biotype_protein_coding transcript_biotype_protein_coding description_Uncharacterized protein [Source_UniProtKB/TrEMBL;Acc_K3X7W6]	0	0
542_1	PYU1_T014827	2.90486	NA	26446.1	EDLEEDEAR	1	1	1	0.039	17171	-	pep supercontig_pug_scf1117875581990_44273_44968__1 gene_PYU1_G014796 transcript_PYU1_T014827 gene_biotype_protein_coding transcript_biotype_protein_coding description_Proteasome subunit beta type [Source_UniProtKB/TrEMBL;Acc_K3XC78]	0	0
63_1	PYU1_T013560	4.36647	NA	20120	LFISFLEAPTDR	1	1	1	0.0678	26438	-	pep supercontig_pug_scf1117875581984_249726_250369_1 gene_PYU1_G013531 transcript_PYU1_T013560 gene_biotype_protein_coding transcript_biotype_protein_coding description_Uncharacterized protein [Source_UniProtKB/TrEMBL;Acc_K3X8L1]	0	0
544_1	PYU1_T010471	2.52674	NA	48602.2	VAIVQEELKK	1	1	1	0.0236	18779	-	pep supercontig_pug_scf1117875581981_488289_490033_1 gene_PYU1_G010449 transcript_PYU1_T010471 gene_biotype_protein_coding transcript_biotype_protein_coding description_Uncharacterized protein [Source_UniProtKB/TrEMBL;Acc_K3WZS2]	0	0
358_1	PYU1_T004882	4.36647	NA	23544.1	VAYATAGR	1	1	1	0.0369	9047	-	pep supercontig_pug_scf1117875581313_862441_863568_1 gene_PYU1_G004871 transcript_PYU1_T004882 gene_biotype_protein_coding transcript_biotype_protein_coding description_Ubiquinol_cytochrome c reductase iron_sulfur subunit [Source_UniProtKB/TrEMBL;Acc_K3WIU0]	0	0
488_1	PYU1_T001970	2.15969	NA	39156.1	LLEQSFVAQAIAIIK	1	1	1	0.0416	30539	-	pep supercontig_pug_scf1117875582037_658916_660407__1 gene_PYU1_G001968 transcript_PYU1_T001970 gene_biotype_protein_coding transcript_biotype_protein_coding description_Uncharacterized protein [Source_UniProtKB/TrEMBL;Acc_K3WAH9]	0	0
2_1	PYU1_T008157	4.36647	NA	23840.6	TTIIIAHR	1	1	1	0.0365	12120	PYU1_T008227;PYU1_T008225;PYU1_T008229;PYU1_T012400;PYU1_T010524;PYU1_T008193;PYU1_T008231;PYU1_T008226;PYU1_T008235;PYU1_T001169;PYU1_T008236	pep supercontig_pug_scf1117875582022_496938_497594__1 gene_PYU1_G008141 transcript_PYU1_T008157 gene_biotype_protein_coding transcript_biotype_protein_coding description_Uncharacterized protein [Source_UniProtKB/TrEMBL;Acc_K3WT63]	0	0
212_1	PYU1_T000705	4.36647	NA	68231.7	TLTGNAPLDILIATPGR	1	1	1	0.0273	31345	-	pep supercontig_pug_scf1117875582023_1325597_1327465_1 gene_PYU1_G000705 transcript_PYU1_T000705 gene_biotype_protein_coding transcript_biotype_protein_coding description_Uncharacterized protein [Source_UniProtKB/TrEMBL;Acc_K3W6W4]	0	0
76_1	PYU1_T012895	4.36647	NA	47570	HLALDFFR	1	1	1	0.0189	14585	-	pep supercontig_pug_scf1117875581722_55028_56460_1 gene_PYU1_G012868 transcript_PYU1_T012895 gene_biotype_protein_coding transcript_biotype_protein_coding description_Uncharacterized protein [Source_UniProtKB/TrEMBL;Acc_K3X6P6]	0	0
183_1	PYU1_T013555	2.15969	NA	88493.2	IQHLIAR	1	1	1	0.0089	10206	-	pep supercontig_pug_scf1117875581984_260959_263508_1 gene_PYU1_G013526 transcript_PYU1_T013555 gene_biotype_protein_coding transcript_biotype_protein_coding description_Uncharacterized protein [Source_UniProtKB/TrEMBL;Acc_K3X8K6]	0	0
372_1	PYU1_T010832	4.36647	NA	14541.3	ELLGSLGEDVAIR	1	1	1	0.1016	25434	-	pep supercontig_pug_scf1117875581880_42773_43630_1 gene_PYU1_G010809 transcript_PYU1_T010832 gene_biotype_protein_coding transcript_biotype_protein_coding description_Uncharacterized protein [Source_UniProtKB/TrEMBL;Acc_K3X0T3]	0	0
277_1	PYU1_T000373	4.36647	NA	29925.1	GSAANYITR	1	1	1	0.0352	12870	-	pep supercontig_pug_scf1117875582039_725430_726197__1 gene_PYU1_G000373 transcript_PYU1_T000373 gene_biotype_protein_coding transcript_biotype_protein_coding description_Uncharacterized protein [Source_UniProtKB/TrEMBL;Acc_K3W5Y2]	0	0
481_1	PYU1_T002060	4.36647	NA	46559.8	DFDGAIDAFR	1	1	1	0.0228	17871	-	pep supercontig_pug_scf1117875582037_352484_354332__1 gene_PYU1_G002058 transcript_PYU1_T002060 gene_biotype_protein_coding transcript_biotype_protein_coding description_Uncharacterized protein [Source_UniProtKB/TrEMBL;Acc_K3WAR9]	0	0
393_1	PYU1_T011106	2.29985	NA	64165.8	NLFFLGK	1	1	1	0.0121	9838	-	pep supercontig_pug_scf1117875582009_327134_329110__1 gene_PYU1_G011082 transcript_PYU1_T011106 gene_biotype_protein_coding transcript_biotype_protein_coding description_Uncharacterized protein [Source_UniProtKB/TrEMBL;Acc_K3X1K7]	0	0
306_1	PYU1_T002563	4.36647	NA	11404.4	DSVTYTEHAR	1	1	1	0.0971	19460	-	pep supercontig_pug_scf1117875582008_259708_260019_1 gene_PYU1_G002560 transcript_PYU1_T002563 gene_biotype_protein_coding transcript_biotype_protein_coding description_Histone H4 [Source_UniProtKB/TrEMBL;Acc_K3WPS3] >PYU1_T005406 pep supercontig_pug_scf1117875582036_514517_514828__1 gene_PYU1_G005395 transcript_PYU1_T005406 gene_biotype_protein_coding transcript_biotype_protein_coding descriptio…	0	0
40_1	PYU1_T010412	4.36647	NA	41435.4	VVDFQQDQNQEK	1	1	1	0.0323	28084	-	pep supercontig_pug_scf1117875582005_88704_91146__1 gene_PYU1_G010390 transcript_PYU1_T010412 gene_biotype_protein_coding transcript_biotype_protein_coding description_Uncharacterized protein [Source_UniProtKB/TrEMBL;Acc_K3WZL3]	0	0
1_1	PYU1_T002858	4.36647	NA	17504.7	LTPLASDPNATK	1	1	1	0.0642	21029	-	pep supercontig_pug_scf1117875582031_622660_623223__1 gene_PYU1_G002855 transcript_PYU1_T002858 gene_biotype_protein_coding transcript_biotype_protein_coding description_Uncharacterized protein [Source_UniProtKB/TrEMBL;Acc_K3WD17]	0	0
259_1	PYU1_T006547	4.36647	NA	22606.1	DAEDAIEAMEGK	1	1	1	0.0622	22613	-	pep supercontig_pug_scf1117875582007_94411_95637_1 gene_PYU1_G006535 transcript_PYU1_T006547 gene_biotype_protein_coding transcript_biotype_protein_coding description_Uncharacterized protein [Source_UniProtKB/TrEMBL;Acc_K3WNK5]	0	0
468_1	PYU1_T007848	2.27652	NA	24625.8	ALLPNLR	1	1	1	0.03	8681	-	pep supercontig_pug_scf1117875582020_570417_571213__1 gene_PYU1_G007832 transcript_PYU1_T007848 gene_biotype_protein_coding transcript_biotype_protein_coding description_Uncharacterized protein [Source_UniProtKB/TrEMBL;Acc_K3WSA4]	0	0
353_1	PYU1_T000167	4.36647	NA	26246	EEVYRPYVEPTVNVVPVAAPADL	1	1	1	0.097	37467	-	pep supercontig_pug_scf1117875582039_1381566_1382279_1 gene_PYU1_G000167 transcript_PYU1_T000167 gene_biotype_protein_coding transcript_biotype_protein_coding description_Uncharacterized protein [Source_UniProtKB/TrEMBL;Acc_K3W5C6]	0	0
446_1	PYU1_T012151	4.36647	NA	122744	EAEVLSLLATSINK	1	1	1	0.013	28327	-	pep supercontig_pug_scf1117875581991_353965_357658__1 gene_PYU1_G012125 transcript_PYU1_T012151 gene_biotype_protein_coding transcript_biotype_protein_coding description_Uncharacterized protein [Source_UniProtKB/TrEMBL;Acc_K3X4K2]	0	0
547_1	PYU1_T004506	3.32508	NA	45256.8	MNDSGIGLELELGIGSDTSLPMVDEAQLTDAIRTILQDADLEQLSR	1	1	1	0.115	40497	-	pep supercontig_pug_scf1117875582034_761476_762678_1 gene_PYU1_G004496 transcript_PYU1_T004506 gene_biotype_protein_coding transcript_biotype_protein_coding description_Uncharacterized protein [Source_UniProtKB/TrEMBL;Acc_K3WHR4]	0	0
211_1	PYU1_T014541	2.79568	NA	47535.7	YTQAHAEELDVNVISHR	1	1	1	0.0407	33698	-	pep supercontig_pug_scf1117875581441_96538_98003_1 gene_PYU1_G014510 transcript_PYU1_T014541 gene_biotype_protein_coding transcript_biotype_protein_coding description_Uncharacterized protein [Source_UniProtKB/TrEMBL;Acc_K3XBE2]	0	0
396_1	PYU1_T013892	2.02091	NA	81414.9	ESPFVTQALQNDTTPR	1	1	1	0.0222	32145	-	pep supercontig_pug_scf1117875581980_69227_71392__1 gene_PYU1_G013863 transcript_PYU1_T013892 gene_biotype_protein_coding transcript_biotype_protein_coding description_Uncharacterized protein [Source_UniProtKB/TrEMBL;Acc_K3X9J3]	0	0
477_1	PYU1_T003191	3.06253	NA	32804	NVSKPVLGHLAK	1	1	1	0.0395	22155	-	pep supercontig_pug_scf1117875582006_936219_937214_1 gene_PYU1_G003184 transcript_PYU1_T003191 gene_biotype_protein_coding transcript_biotype_protein_coding description_Uncharacterized protein [Source_UniProtKB/TrEMBL;Acc_K3WE00]	0	0
141_1	PYU1_T014599	2.64021	NA	55816.5	SPEVLLGMQYTPAIDMWSLACILVEMHTGKPLFGGGDQHDQLCR	1	1	1	0.0902	40543	-	pep supercontig_pug_scf1117875582021_55359_57565_1 gene_PYU1_G014568 transcript_PYU1_T014599 gene_biotype_protein_coding transcript_biotype_protein_coding description_Uncharacterized protein [Source_UniProtKB/TrEMBL;Acc_K3XBK0]	0	0
215_1	PYU1_T005607	2.03536	NA	46346.2	QSQNHQKPPASVLGDLR	1	1	1	0.0411	32654	-	pep supercontig_pug_scf1117875581402_898430_899912_1 gene_PYU1_G005596 transcript_PYU1_T005607 gene_biotype_protein_coding transcript_biotype_protein_coding description_Uncharacterized protein [Source_UniProtKB/TrEMBL;Acc_K3WKW5]	0	0
230_1	PYU1_T002061	2.70962	NA	27269.1	FYDYLAER	1	1	1	0.0336	16258	-	pep supercontig_pug_scf1117875582037_351448_352276_1 gene_PYU1_G002059 transcript_PYU1_T002061 gene_biotype_protein_coding transcript_biotype_protein_coding description_Uncharacterized protein [Source_UniProtKB/TrEMBL;Acc_K3WAS0]	0	0
413_1	PYU1_T004300	4.36647	NA	83562.9	FLIVEILR	1	1	1	0.0105	14207	-	pep supercontig_pug_scf1117875581354_160141_163047__1 gene_PYU1_G004290 transcript_PYU1_T004300 gene_biotype_protein_coding transcript_biotype_protein_coding description_Uncharacterized protein [Source_UniProtKB/TrEMBL;Acc_K3WH59]	0	0
521_1	PYU1_T014653	2.03536	NA	239043	YSPDGQSLVVGSLDNSIYIYDVPSNYTK	1	1	1	0.0128	39161	-	pep supercontig_pug_scf1117875581461_7347_13913_1 gene_PYU1_G014622 transcript_PYU1_T014653 gene_biotype_protein_coding transcript_biotype_protein_coding description_Uncharacterized protein [Source_UniProtKB/TrEMBL;Acc_K3XBQ4]	0	0
162_1	PYU1_T009097	2.27652	NA	405352	LLRNLLLEK	1	1	1	0.0025	17385	-	pep supercontig_pug_scf1117875581987_64399_76725__1 gene_PYU1_G009079 transcript_PYU1_T009097 gene_biotype_protein_coding transcript_biotype_protein_coding description_Uncharacterized protein [Source_UniProtKB/TrEMBL;Acc_K3WVU9]	0	0
238_1	PYU1_T011134	2.22537	NA	36658.5	LELDSR	1	1	1	0.0176	7319	-	pep supercontig_pug_scf1117875582009_245268_246512_1 gene_PYU1_G011110 transcript_PYU1_T011134 gene_biotype_protein_coding transcript_biotype_protein_coding description_Uncharacterized protein [Source_UniProtKB/TrEMBL;Acc_K3X1N5]	0	0
61_1	PYU1_T004525	4.36647	NA	90048.6	TLSYLLPIVQK	1	1	1	0.0134	22503	-	pep supercontig_pug_scf1117875582034_722543_724999__1 gene_PYU1_G004514 transcript_PYU1_T004525 gene_biotype_protein_coding transcript_biotype_protein_coding description_Uncharacterized protein [Source_UniProtKB/TrEMBL;Acc_K3WHT3]	0	0
470_1	PYU1_T001786	4.36647	NA	23066.4	ALEAGADAADTTAGDDAAK	1	1	1	0.0927	31457	-	pep supercontig_pug_scf1117875582037_1170993_1172234_1 gene_PYU1_G001785 transcript_PYU1_T001786 gene_biotype_protein_coding transcript_biotype_protein_coding description_Uncharacterized protein [Source_UniProtKB/TrEMBL;Acc_K3W9Z5]	0	0
83_1	PYU1_T013639	4.36647	NA	34527.8	LIEGNAIVQFVQAR	1	1	1	0.0439	29695	PYU1_T013640	pep supercontig_pug_scf1117875581984_37272_38347_1 gene_PYU1_G013610 transcript_PYU1_T013639 gene_biotype_protein_coding transcript_biotype_protein_coding description_Uncharacterized protein [Source_UniProtKB/TrEMBL;Acc_K3X8U0]	0	0
244_1	PYU1_T004723	8.73295	NA	46655.2	LHLIAQK;VPIQLWILK	1;1	2	2	0.0389	9423;17309	-	pep supercontig_pug_scf1117875582034_187871_189133_1 gene_PYU1_G004712 transcript_PYU1_T004723 gene_biotype_protein_coding transcript_biotype_protein_coding description_Uncharacterized protein [Source_UniProtKB/TrEMBL;Acc_K3WID1]	0	0
320_1	PYU1_T006973	3.06253	NA	129261	FNPQAAQEAAAAPQDQLDPAAALLNQR	1	1	1	0.0226	38560	-	pep supercontig_pug_scf1117875581242_626070_630178__1 gene_PYU1_G006958 transcript_PYU1_T006973 gene_biotype_protein_coding transcript_biotype_protein_coding description_Uncharacterized protein [Source_UniProtKB/TrEMBL;Acc_K3WPT1]	0	0
163_1	PYU1_T013114	4.36647	NA	16906.9	QIAESYTAAQK	1	1	1	0.0688	20522	-	pep supercontig_pug_scf1117875581463_270384_270869__1 gene_PYU1_G013087 transcript_PYU1_T013114 gene_biotype_protein_coding transcript_biotype_protein_coding description_Uncharacterized protein [Source_UniProtKB/TrEMBL;Acc_K3X7B5]	0	0
60_1	PYU1_T010895	4.36647	NA	104999	TVQATAILEHLR	1	1	1	0.0132	24842	-	pep supercontig_pug_scf1117875581868_418693_421451_1 gene_PYU1_G010872 transcript_PYU1_T010895 gene_biotype_protein_coding transcript_biotype_protein_coding description_Uncharacterized protein [Source_UniProtKB/TrEMBL;Acc_K3X0Z6]	0	0
534_1	PYU1_T011299	4.36647	NA	184662	INAILEDIFHIK	1	1	1	0.0073	26904	-	pep supercontig_pug_scf1117875581297_285514_291865__1 gene_PYU1_G011274 transcript_PYU1_T011299 gene_biotype_protein_coding transcript_biotype_protein_coding description_Uncharacterized protein [Source_UniProtKB/TrEMBL;Acc_K3X250]	0	0
410_1	PYU1_T004210	2.27652	NA	32226.7	VPPEALTK	1	1	1	0.028	10254	-	pep supercontig_pug_scf1117875581354_388785_389713__1 gene_PYU1_G004200 transcript_PYU1_T004210 gene_biotype_protein_coding transcript_biotype_protein_coding description_Uncharacterized protein [Source_UniProtKB/TrEMBL;Acc_K3WGW9]	0	0
167_1	PYU1_T013192	2.1021	NA	29549.1	QLFLNYNTIASVDASMGLDTIAELELVGNQVQHFDAVFPDLTK	1	1	1	0.1604	40382	-	pep supercontig_pug_scf1117875581463_119566_121080__1 gene_PYU1_G013165 transcript_PYU1_T013192 gene_biotype_protein_coding transcript_biotype_protein_coding description_Uncharacterized protein [Source_UniProtKB/TrEMBL;Acc_K3X7J3]	0	0
310_1	PYU1_T007272	4.36647	NA	93646.7	IMQALLQVFSTR	1	1	1	0.014	26375	-	pep supercontig_pug_scf1117875582032_662426_665942__1 gene_PYU1_G007257 transcript_PYU1_T007272 gene_biotype_protein_coding transcript_biotype_protein_coding description_Uncharacterized protein [Source_UniProtKB/TrEMBL;Acc_K3WQN0]	0	0
53_1	PYU1_T004326	8.73295	NA	44874.7	EELQLLQEPGSYVGEVVK;IEHLELTVR	1;1	2	2	0.0672	34047;17307	-	pep supercontig_pug_scf1117875581354_73424_74844__1 gene_PYU1_G004316 transcript_PYU1_T004326 gene_biotype_protein_coding transcript_biotype_protein_coding description_Uncharacterized protein [Source_UniProtKB/TrEMBL;Acc_K3WH84]	0	0
312_1	PYU1_T001167	4.36647	NA	69810.7	QLEIEEELR	1	1	1	0.0152	18868	-	pep supercontig_pug_scf1117875582023_36300_38159__1 gene_PYU1_G001167 transcript_PYU1_T001167 gene_biotype_protein_coding transcript_biotype_protein_coding description_Uncharacterized protein [Source_UniProtKB/TrEMBL;Acc_K3W876]	0	0
434_1	PYU1_T007051	4.36647	NA	77225.7	TLAFVLPIIQILK	1	1	1	0.0193	27919	-	pep supercontig_pug_scf1117875581242_430073_432094_1 gene_PYU1_G007036 transcript_PYU1_T007051 gene_biotype_protein_coding transcript_biotype_protein_coding description_Uncharacterized protein [Source_UniProtKB/TrEMBL;Acc_K3WQ09]	0	0
243_1	PYU1_T014867	4.36647	NA	9391.22	ESTLHLVLR;FVNVVAGAK	0;1	1	1	0.2118	15980;15979;11549	-	pep supercontig_pug_scf1117875581975_41348_41605_1 gene_PYU1_G014836 transcript_PYU1_T014867 gene_biotype_protein_coding transcript_biotype_protein_coding description_Uncharacterized protein [Source_UniProtKB/TrEMBL;Acc_K3XCB8]	0	0
334_1	PYU1_T006357	4.36647	NA	27237.1	FTILALAK	1	1	1	0.0328	10826	-	pep supercontig_pug_scf1117875582007_694157_695499__1 gene_PYU1_G006345 transcript_PYU1_T006357 gene_biotype_protein_coding transcript_biotype_protein_coding description_Uncharacterized protein [Source_UniProtKB/TrEMBL;Acc_K3WN15]	0	0
57_1	PYU1_T012984	4.36647	NA	113966	NEFNFVVEIPK	1	1	1	0.0108	24376	-	pep supercontig_pug_scf1117875582010_47150_50200__1 gene_PYU1_G012957 transcript_PYU1_T012984 gene_biotype_protein_coding transcript_biotype_protein_coding description_Uncharacterized protein [Source_UniProtKB/TrEMBL;Acc_K3X6Y5]	0	0
115_1	PYU1_T013723	4.36647	NA	29856.2	TTFQLDILGVK	1	1	1	0.0423	21250	-	pep supercontig_pug_scf1117875581794_88649_89431_1 gene_PYU1_G013694 transcript_PYU1_T013723 gene_biotype_protein_coding transcript_biotype_protein_coding description_Uncharacterized protein [Source_UniProtKB/TrEMBL;Acc_K3X924]	0	0
512_1	PYU1_T004710	3.32508	NA	60235.7	IGFLQNLK	1	1	1	0.0147	12370	-	pep supercontig_pug_scf1117875582034_229119_230857__1 gene_PYU1_G004699 transcript_PYU1_T004710 gene_biotype_protein_coding transcript_biotype_protein_coding description_Uncharacterized protein [Source_UniProtKB/TrEMBL;Acc_K3WIB8]	0	0
266_1	PYU1_T005710	4.36647	NA	59983.1	FGIEDILQR	1	1	1	0.0164	16723	-	pep supercontig_pug_scf1117875581402_621114_623048_1 gene_PYU1_G005699 transcript_PYU1_T005710 gene_biotype_protein_coding transcript_biotype_protein_coding description_Uncharacterized protein [Source_UniProtKB/TrEMBL;Acc_K3WL68]	0	0
510_1	PYU1_T006873	4.36647	NA	55496.6	VFDLFASK	1	1	1	0.0157	12152	-	pep supercontig_pug_scf1117875582038_8989_10521_1 gene_PYU1_G006859 transcript_PYU1_T006873 gene_biotype_protein_coding transcript_biotype_protein_coding description_Uncharacterized protein [Source_UniProtKB/TrEMBL;Acc_K3WPI1]	0	0
247_1	PYU1_T001166	2.79568	NA	26585	FTWETYR	1	1	1	0.0302	14191	-	pep supercontig_pug_scf1117875582023_39008_39703__1 gene_PYU1_G001166 transcript_PYU1_T001166 gene_biotype_protein_coding transcript_biotype_protein_coding description_Uncharacterized protein [Source_UniProtKB/TrEMBL;Acc_K3W875]	0	0

## Sheet: PuPuf4-GFP-repeat 2
Group_ID	Protein_ID	Protein_Qscore	Protein_FDR	Protein_Mass	PeptideSeqs	PepIsUnique	Unique_Peptide_Num	Unique_Spectra_Num	Coverage	Peptide_Query	Sameset	Description	Abundance	iBAQ
225_1	PYU1_T000712	162.389	NA	63508	CISLGTPK;DASLALLATR;DASLALLATRNGAR;DEVLKHLASILNR;DKVLDACNHPSGYLVIMR;DSLGTWASSNR;DVLVEVLK;DVLVEVLKR;EALVKELFDLVK;EHIIDLSK;ELFDLVK;ELFDLVKGK;ETAFSTPLLDAAK;ETAFSTPLLDAAKDSLGTWASSNR;GSFVVLAFLESEHGAK;GSFVVLAFLESEHGAKDASK;HLASILNR;IIKETAFSTPLLDAAK;ILDVVDDTVLVQK;IYDVAAK;IYDVAAKHDASR;KDPESR;KMQRPHYEMVTR;KNLGDILSANPQK;KVLLQLFSPLK;LADSQVGTK;LADSQVGTKLILEK;LEFYGKEFAYFK;MIKYGSVADR;MQRPHYEMVTR;MQYGCFLVQK;MVVN…	1;1;1;1;1;1;1;1;1;1;1;1;1;1;1;1;1;1;1;1;1;1;1;1;1;1;1;1;1;1;1;1;1;1;1;1;1;1;1;1;1;1;1;1;1;1;1;1	48	205	0.6298	9101;13572;13571;13574;13579;13578;13577;13570;26124;27960;27961;34233;18906;18905;18903;18935;18907;18904;10262;14851;14850;25479;25480;11373;11374;8751;8750;8747;8749;8748;14071;24379;24378;24382;24377;24376;24374;24375;36310;30531;30528;30536;30533;30538;30525;30539;30535;30524;30534;30540;30532;30541;30530;30526;30527;30529;30537;34259;34260;34258;34261;34257;10517;10520;30820;26786;26785;267…	-	No Description	4.96212e+08	1.50367e+07
817_1	PYU1_T003759	69.9511	NA	42041.8	FAVASALAASALPALVTAR;FIIWTR;GPLIVYANANGAEK;HIMNNANLGR;IEKVPEVPLVLEDAVESIQK;IGADADVEK;KADYTLPR;LINSDEIQSVLR;LNLLQLAPGGHLGR;LNPYALVAR;NIPGVELANVER;NLGAMVK;QAYAVSR;RFAVASALAASALPALVTAR;RGPLIVYANANGAEK;SAFEQLDALYGTYSK;SAFEQLDALYGTYSKK;SGQAAFGNMVR;VPEVPLVLEDAVESIQK	1;1;1;1;1;1;1;1;1;1;1;1;1;1;1;1;1;1;1	19	43	0.4607	31691;31692;7940;25847;25816;25815;25795;17119;17162;17697;17120;35292;35291;10346;11634;11637;11636;25024;25055;26838;26837;13172;22724;5317;6796;33138;33139;29161;29154;29162;29176;29175;29153;30564;30577;31886;31885;17616;17088;17067;32320;32323;32321	-	No Description	1.25146e+08	5.95932e+06
416_1	PYU1_T011304	37.8607	NA	27542.3	ELIYKR;GIIGVSPK;IPLTDNSIIEK;KILQLFR;KLLHFAEGGDAGNR;LLHFAEGGDAGNR;LLHFAEGGDAGNRGDEINK;LVEPFVTYGYPNLK;QASNFLWPFQLSSPNGGYTK;QIQNGVFVK;STGNFFVPSEAK	1;1;1;1;1;1;1;1;1;1;1	11	25	0.444	7571;6192;20421;20420;10373;27454;24176;24177;33658;33657;33656;29933;29921;29922;35332;35335;35331;35336;13635;13657;13656;13136;21803;21837;21804	-	No Description	8.56141e+07	5.7076e+06
150_1	PYU1_T000689	41.112	NA	16462.1	AAGVSFFFKK;FAHAIVAGIDR;FAHAIVAGIDRYPR;KAAGVSFFFK;KFAHAIVAGIDR;KVLDDEVLANPESR;VKPFVK;VLDDEVLANPESR;VVVLLNGR;YVADIDLK;YVADIDLKK;YVNYNHIMPTR	1;1;1;1;1;1;1;1;1;1;1;1	12	27	0.5069	15897;15900;18140;18139;29284;29283;29285;15902;15898;22287;29273;29272;5023;26768;26766;26767;8957;8926;10883;14669;14668;25580;25550;25578;25966;25967;25579	-	No Description	4.40697e+07	4.89663e+06
768_1	PYU1_T010277	26.7216	NA	16679	APVIDVTK;DGKAPVIDVTK;FFSEEAEK;FFSEEAEKK;FHPGYFGK;GRLPEIPVIVK;HFHLLR;LPEIPVIVK;LWTLVSEK;THCPTVNVER	1;1;1;1;1;1;1;1;1;1	10	12	0.42	8108;17275;12303;16300;11320;19757;19758;7591;12951;11994;19500;19501	-	No Description	5.86079e+07	4.88399e+06
660_1	PYU1_T003784	38.2518	NA	15184.5	AELNDFDRFK;ALIDGPFSVTGVNR;IATIIDVVDENK;KALATEK;LALTDITIK;LALTDITIKIPR;QVISFK;RLALTDITIK;TRAELNDFDR;VALINYGPDSGK;WNSTTWAK	1;1;1;1;1;1;1;1;1;1;1	11	20	0.6222	20827;26503;26506;26507;26508;26504;23303;23300;5987;12378;12379;24107;24106;5089;17312;20221;20130;20129;12530;12560	-	No Description	4.07723e+07	4.07723e+06
93_1	PYU1_T003790	23.2217	NA	18753.9	EDAINWFQTK;GELATEILDR;ISCHVTVR;KEDAINWFQTK;VKEYELK;VLEQLTGQKPVYSK;YDPSTGIYGMDFFVVLNRPGAR	1;1;1;1;1;1;1	7	12	0.439	20721;20720;20760;16387;16384;11849;24801;24800;10093;29334;29335;36172	-	No Description	3.5489e+07	3.94322e+06
131_1	PYU1_T006830	67.1498	NA	55405.2	ALEIQYNDK;AMPALTPLSVEMQAK;DNGNVQTLR;FEAPEWFQK;GDAANFMQSLQLPGFR;GGDPDILLTAR;GQQALYER;KGGDPDILLTAR;KVVLVLNK;LAELESQR;LENLETLLYTSNPTDFKR;LVAQVSANPTSTK;LVAQVSANPTSTKR;NAEGPFHVAILGYPNVGK;NHEEFIAR;RFHPTIPVR;SLNNPVADVK;SLSLEDGLIVK;SRFEAPEWFQK;TQGLQDLR;VVLVLNK	1;1;1;1;1;1;1;1;1;1;1;1;1;1;1;1;1;1;1;1;1	21	25	0.391	15653;29302;13184;18519;31194;31378;16751;11654;20874;10189;11142;34727;34726;22872;27140;32483;32482;13122;16603;16604;14332;18283;25987;10702;6512	-	No Description	1.14019e+08	3.93168e+06
664_1	PYU1_T002125	46.8526	NA	33886.8	EVLESNKVPAPAR;GNVGFVFTNQDLNQIR;GQIEIINEVLLTK;GQIEIINEVLLTKK;IFLVGVDNVGSNQIQQIR;IQKGQIEIINEVLLTK;KNPGHPLEQVIPLLK;KQEYFSK;KVFSNYIK;LENLLDNYTK;NPGHPLEQVIPLLK;VFSNYIK;VGNSEAVLLQK	1;1;1;1;1;1;1;1;1;1;1;1;1	13	26	0.3639	25626;25624;25623;25625;31895;27095;27097;27096;29441;33553;33550;33551;33552;33549;32086;30442;30444;30443;10671;12680;19810;28941;28942;8944;17747;17798	-	No Description	5.82374e+07	3.88249e+06
644_1	PYU1_T007678	29.8619	NA	23150.8	GFTLEELK;IKTWFDQAAK;NAVQHTGPLFPIAR;NGDASPEETKNAVQHTGPLFPIAR;STTAVITEEMKEESVFK;SVESLQANVQR;TWFDQAAK;VKHNNVIPNGHFHK	1;1;1;1;1;1;1;1	8	23	0.4058	10881;19373;19372;28209;28228;28227;28229;28226;28210;36329;36335;32894;33032;33033;32893;20020;11708;29953;29951;29946;29935;29957;29947	-	No Description	5.04629e+07	3.88176e+06
323_1	PYU1_T000423	94.8192	NA	51333.3	ANMNPTTVIEGWTILDALDK;EFYTPNYHYTIVDAPGHK;EFYTPNYHYTIVDAPGHKDYIK;FNEIKDEFVK;GGFEAAIAK;GVGQIICGR;GVTIQCNTK;GYCPVIFSR;IAVGDVIYIEK;IAVMDSNR;KMFQIEQHHK;KVPVIPYSGFHGENLVTK;LGVDEGQTR;LPDAPLRLPISNIYNIK;LPISNIYNIK;MFQIEQHHK;MITQIGFKPK;MTAINWK;NMITGSGSADAALILVPAEK;QGILNAVK;QLAAAGPGENVGMSIK;SFTALVFVQEHPGVLK;SFTALVFVQEHPGVLKK;STTTGHLIFK;VEQGTVRPGDIVGFAPSGIR;VPVIPYSGFHGENLVTK;VTAVEYK;VTAVEYKQ	1;1;1;1;1;1;1;1;1;1;1;1;1;1;1;1;1;1;1;1;1;1;1;1;1;1;1;1	28	52	0.597	35174;35175;34711;34712;34713;36601;36600;21301;8742;11522;13261;15785;19726;10455;9995;23168;23170;33403;33400;33402;11943;32964;32963;18335;19035;19524;19034;17922;18448;18447;17921;8738;33149;33290;33287;8160;28295;31424;31423;32632;32633;32634;15997;15996;34022;34023;34021;34026;32252;32253;7196;10907	-	No Description	1.16083e+08	3.86944e+06
461_1	PYU1_T010007	8.09399	NA	30127.1	HAALFTSTVMSK;KPADAFLDELDIPYETTENHVVIK	1;1	2	2	0.1268	22115;36809	-	No Description	4.931e+07	3.79307e+06
61_2	PYU1_T000701	52.9108	NA	25382.3	AVDAALIK;AVDAALIKK;EEQFFAQSAAAPVIPDQR;FSLTKNDR;IDAEPFLK;KIDAEPFLK;KSIVPGSVLILLSGR;KWYPADYIPKPLPSAK;QLESGLLLVTGPYK;QNIVLAR;RQNIVLAR;RVNQAYVIATSTK;RVVFLK;SIVPGSVLILLSGR;TKEEQFFAQSAAAPVIPDQR;VDLEGVSLPEINDAYFAK;VNQAYVIATSTK;WYPADYIPKPLPSAK	1;1;1;1;1;1;1;1;1;1;1;0;0;1;1;1;0;1	15	31	0.5844	6953;10663;33584;33585;33583;12159;10766;14502;28596;28597;28598;32385;32383;32384;28149;27824;28151;28148;28150;6846;11793;26630;26631;6009;25668;25669;35281;35280;35279;33352;33351;22183;22211;31139;31140;31142	-	No Description	4.37741e+07	3.64784e+06
915_1	PYU1_T003299	25.3234	NA	21390.8	HFGHASTVNSVHTHDSVKPYVR;ITSAGGECLSFDQLALR;LAVVVGTVTDDIR;LSVVALNFTETAR;LYQSNTNQAPLSIAR;RLYQSNTNQAPLSIAR	1;1;1;1;1;1	6	18	0.4219	36104;36106;36103;36105;36102;36114;36112;36113;32066;24214;24212;24213;25905;30374;30388;30373;32001;32000	-	No Description	3.57e+07	3.57e+06
204_1	PYU1_T000073	25.9717	NA	17505.6	APPPPAGEEK;ATSDWK;EILGTAQSLGATVNGESPAEIQR;LITEGEIDIPEK;NIKHDGNLSLDQVLSVAR;TVGGEVAPASALAPK;VGPLGLSPK	1;1;1;1;1;1;1	7	12	0.5636	12511;4790;35702;35693;35700;35703;35701;24187;24186;33343;24481;8868	-	No Description	4.10917e+07	3.42431e+06
137_1	PYU1_T013556	28.1398	NA	15473.7	AVDLSLNDKK;KITLTTK;MSNDTLTWLLTK;NGNEFSSEK;NTSSFLVK;RNGNEFSSEK;SNDTLTWLLTK;WSLLSTVAK;YSGIASGK	1;1;1;1;1;1;1;1;1	9	12	0.4532	15958;15959;7098;26325;13050;13024;13051;9695;18076;22084;12856;6451	-	No Description	3.05051e+07	3.38946e+06
827_1	PYU1_T007279	34.2126	NA	25497.7	AGKFPTLVGSNEGLGEK;AGYEFMTVDDLK;AGYEFMTVDDLKK;FPTLVGSNEGLGEK;KNWQNIK;KYDAFLASDTLIK;LLGPGLNK;LNSELLAK;LPTVPRPNMK;YDAFLASDTLIK	1;1;1;1;1;1;1;1;1;1	10	22	0.3319	30665;30666;25061;28125;28466;28123;28467;26579;26547;26549;26552;10707;27460;27459;7267;9503;9453;17596;17595;17593;18107;24183	-	No Description	4.15361e+07	3.19509e+06
605_1	PYU1_T000007	6.95938	NA	34607.5	LINPQLMMLGQEPR;VVIDAFR	1;1	2	2	0.0675	29923;7517	-	No Description	4.73983e+07	3.15988e+06
567_1	PYU1_T004541	22.9194	NA	24342.4	GIVYGKPK;INWIANAVHK;QGYVVAR;QLPVIHR;VLNSYWVNQDATYK;YFEVILVDYSHK;YLEELWK	1;1;1;1;1;1;1	7	18	0.3171	8692;18039;18038;18033;18001;18032;18034;18037;6740;8724;30637;30648;28057;28055;28056;28053;28052;12131	-	No Description	4.33274e+07	3.09481e+06
114_1	PYU1_T007384	3.5263	NA	13144.3	TPGGVLVAQYR	1	1	1	0.0948	17869	-	No Description	1.49348e+07	2.98696e+06
374_1	PYU1_T012596	28.6127	NA	27828.9	AMIGVVAGGGR;ASGDYAVIVTHDEDK;ASGDYAVIVTHDEDKGR;EIIHDSGR;GVAMNPVEHPHGGGNHQHIGHPSTVR;KGAGGIFK;KVGLIAAR;RNEWPR;SLDYVER;VGLIAAR	1;1;1;1;1;1;1;1;1;1	10	20	0.3555	12363;29697;29698;32011;32009;32010;32008;10570;36761;36762;36760;36763;36724;36766;36759;6373;7743;8544;9261;4597	-	No Description	4.24874e+07	2.83249e+06
192_1	PYU1_T008336	22.0683	NA	18772.1	AAIEGQYVDK;AAIEGQYVDKK;DYLHFVK;FNVLEVEAASETKPINVR;NVAAHVSPAFR;QDGVFLASK;RDYLHFVK	1;1;1;1;1;1;1	7	10	0.3497	15652;19787;19786;10464;33700;33699;18098;18096;11660;15074	-	No Description	2.74984e+07	2.74984e+06
169_1	PYU1_T010450	22.9026	NA	15617.7	DANTVFLYGFR;QMVVEVIHPGRPNVPK;RQMVVEVIHPGRPNVPK;SSGFALVYDTVNDAK;SSGFALVYDTVNDAKR;VKDANTVFLYGFR	1;1;1;1;1;1	6	15	0.3358	22441;31688;31689;31540;33135;33136;29295;29294;29296;29307;31106;31105;28396;28395;28394	-	No Description	2.14926e+07	2.68658e+06
624_1	PYU1_T002231	63.411	NA	30124.9	DPLFQSAPK;EEASAPPAVIK;FDIPYTIVK;FDSLASAFK;FNDDSTTR;KDPLFQSAPK;KFDIPYTIVK;KNAAVVALTHVNK;KWGGGIMGLK;LGGDIQPK;LGQLVHK;LKVPPSINQFTNTIDK;NAAVVALTHVNKEDK;NIAAGKEEASAPPAVIK;SKFDSLASAFK;VPPSINQFTNTIDKNTAADLFK;WGGGIMGLK;YGLNHVTSLIENK	1;1;1;1;1;1;1;1;1;1;1;1;1;1;1;1;1;1	18	34	0.4981	12787;16225;16222;16224;15707;12266;11395;16835;16832;16834;19849;19851;24408;24409;14008;7734;6803;31840;31841;31838;31839;29571;29570;29569;30247;19149;36012;36013;36014;10384;10811;27535;27532;27550	-	No Description	4.79013e+07	2.66118e+06
914_1	PYU1_T014263	43.4881	NA	26478.8	DDITGEPLIQR;DDNVDTLAAR;GFILDGFPR;KDDNVDTLAAR;LAEVEANTGMAR;LDEMLAEEK;LTAFHQQTQPVIDFYR;LTAFHQQTQPVIDFYRR;RGFILDGFPR;TVVQAQKLDEMLAEEK;VEGKDDITGEPLIQR;VVNFNVPDSVLVER	1;1;1;1;1;1;1;1;1;1;1;1	12	25	0.3958	20895;15498;13298;13297;13299;13295;13296;13300;19656;19655;19657;21574;21078;15640;33200;33213;34466;34465;18422;18421;31996;31997;30301;30302;29304	-	No Description	4.46635e+07	2.62727e+06
716_1	PYU1_T014171	38.7047	NA	24221.6	ADGSLSLDGNHEK;ASVDQFPYVAHLVSDEK;CHPFQVLR;DNFGPAVVEALR;DNFGPAVVEALRR;EVYAQMR;IYDVGNK;IYDVGNKK;LQTGMR;SKDNFGPAVVEALR;VAIGQPIISVR;YMPNHGPLAAFLNR	1;1;1;1;1;1;1;1;1;1;1;1	12	29	0.4648	23791;23788;23827;23824;23789;23790;32676;32675;14327;21977;21976;26456;9712;10163;7177;10884;4739;27861;27859;27860;17605;17604;29467;29663;29468;29466;29664;29662;29661	-	No Description	3.51118e+07	2.50799e+06
11_1	PYU1_T005930	31.9434	NA	23032.7	CEQLEISGSHVR;ELLQGQHVVAVR;FMQFLNK;FMQFLNKR;LASEVGWK;LASLVAKELLQGQHVVAVR;LKVFDGIPSPYDK;MVIPDALR;RMVIPDALR;SDAYYK;VFDGIPSPYDK;VFEKPVVVDCR	1;1;1;1;1;1;1;1;1;1;1;1	12	20	0.4236	25765;23982;23983;10604;11077;15834;15279;15281;9530;33831;27299;10251;14841;14842;5629;20257;20256;20259;20258;23949	-	No Description	4.50306e+07	2.5017e+06
492_1	PYU1_T004174	30.3856	NA	16721.2	ANGQSVPIGIDASK;DDEVTVVR;EKANGQSVPIGIDASK;FNSTVSSSR;FVIHVAGVVK;GKFTEADVAQANVD;KAHFGAHSTQR;KDDEVTVVR;KFVIHVAGVVK;VLMSAPLSK	1;1;1;1;1;1;1;1;1;1	10	15	0.5302	24184;10755;10753;29642;29643;29644;12235;14781;14782;26981;20313;14496;14495;19026;11157	-	No Description	2.15181e+07	2.3909e+06
90_1	PYU1_T009816	44.6696	NA	28792.6	AVDPFTR;FVPEIIGK;IASEGLR;KMTQIMTEEASK;KWQSLIEAFVDVK;LMELHEGGAEEK;MTQIMTEEASK;QEDQLVESLAGTGGR;QEDQLVESLAGTGGRL;TTDGYLVR;VDIKDLFLK;VFEVSLGDLNK;VFEVSLGDLNKDEDQSFR	1;1;1;1;1;1;1;1;1;1;1;1;1	13	21	0.4314	7103;9923;5615;25275;25274;29057;29056;23792;24231;21287;21829;29017;29018;28658;29016;30334;10535;15551;15550;19752;34296	-	No Description	3.85265e+07	2.26626e+06
652_1	PYU1_T005724	31.4209	NA	23534.9	ADGYILEGK;ADGYILEGKELEFYQR;ILDVVYNASNNELVR;LDEQFASGR;LDTGNFSWGTEVTAR;NAEKVDEEEVK;NAVVLVDATPFR;QWYEAHYGVK;VDEEEVK	1;1;1;1;1;1;1;1;1	9	16	0.4293	11689;11692;32910;30852;30872;30854;13321;30102;22023;22024;22409;22449;21693;21692;21112;8282	-	No Description	2.48441e+07	2.25855e+06
160_1	PYU1_T000934	37.5515	NA	21379.4	DFSHVTLDIR;DFSHVTLDIRR;DQIELSGNDLAK;FLDGIYVSEK;KFLDGIYVSEK;KVALSEGVSYHR;NVDIPEDVK;NVDIPEDVKLVLDGR;SADIKDQIELSGNDLAK;VALSEGVSYHR;VDLWFGNR	1;1;1;1;1;1;1;1;1;1;1	11	21	0.3936	19225;19223;19224;24252;22472;18162;18164;22307;22309;23904;23903;13487;30430;31853;31855;31868;31867;19659;19661;12934;12935	-	No Description	3.51949e+07	2.19968e+06
379_1	PYU1_T001825	25.2719	NA	14420.7	DYLHVIASDK;DYLHVIASDKHTYELR;FTIDCTIPVDDR;LHVAAVAPFSK;VGVLGDAVK;VLDPASFEK;YFNIHDGGNDADDDEE	1;1;1;1;1;1;1	7	12	0.5748	17853;17852;33164;33163;33162;26645;17142;17141;8556;12886;31925;31924	-	No Description	1.74976e+07	2.1872e+06
784_1	PYU1_T013131	6.00941	NA	5273.83	AVTAIATTR;ENPNLLLTASR	1;1	2	2	0.4167	9950;19946	-	No Description	1.04102e+07	2.08205e+06
735_1	PYU1_T014736	47.0509	NA	20490.8	DKYEFLEPNDDAEVGER;GQILEMVQEHQPYFSEEEIVGR;GQILEMVQEHQPYFSEEEIVGRK;IYASGEELVEPVTAIQMK;MEVVFK;NKVWETLNK;SDVYSSPIVFSQLDLR;SQGMILAVSNGK;TGPVHVESLK;TGPVHVESLKK;VGQVLEAVAHSTSEK;VWETLNK;YEFLEPNDDAEVGER	1;1;1;1;1;1;1;1;1;1;1;1;1	13	19	0.7017	33767;33768;36481;36777;36776;33332;33331;5765;16868;31928;31926;19316;19293;14727;18952;28935;28933;9529;31531	-	No Description	2.23913e+07	2.03558e+06
413_1	PYU1_T008293	42.2027	NA	29343	AIPYVATSDGR;DSAGNDFATR;HQGSFNIAHVK;HQGSFNIAHVKDSAGNDFATR;IDLETGK;IDLETGKIVDFVK;IRVDPNFPAGFMDVVELPK;LMYDVK;LQAGALVVITR;SGNVFAIGNDSRPLVSLPK;TIRYPDPLIK;VDPNFPAGFMDVVELPK;YPDPLIK	1;1;1;1;1;1;1;1;1;1;1;1;1	13	26	0.4215	17479;17480;14222;14221;14258;14259;20264;20262;35468;6320;27250;34657;34656;6136;17190;33260;33263;33270;33261;33269;33259;19608;32390;32543;32545;8228	-	No Description	3.856e+07	2.02947e+06
544_1	PYU1_T000657	43.6561	NA	17392.6	AEVDITKR;AGELTNDEIER;HSQVVANNLQGK;ILNTNVDGR;ILNTNVDGRR;IPVWFLNR;IVAIIQNPLQFK;KAEVDITK;KVWVALTAISGVGR;RAGELTNDEIER;SLVIGPDFQHILR;TVGILAGK;VWVALTAISGVGR	1;1;1;1;1;1;1;1;1;1;1;1;1	13	15	0.6382	10741;20544;22180;12751;17741;13947;24940;24939;9948;26796;25442;25441;27692;5935;23275	-	No Description	2.40537e+07	2.00447e+06
895_1	PYU1_T014873	41.3307	NA	122499	AILTFVEAISEK;DSLFSYHK;ELGVPSNQLLALFNK;FRTESHQDVVAR;IATHPDVTGMGYGSR;LREQQGSAGDAAAHAASNIR;LSESFLQR;LYFLQR;SATGEIKPEELNMVITPYDVK;SFVVLVGDHGK;STVALTASR;WQAASNAAHAAVSGNTTGR;YALNDPVEK	1;1;1;1;1;1;1;1;1;1;1;1;1	13	15	0.1505	23017;12611;29974;26472;29035;29190;33752;33751;12106;8041;35678;17739;10002;32349;14060	-	No Description	1.19129e+08	1.98548e+06
318_1	PYU1_T000167	49.3556	NA	26246	EEVYRPYVEPTVNVVPVAAPADL;EGYMVK;ELSGEGYAGVEVR;FKEGYMVK;FNFPDGAVELYAER;FVMEAGAK;GLCSQAQAESLK;GVEVIVSGK;LLGGLAVR;NLDDVVTILEPK;QGVLGVK;RFNFPDGAVELYAER;RNLDDVVTILEPK;TGNAGQEYVDTAVR;VSIMLPHDPTGK	1;1;1;1;1;1;1;1;1;1;1;1;1;1;1	15	24	0.5992	36264;36263;5171;24417;12746;29781;29779;29782;8402;22074;9452;6901;24158;24157;4620;31544;28043;27367;27392;27366;27365;22179;22178;22719	-	No Description	3.50116e+07	1.94509e+06
886_1	PYU1_T008124	13.6584	NA	12534	DLKESSVYESYALPK;ESSVYESYALPK;NIVDQSAIR;NYYCIEAAIHQR	1;1;1;1	4	6	0.3333	30950;30949;24607;13133;28565;28562	-	No Description	9.69967e+06	1.93993e+06
583_1	PYU1_T008707	22.5343	NA	16942.5	AIVGVSADDIR;AIVGVSADDIRK;DGSSYVFINSK;IVWTLGWR;LKVEEVSR;RDGSSYVFINSK;TETCSFSEGR	1;1;1;1;1;1;1	7	15	0.3311	16346;20451;20452;20453;19619;19648;13566;13565;13567;11533;24613;24610;24614;24612;18252	-	No Description	1.88866e+07	1.88866e+06
887_1	PYU1_T011924	24.1604	NA	16302	EIKDILLAYDR;FANVDIR;GGGHTAQIYAIR;IESVQVFGR;INGTPIELVEPEILR;TYEPVLLLGQQR;VKGGGHTAQIYAIR	1;1;1;1;1;1;1	7	13	0.4722	23980;23978;7916;20442;13673;30572;30584;30571;30582;30581;25803;25801;27124	-	No Description	2.06136e+07	1.87396e+06
303_1	PYU1_T007891	32.376	NA	18784.1	AIDLVSNWHVFR;FTDEGEKVR;GDLVEVINGPHK;LIVENINMHSR;QGQVVSVIR;RTETGVFDTAPEDVLER;SYLSPGPIHYSNVNLVDPSIGKPTR;TGTIIPKPEILK	1;1;1;1;1;1;1;1	8	22	0.6446	26770;26771;26772;15169;15170;21588;21587;21625;21624;21621;23171;23771;23770;12284;11764;32940;32938;36698;36697;36696;22701;22702	-	No Description	1.99064e+07	1.80967e+06
248_1	PYU1_T000252	16.1816	NA	16115.9	ANPLGGSSMAK;GHAVGDIPGVR;IAAFVPR;KIAAFVPR;RGHAVGDIPGVR;VSGVSLLALYK	1;1;1;1;1;1	6	7	0.2897	13621;15070;15072;6272;9892;20134;17500	-	No Description	1.78375e+07	1.78375e+06
120_1	PYU1_T004226	26.6197	NA	27592.3	AGDAEVPGLTDVQIPR;ISQEVEGDVLGDEFK;LFNLTK;LFNLTKEDDVR;LNIANPATASQK;QGVLSNGR;VLEIDDELK;VLEIDDELKLR	1;1;1;1;1;1;1;1	8	12	0.3029	29899;29900;30230;30229;5407;24002;19947;7812;7838;14940;23816;23814	-	No Description	2.1373e+07	1.78109e+06
294_1	PYU1_T002776	35.9566	NA	20771	APTEKEPNPPAYR;AVEQMYSELAGR;EPNPPAYR;FWYFLHQMK;IKFPLSHR;IVNNYGIWIR;KLNVQQFHDSK;KTTGEILDVNELTEK;LFAPNEVLAK;LNVQQFHDSK;RIVNNYGIWIR;SRFWYFLHQMK	1;1;1;1;1;1;1;1;1;1;1;1	12	29	0.517	27083;27081;27079;24092;24534;24093;24533;11075;11076;11074;22333;22851;22332;22853;22334;12656;20613;20650;20649;20648;23842;23841;30514;15910;15930;19594;25478;25477;28659	-	No Description	2.64746e+07	1.76497e+06
47_1	PYU1_T001249	20.554	NA	21824.8	AATFLPHTAQR;GSSNSYAIK;HALEIVHLLTDK;LVNALMR;QGVDVSPFR;RQGVDVSPFR;VNQALYLLATGAR	1;1;1;1;1;1;1	7	12	0.3163	19508;10569;25076;25077;7875;7426;12845;17861;17859;25101;25100;25123	-	No Description	2.11697e+07	1.76414e+06
414_1	PYU1_T000589	65.0087	NA	44123.8	AGMTHIVR;AHLLEVQVNGGSAADK;AHLLEVQVNGGSAADKVDFAK;APHLTAFMGYK;FQTAEEK;GHGYEGVITR;HGHIGFLPK;KAHLLEVQVNGGSAADK;KYQTNPADIENEINR;NWYHAK;QVPVSAVFAK;SALEEIKLK;SAMTEQDLTEK;SITPLGGFPHYGVVNEDWLMIK;SLLVHTK;SLTTVWAEHLSEEVKR;VACIGAWHPSR;VLAHTQIR;YQTNPADIENEINR	1;1;1;1;1;1;1;1;1;1;1;1;1;1;1;1;1;1;1	19	35	0.4679	9356;29581;29582;34836;34842;34844;34841;34837;34838;34843;34845;20192;20722;20723;8396;15465;12892;31050;31732;7450;13978;13501;13584;21285;20755;36099;6866;32504;32505;32503;20789;20788;10917;30382;30381	-	No Description	4.36868e+07	1.74747e+06
372_1	PYU1_T008321	29.2021	NA	15743.7	FVVNNVAELELLLMHNR;FVVNNVAELELLLMHNRK;HLLPNGFLK;KYCAEIAHNVSGR;MPNIGYGSNSK;RLSESWR;TRHLLPNGFLK;VQVTPVVRPK	1;1;1;1;1;1;1;1	8	18	0.5111	33645;34625;34626;13810;13785;13809;27901;27900;27898;18573;18078;18574;18053;10786;22248;22220;16608;16607	-	No Description	1.49583e+07	1.66203e+06
217_1	PYU1_T007972	21.8176	NA	22615.4	ELLTLDAK;ELLTLDAKDPK;HIDFSVTSPYGQGRPGR;LFEGAALLRR;QLVDVPSFMVR;RLFEGAALLR;VQFALSK	1;1;1;1;1;1;1	7	11	0.2938	9919;20419;32379;32380;32378;17368;21460;22563;17369;17371;6742	-	No Description	1.59539e+07	1.59539e+06
565_1	PYU1_T007603	34.5071	NA	34410.2	AAFFGGYDTLR;AAFFGGYDTLRDVALADPK;EQGVASFWR;GAGSNIIR;GTGGAIVLVLYDEFKK;KLFLDGVK;LIDPNAKPSSE;LLLQVQAVSSQIKPEDQYK;MMMQAGR;TAVAPIER;VSKEQGVASFWR;YFPTQALNFAFK	1;1;1;1;1;1;1;1;1;1;1;1	12	16	0.3774	19652;33779;15135;6600;30744;30743;10431;18160;34965;34964;7641;8516;25189;26524;26526;26525	-	No Description	3.41091e+07	1.483e+06
56_1	PYU1_T014276	25.213	NA	21567.8	AIVIFVPYR;DQVNVETK;HVVIIAQR;KAIVIFVPYR;LDTFATVYKK;LTNKDVVFEFPVQQE;NDLKDLYITAAK;QVDVASGR	1;1;1;1;1;1;1;1	8	11	0.3717	15085;10756;10867;10866;19324;18661;18658;31634;24404;24403;7839	-	No Description	1.56852e+07	1.42592e+06
117_1	PYU1_T001928	15.4634	NA	41032.3	HGLQNTGLAMIIK;IFSGNANPELASNVAK;ITAVIPYYGYAR;VPISAADVAR	1;1;1;1	4	4	0.1339	25260;29833;25021;12678	-	No Description	2.55223e+07	1.41791e+06
830_1	PYU1_T000058	33.7961	NA	24117.5	ALDSWIVSDN;AREHYADLSARPFFPGLVK;AVAPIAHAGVPGTK;EHYADLSARPFFPGLVK;FITASEAR;HEITMWFKPEEMNNYER;ILGATNPNAAAPGTIR;KILGATNPNAAAPGTIR;NLIHGSDGPDSAK;TFIAIKPDGVER	1;1;1;1;1;1;1;1;1;1	10	18	0.4889	16485;34883;22011;22010;33050;33049;9673;35396;35397;35460;35459;28581;28548;28549;30238;22713;22711;23908	-	No Description	1.95155e+07	1.39397e+06
18_2	PYU1_T005020	54.4812	NA	36583.3	AAAPATVNKPQTSLTVYEAHRPWFAR;DDVVDTASVVASK;DYTTTQVVNVSSSTYGTVK;FGESSANVVLQK;GATFYVLSHVPYLGTK;GTSSVSAVVGTTVGGVVK;IDVTLPPATDDKPQAPK;KDDVVDTASVVASK;KPLIVNK;LPLATFVDGMSEK;TITFTSGHEKPTVVK;VKDYTTTQLVNASSAAYSTVVTVK;VLTGTLAITVHR;VSYYYDTTK;VYISAVWSPK	1;1;1;1;1;1;1;1;1;1;1;1;0;0;1	13	26	0.6272	36941;36942;36940;22533;33986;33987;21627;31207;31206;29516;31763;31762;31759;26207;26206;7272;25556;25553;25555;25969;30000;30002;30001;36324;36323;21714;21713;17116;17493	-	No Description	2.69307e+07	1.34653e+06
475_1	PYU1_T014032	10.9225	NA	14346.4	HVPLDLR;QLDDYQQELAQLR;TLTVYNQTQK	1;1;1	3	5	0.2419	8338;8339;29483;29704;18980	-	No Description	1.05732e+07	1.32165e+06
197_1	PYU1_T003417	23.64	NA	35721.1	AMIHILAAK;ENKDVVAGFLR;GDIDTGIGFTNFQR;IMIDDMAR;LRNETYSLIYDR;NETYSLIYDR;VGMNVVDAILR;YLEVLDK	1;1;1;1;1;1;1;1	8	11	0.225	11750;20609;20611;28616;11649;28669;28672;21446;19234;18701;9210	-	No Description	2.24255e+07	1.31915e+06
80_1	PYU1_T013144	23.6006	NA	22870.9	HIYHELYMR;KVWLDPNESTELALANSR;LAASVLK;LPFKVIWMR;RVLMETIHK;VLMETIHK;VWLDPNESTELALANSR	1;1;1;1;1;1;1	7	12	0.2667	21572;21573;21048;33923;33921;4651;18807;16713;12321;11822;32758;32759	-	No Description	1.41977e+07	1.2907e+06
849_1	PYU1_T002050	14.3701	NA	18327.9	EAYTLK;GALPITMAPQPFVDLM;PHSFGYR;QGFLTR;VGDYVDIK;VYNITK	1;1;1;1;1;1	6	8	0.3063	5129;30995;30802;8732;5087;10085;10084;5435	-	No Description	1.65879e+07	1.27599e+06
153_1	PYU1_T005830	40.6641	NA	36365.2	DGNLVVDGQEIR;DGTPMYVMGVNHK;KVVISAPPK;LTGMAFR;LVSWYDNEWGYSNR;SCGSNIIPSSTGAAK;VDQVAIGINGFGR;VIPALNGK;VPTPDVSVVDLTCR;VVISAPPK;YPGTVEHKDGNLVVDGQEIR	1;1;1;1;1;1;1;1;1;1;1	11	31	0.3324	22816;22817;22818;22819;26575;26572;26592;26573;26974;26593;26976;26975;26594;10944;6821;31596;31595;26596;23925;23926;7299;28991;7238;7236;7237;7239;35238;35236;35237;35235;35233	-	No Description	2.2338e+07	1.241e+06
738_1	PYU1_T014476	49.6638	NA	54596	AIETLTGALFQRPPLISAVK;AQQGAGKEYVAVVR;DAEDAAVADAGESPEK;DLIAPESAAPK;FMVPGLLR;IVRPLEVLLTTYK;IVRPLEVLLTTYKR;LDTSKWPLLLK;NISDYVR;NYNLLNVR;RIVRPLEVLLTTYK;RWGLGPMAQK;TGHYTPIPTSTSPLK;TGHYTPIPTSTSPLKR;YGVINLDKPANPSSHEVVAWIR	1;1;1;1;1;1;1;1;1;1;1;1;1;1;1	15	27	0.3218	34516;34514;34515;27223;27224;29170;16223;10772;28737;28739;28736;30645;30642;30644;22798;22799;8830;12916;30643;17298;29461;29460;31248;31249;36079;36078;36077	-	No Description	3.77418e+07	1.17943e+06
297_1	PYU1_T009592	47.8057	NA	42352	AEYDESGPSIVHR;AGFAGDDAPR;AVFPSIVGRPK;DAYVGDEAQSK;DLTDYMMK;FRTPEVLFQPSLIGK;GYSFTTTAER;HLGIMVGMDQK;IWHHTFYNELR;SYELPDGNVIVIGNER;TAAESSGLEK;TPEVLFQPSLIGK;VAPEEHPVLLTEAPLNPK;VVAPPER	1;1;1;1;1;1;1;1;1;1;1;1;1;1	14	19	0.3974	26842;26841;12004;18179;18548;13614;30990;30991;16889;20470;19972;28107;28106;31451;31450;12510;26107;33115;6125	-	No Description	2.94154e+07	1.17662e+06
666_1	PYU1_T005818	32.202	NA	33351.1	AEEAQSGAADEAVAR;FAQYTGAAAIAGR;FTPGTFTNQITK;KAEEAQSGAADEAVAR;LLIITDPR;NDGIHIINIGQTWEK;RNDGIHIINIGQTWEK;VIVAIENPADVIAISARPYGQR	1;1;1;1;1;1;1;1	8	19	0.2834	27182;27183;27184;22237;22235;24126;24150;24147;29481;29482;10994;31048;31047;31049;31056;32570;32572;32571;35734	-	No Description	1.76263e+07	1.17508e+06
737_1	PYU1_T009519	16.809	NA	15005	FLQVMQK;NGYIGEFEIVDDHR;QFGHIVVSTTYGIMDHHEAR;QVLVRPSSK;WINNLLPSR	1;1;1;1;1	5	13	0.4538	9649;30216;30224;30215;30225;35568;35570;35571;35494;35627;35626;13091;16260	-	No Description	1.29215e+07	1.17469e+06
317_1	PYU1_T010976	46.0618	NA	53259	DDLEADGYLVDK;DFFGGHTYER;EAFDALEPILVK;EKLPANLTQAQR;ILSGPSEIPAVDK;ILSGPSEIPAVDKQQLIDDVR;KDDLEADGYLVDK;NEGNLPLVGHK;QQLIDDVR;SIAAPTITASLDSR;SPDKVDATVER;TGPSLMPGGPR;VDATVER;WTVQEAAER	1;1;1;1;1;1;1;1;1;1;1;1;1;1	14	16	0.2536	24068;19961;23880;24508;24507;23177;35551;27371;27370;18418;12316;25450;19625;14801;6667;15500	-	No Description	3.44252e+07	1.14751e+06
673_1	PYU1_T000849	29.6937	NA	21073.2	AKSFLQAVLEYK;GLDTDKLYISHAQANAAIK;IGPYMANPAHIELILTEK;IGPYMANPAHIELILTEKR;LYISHAQANAAIK;PSYSQEPEDAQR;QAVPFTK;SFLQAVLEYK	1;1;1;1;1;1;1;1	8	16	0.3651	25285;25286;33803;33804;33631;33770;33769;33630;34827;34826;34934;34828;25370;25533;6689;19049	-	No Description	1.46429e+07	1.12637e+06
584_1	PYU1_T005257	66.9509	NA	55995.3	AQLGLGHSYSR;ELDNGNLGK;EWYSWHFPELVK;IDSFIDEPTTK;IVNDNYVYAR;KNADVMQLVSDELK;LAFYESGAAPR;LISHAGSLTNLAK;MSTVAPNLASLIGETVGAR;NADVMQLVSDELKK;NFLEMNLPK;NLSQSISDELK;QLHEYLVSK;RQLHEYLVSK;SIVLDEEKAQQILNASR;STLNEDKLDGLK;VREWYSWHFPELVK;YGLLFHSTFIGR	1;1;1;1;1;1;1;1;1;1;1;1;1;1;1;1;1;1	18	30	0.3687	18757;11519;29717;21194;19909;19937;29332;18529;23148;23150;32521;29331;16020;20124;16388;15835;15836;16389;21437;21433;32745;32744;23415;23413;23414;32407;32409;32408;25653;25651	-	No Description	2.92477e+07	1.04456e+06
329_1	PYU1_T003433	96.8776	NA	95410.2	AFCQFIMEPIIK;ESVLGGFNWATK;ETITGESSK;FSVSPVVR;GHVFSEEQRPGTPMVQMK;GLSPEVPPLDR;GTVAFGSGLHQWGFTLK;GTVAFGSGLHQWGFTLKK;GVSYLGEIK;IWGFGPDGTGPNLFVDQTK;KGLSPEVPPLDR;KIWGFGPDGTGPNLFVDQTK;LLGPNYVPGK;LLGPNYVPGKK;LWGDWYFDADNKK;MFDAIMNDKK;NMSVIAHVDHGK;RGHVFSEEQRPGTPMVQMK;SAADLPK;SDERDLLGKPLLK;SGTITTSESGHTIR;STLTDSLVSK;TDLWVK;TVIMMGR;VKPVLMLNK;VNFTVDQMR;VSEPVVSYR;YLADNHGWDVTDAR;YLADNHGWDVTDARK	1;1;1;1;1;1;1;1;1;1;1;1;1;1;1;1;1;1;1;1;1;1;1;1;1;1;1;1;1	29	49	0.3048	27727;22639;11294;9580;34040;34038;34039;34159;34243;34158;18474;18475;31756;32929;32930;11695;33975;33974;22616;34905;34904;34909;14402;18675;18673;30142;30141;19497;19498;19964;22593;22597;22596;35123;35125;4636;27441;27442;26520;26519;14134;6002;7157;14411;13853;16675;13706;29841;31301	-	No Description	5.68347e+07	1.03336e+06
308_1	PYU1_T011616	12.4803	NA	17143.4	GLTPSQIGVILR;KGLTPSQIGVILR;KNGLAPELPEDLYMLIK;LILIESR	1;1;1;1	4	5	0.245	20811;24881;24879;33024;8174	-	No Description	1.13311e+07	1.0301e+06
339_1	PYU1_T000686	15.1732	NA	12498.9	DVDFYLGK;DVDFYLGKK;IQGLQDK;NLPAEAISASVR;NQYSHTSLIK	1;1;1;1;1	5	8	0.3423	11428;15323;15324;6990;19943;19944;18849;18825	-	No Description	9.02482e+06	1.00276e+06
62_1	PYU1_T001540	89.3284	NA	70303	AETTISQNAGR;AKFESLGEELFK;DAGAIAGLDVK;DAGAIAGLDVKR;DGQVEIIANSEGNR;DWLEEHEEATLR;EKGDSNVETSIR;FESLGEELFKR;FTPEEISSMVLTR;GDSNVETSIR;IINEPTAAALAYGLDTNAGNNGQK;IQAASNAHNTVFDAK;LIGEAAK;LSQDDIDR;MKETAEAYLGQPINQAVVTVPAYFNDQQR;NDLEQFIYR;NFNDEIVK;NLDPSTSAR;TTPSWVAFNETER;VLADANMKPEDITELVLVGGSTR;VLIEVEFKGEQK;VMSVLIK;VMSVLIKR;VQTMLSSLFNGK;VQTMLSSLFNGKELSK	1;1;1;1;1;1;1;1;1;1;1;1;1;1;1;1;1;1;1;1;1;1;1;1;1	25	55	0.4234	17449;25307;25308;13531;18663;18666;27832;27847;27831;27830;28325;28326;23525;23524;24125;24124;27992;27993;27994;28291;15055;15052;35954;35958;35959;35960;35957;29299;29300;4646;11575;37187;19075;19076;19036;12080;11556;28564;28566;28587;36032;36033;35991;35993;35995;35994;35992;25858;6679;11165;23139;23737;23169;31538;31539	-	No Description	3.73588e+07	957917
538_1	PYU1_T013697	3.5263	NA	12348.1	TDMEAAFNR	1	1	1	0.0804	14260	-	No Description	8.24186e+06	915762
139_1	PYU1_T014630	12.7838	NA	14135.6	FAQVTMK;FIWSQGVR;KFAQVTMK;LFTLVQHVQVASFK	1;1;1;1	4	5	0.25	7646;12515;11328;29675;29674	-	No Description	7.29675e+06	912094
698_1	PYU1_T008493	16.9949	NA	16691.6	APLTTESAMK;LTADYDALDVANR;VHFYKPK;VNTLIRPDGQK;VNTLIRPDGQKK	1;1;1;1;1	5	11	0.28	14062;14659;26272;26273;26270;10390;20383;20364;20362;20363;24517	-	No Description	7.22743e+06	903429
701_1	PYU1_T014867	8.09399	NA	9391.22	ESTLHLVLR;FVNVVAGAK	1;1	2	3	0.2118	14753;14752;9977	-	No Description	4.41186e+06	882372
816_1	PYU1_T007979	40.437	NA	34760.8	AMVVVGNR;ASSPPDAILR;ATFDALSK;ATFDALSKHETAEEVALK;EEISLDDVNTK;GMYQTPDTGILR;HETAEEVALK;NPYTVIK;TGHSLVEISNLAR;TLYHEVR;VTTQGNILR;WNSSTLFLRPAPQGK	1;1;1;1;1;1;1;1;1;1;1;1	12	15	0.3548	8222;13429;8405;33167;33166;21079;24469;24045;16706;7923;25282;25283;10351;12760;30652	-	No Description	1.93812e+07	880966
279_1	PYU1_T013718	38.0889	NA	23475.5	AEQTLHSSVTAQNISDMLEK;EGGEAPAVAAADVEEEDAAK;ESVDEADAEK;ESVDEADAEKER;INLPTPIK;LSSVEVVFK;LSSVEVVFKR;QDVANLGFRGEEVSVK;QHGIIVGVAR;VDDEVEKEYAAGLLK	1;1;1;1;1;1;1;1;1;1	10	16	0.5163	35062;35063;35171;32887;15589;24736;24735;9700;12947;17947;17944;30975;14102;13638;30404;30403	-	No Description	1.52144e+07	845243
25_1	PYU1_T005839	13.1526	NA	14874	GSAITGPVGK;KVMPAVVIR;LPAAGVGDMVLATVK;VMPAVVIR	1;1;1;1	4	6	0.2429	9426;13508;26821;26416;26417;9370	-	No Description	8.40291e+06	840291
926_1	PYU1_T006640	11.6778	NA	15858.7	HVSVIAKPLASK;SGVSYEER;VDLGASALSK;VKHVSVIAKPLASK	1;1;1;1	4	6	0.2207	20688;20687;10567;11564;27254;27255	-	No Description	5.64767e+06	806810
845_1	PYU1_T003571	18.2465	NA	18842.1	FSVVNHPVTTDTIQPQDYFAVIK;LGGTQYK;VEEQTVDEK;VEEQTVDEKIDIFK;VTQGDVVVAEK	1;1;1;1;1	5	7	0.3216	36485;36484;6102;15015;30565;30566;17330	-	No Description	7.80743e+06	780743
190_1	PYU1_T012767	47.7026	NA	35538.2	FGQWAIVTGATDGIGK;GVVVNLSSGSGR;HSSFMVPSPATYAR;IDEPSVR;KFGQWAIVTGATDGIGK;KGSNVVLMSR;KSIEDVIER;LNVTSTTIMTK;LVVPLLSQYSATK;MATITHLSLR;SIEDVIER;VLAAFTAAPAGLK;VLAAIGGLLVAR;VQVEVLAVDFNKIDEPSVR	1;1;1;1;1;1;1;1;1;1;1;1;1;1	14	17	0.4361	29719;16867;28858;28857;7381;31174;15546;15479;19401;19866;25859;25860;17271;11561;20009;17609;34746	-	No Description	1.55715e+07	778575
782_1	PYU1_T009696	21.4802	NA	16128.6	ADRDEASPYAAMLAAQDVAAK;DEASPYAAMLAAQDVAAK;EVEEVTR;EVGITALHIK;TKTPGPGAQSALR;TPGPGAQSALR	1;1;1;1;1;1	6	10	0.34	34924;34818;34817;31892;8681;15195;15193;21819;21820;14267	-	No Description	6.96639e+06	774043
523_1	PYU1_T013119	22.9953	NA	17682.6	FKGDEEELR;LEVVGDHVGDLK;LEVVGDHVGDLKK;QPQEEIEVPALK;TALGLQLPVYR;VSFNGWSPAPEAPLPNLPFHVK	1;1;1;1;1;1	6	10	0.4351	16585;21701;21700;25601;25597;25598;24843;20046;35924;35917	-	No Description	8.44949e+06	768136
831_1	PYU1_T003943	19.9706	NA	16464.6	AYLHLPAEIVPATLK;AYLHLPAEIVPATLKK;DFSLPK;HEAVEVPNLQVIK;LMQSLK;SVGPSGEFNPEFR	1;1;1;1;1;1	6	8	0.3776	29881;29882;31341;4768;27228;27227;5051;25936	-	No Description	7.57906e+06	757906
226_1	PYU1_T012546	26.3201	NA	20301.1	AAALLQQLNAEVVEK;DIDEFKPGDSVEVQYLLSR;GTGSSFIIR;GTGSSFIIRNHIGGYGYEQK;IFLHSPLLQSVK;NHIGGYGYEQK;VLQEAFIHK	1;1;1;1;1;1;1	7	12	0.4054	29424;29423;35101;35102;10909;34948;24877;24878;21193;21192;15335;15336	-	No Description	8.18475e+06	744068
43_1	PYU1_T014463	15.2036	NA	15076	DLLAHLDLK;IAGYITHLMK;LAGVHVPQPK;LTLDFDNNK;LTLDFDNNKR	1;1;1;1;1	5	7	0.3	13764;17400;13980;15137;20200;20224;20199	-	No Description	6.48151e+06	720168
703_1	PYU1_T013190	33.1273	NA	27788.6	FATPMEPVNLDK;FELIPQFARPNPK;GPGFEGGQTPIYQR;KLTYYTDYEK;LNTLQDNEGAHK;LQLFVDMGR;LTYYTDYEK;LTYYTDYEKR;RGYLSPEIQAK;SAIQAIEAAGGSITSVYHNR	1;1;1;1;1;1;1;1;1;1	10	17	0.387	24317;28988;28985;27932;23103;23101;23699;23698;15108;15678;18963;24040;24042;21066;33940;33939;33938	-	No Description	1.14297e+07	714356
634_1	PYU1_T013381	40.1364	NA	33367.4	AALDELDEK;AGIPTIVVNNAAGNFISPFER;EIEEQTGNPVIALAGDVR;EQWDDLEAAIR;GTANVTLDAGK;GTANVTLDAGKR;IALVTGGGTGLGK;LDPTGAFEK;LLLENNPSK;LLLENNPSKR;LSDLGATVAIMSR	1;1;1;1;1;1;1;1;1;1;1	11	14	0.3659	12815;34961;34960;32716;32717;23889;14001;19233;19231;17310;12037;13455;18596;23473	-	No Description	1.27858e+07	710320
775_1	PYU1_T003369	9.13093	NA	13956.8	FVHFHTLR;SVFELK;TEAELLNEEALAAK	1;1;1	3	3	0.2222	14333;5099;27836	-	No Description	4.92996e+06	704280
936_1	PYU1_T003379	54.1519	NA	75714.2	ADVDVQPYAFTTK;ALYVGHLDYK;ASLEYLEEVRK;EITIPQSVIESR;ELESLGHDTSHMK;ETGYVPPPR;FEELSEAHQAMINGAVSETK;FFTMSNHSEENVSAVK;KTPTVIHPTYAISR;LSVAVPVAR;NIADFIDPDILK;SASLVTPR;TLLVTGFPNVGK;TPTVIHPTYAISR;WQVIDTPGILDHALEER	1;1;1;1;1;1;1;1;1;1;1;1;1;1;1	15	19	0.2655	26712;18440;23604;23605;24595;27428;27429;13128;34993;31939;29263;29262;10156;24648;7819;20532;26748;26747;33461	-	No Description	2.861e+07	665348
417_1	PYU1_T010113	3.5263	NA	13458.3	IIDLHAPSDIVK	1	1	2	0.1	23018;23019	-	No Description	5.31517e+06	664397
360_1	PYU1_T007839	14.9726	NA	20768.3	STNDKVPYFNAGAFLENK;VFISPDK;VFISPDKLLPLSR;VPYFNAGAFLENK	1;1;1;1	4	8	0.1462	33681;33680;33695;33698;7109;27474;27473;27082	-	No Description	8.28807e+06	637544
614_1	PYU1_T002884	15.0687	NA	12358.4	KSEVEYYSMLAK;LQLVMR;LVLISNNTQPLR;LVLISNNTQPLRK;SEVEYYSMLAK	1;1;1;1;1	5	7	0.2679	26545;5954;24485;24516;27717;27716;22974	-	No Description	5.04213e+06	630266
304_1	PYU1_T010229	27.4726	NA	37834.2	AEAYIIYHAMK;GLGTSEQLIYPIVLGR;HIDEIYTEK;TLLASPPK;TNEELSILK;TNEELSILKK;WGTDEGGFVK;YQELYNTSLR	1;1;1;1;1;1;1;1	8	11	0.2216	23165;30793;30794;17417;7720;14004;18331;18334;18333;15697;21950	-	No Description	1.17475e+07	618290
882_1	PYU1_T004042	13.4742	NA	31995.8	ILSGSVDEVAK;INLFDLEAEK;LVQEITTQAK;TIDAGPGELWQIAYSPDETR	1;1;1;1	4	4	0.1717	16431;18851;16838;35177	-	No Description	9.80134e+06	612584
750_1	PYU1_T010057	42.1307	NA	28880.5	AAGATIVGAEDLVELVQSGK;AAHLSSTMGPGLALDAK;AFMVALGDAKPEGAK;ASFSEEALLENVR;GIIHAGIGK;GVVSLPNGTGK;KGIIHAGIGK;LGTVTLDVADAISAAK;NTGLPQVEEDIK;QIDPSSAFFMR;SPTALGLKPR	1;1;1;1;1;1;1;1;1;1;1	11	17	0.4909	32882;32880;29920;27905;27904;28204;28203;26984;8820;13498;12552;28730;23801;22300;21744;22809;13812	-	No Description	1.10784e+07	583074
779_1	PYU1_T003286	56.721	NA	50504.1	AEVLMVNIGSTATGGK;AISGVQTVR;FKNELER;FVAGTVAHDAPIIPISAVLK;FVDEVDDNTVWVLQR;GGVAGGSILEGVLR;HLAVQDLAK;IVSLFAEK;LKVEELTPLTPEVISR;LQNIIILQNK;LVGQVLGLK;NDLQFAVPGGLIGVGTR;QATINIGTIGHVAHGK;SFDVNKPGEDVENLK;VGDEIEVRPGIVSK;VGDEIEVRPGIVSKDDEGK	1;1;1;1;1;1;1;1;1;1;1;1;1;1;1;1	16	21	0.432	28796;10715;10848;33720;33719;32039;21861;12577;10043;31914;31915;19025;10592;30779;29673;29672;29671;30521;27758;27759;33908	-	No Description	1.64676e+07	567847
586_1	PYU1_T008042	60.501	NA	55503.2	ANMNSLISGLEDEDLK;DTTEAVAAATDMVDGK;EWFGWHFPEMGK;HPASTVQILGAEK;LASADDVFK;LIAHAGSLMNLAK;MLVLFETAAGHALFK;MNAIAPNLTVMVGELVGAR;NIVDAGLKDK;QLENGLTGAVSGK;SMTLGLSHSLSR;TYNTEADITVSSK;VDALGDATEATIGFDNR;VREWFGWHFPEMGK;YGLIYHASLIGQTAPK	1;1;1;1;1;1;1;1;1;1;1;1;1;1;1	15	30	0.3897	31346;31345;29587;28849;28848;29081;24030;24029;11690;23681;24130;23680;30220;33268;33134;33133;33267;14916;14918;21479;20894;22501;22001;26090;31347;31348;31749;31748;30986;30985	-	No Description	1.6021e+07	552449
686_1	PYU1_T007233	18.7117	NA	21964	AYDVLVEDGDEDGASFR;FSHLAWINTPR;GAFIIDGNGILR;GGLGEMNIPLIADYNKDIAR;QITVNDLPVGR	1;1;1;1;1	5	6	0.3586	32254;23775;23773;20559;34791;19485	-	No Description	6.58178e+06	548482
358_1	PYU1_T012111	35.6327	NA	45330.4	DPMGEAKPLSR;DVKPDNFLIGLGK;DVRPIASQGR;FDDKPDYAYLK;FDDKPDYAYLKR;GSLPWQGLK;HPQLLYESK;ILNGGLGVPNLR;SKHPQLLYESK;YASINTHVGIEQSR	1;1;1;1;1;1;1;1;1;1	10	18	0.2335	19141;19142;25777;25776;15801;15803;24659;24657;28425;28426;12275;16315;19824;19852;23298;23297;29174;29173	-	No Description	1.40046e+07	538637
684_1	PYU1_T011874	19.7143	NA	16285.7	QGDGAEMAVIEYIDRPGEMR;RVADQVVTLAK;TMTDQLVTHER;TPEAVDKLFDVFGK;VADQVVTLAK	1;1;1;1;1	5	10	0.3889	35294;35389;35295;19129;23915;23327;23328;23916;29076;13914	-	No Description	4.83374e+06	537082
860_1	PYU1_T007727	22.2483	NA	26445.5	LLVHFDR;LLVHFDRK;LSEKDFAR;TEAEEYADNLSK;TEDEVTEYFNK;TLGLPVDLK;TLGLPVDLKK	1;1;1;1;1;1;1	7	8	0.2112	9803;13467;11693;24529;24655;11413;15301;15304	-	No Description	6.41902e+06	534918
71_1	PYU1_T007145	15.7619	NA	30818.6	INVYSILQK;LAVVDSLDVESSK;NIPYVDTLPQHK;SDAELEPVTLNGSVFGAPTR;VEVTQSGDVK	1;1;1;1;1	5	11	0.2302	15083;24328;25993;25994;34058;34065;34064;34057;34063;34062;14527	-	No Description	9.99459e+06	526031
39_1	PYU1_T014202	22.8521	NA	39050.1	DFVLPIGK;EGIDAEVINLR;ESIINSVK;MVGYALEAAAELAK;QYYMSAGDINVPIVFR;VTGTDVPMPYAENLEK;VVVPYDAEDAR	1;1;1;1;1;1;1	7	9	0.234	9508;19980;9536;26278;32375;32530;32374;31329;20116	-	No Description	9.25198e+06	513999
913_1	PYU1_T012420	40.1904	NA	34410.3	ATVAQFK;DAASKPFDHTAWLGVAAWSAHFLK;DAASKPFDHTAWLGVAAWSAHFLKR;DFGAVEVDDK;DFGAVEVDDKATVAQFK;DLGPQIGYR;FSRPTMPLFNLFK;KAIVPFVI;SNGQLQFK;TLASYGVK;VLSVNVVKPGK;VRDFGAVEVDDK	1;1;1;1;1;1;1;1;1;1;1;1	12	18	0.3311	6056;36501;36500;36499;36502;36837;36838;15669;32089;32090;13210;29436;29630;9440;10481;8017;17147;23994	-	No Description	8.62304e+06	507238
637_1	PYU1_T002068	8.45823	NA	31243.9	ELFGTVGEVK;FDILEDDVR;GLFGTALR	1;1;1	3	3	0.0918	15111;16556;7925	-	No Description	8.56964e+06	504096
175_2	PYU1_T014037	28.8497	NA	32634.1	ASCIDSTAPAEAVFAR;DHAVVVGSYR;DLINVAK;EDALVTLNSTPGK;GKEDALVTLNSTPGK;IAAAILGGVDNIHIKPGAK;ISVDVPSASGEGTEK;ISVDVPSASGEGTEKVEYR;IVALNASYFLR;KLQQEQFKPAEQLTLEPYER;LQQEQFKPAEQLTLEPYER;MLVPMVDVVFADVAQPDQAR;NGGHFVISIK;RISVDVPSASGEGTEK;TNIIPIIEDAR;TNIIPIIEDARHPLK;VWNPFR	1;1;0;1;1;1;0;0;1;0;0;0;1;0;0;0;0	7	17	0.5331	30240;15921;6245;23876;28399;28434;28436;28398;28397;28435;32262;32264;32263;27211;33749;33750;21244;36108;36109;36107;35711;35710;35056;35169;35055;35167;35168;35166;14876;14909;14912;14913;29832;20838;20840;30970;7460	-	No Description	9.8219e+06	491095
955_1	PYU1_T000777	18.6608	NA	15866.5	AVFGMLPK;DIVLTGNK;IFMDEHHDFVEQVGENPTIL;LASQLAPILR;VAWHVVDAK;WHTGHPGGLK	1;1;1;1;1;1	6	8	0.4643	8718;8621;35788;35832;15221;13372;15505;15504	-	No Description	4.89255e+06	489255
733_1	PYU1_T000373	10.2528	NA	29925.1	EWNNYVVTSR;GSAANYITR;HDNRPTYSLDHIVK;TYYYLK	1;1;1;1	4	5	0.1523	21260;21258;11322;30590;8350	-	No Description	6.35086e+06	488528
166_1	PYU1_T004134	16.3229	NA	22087.7	GLPAQEAILQMK;KLTYLAQQIR;LTYLAQQIR;SGIMHHPHTHLTVVLR;TVQNAINLADIK	1;1;1;1;1	5	7	0.25	22827;22312;20142;20141;16031;32190;22351	-	No Description	4.83165e+06	483165
517_1	PYU1_T010857	28.8976	NA	28037.9	AFVAVGDHNGHIGLGVK;ATYAYLTPDLWEQHSFAASPYQEHTDFLAK;EVATSIR;GGDDNKEWVPVTK;GTGLCAAPAPK;GYWGLMIGAPHTVPNK;IALVPVR;IMPVQK;ISSLEEIYLFSLPIK	1;1;1;1;1;1;1;1;1	9	14	0.471	30544;30542;30560;30543;30559;37256;37257;6323;26467;13868;31255;6132;4970;31199	-	No Description	8.64832e+06	480462
930_1	PYU1_T009559	2.03057	NA	113649	NSDLEQALEVVMNSGYASYRSTWK	1	1	1	0.0236	36782	-	No Description	3.07344e+07	480225
512_1	PYU1_T011975	8.09399	NA	60675.5	EPFQIDDITGVVPVVK;ILNGIFGAAALK	1;1	2	2	0.0502	31251;18743	-	No Description	1.37749e+07	474996
757_1	PYU1_T013233	25.7545	NA	37029.7	FGFYEYFK;FTGLVPGIK;SIGQIANETGLK;TIAAEEGTAALFK;TVFGMGTSGGAPAK;VQTSPAGTFPVEFGPAVAAMR;VVEAFYTHVFTEPK	1;1;1;1;1;1;1	7	11	0.2638	15855;10748;20031;23045;21694;34580;34688;34578;34687;30273;30272	-	No Description	9.37695e+06	468848
908_1	PYU1_T013172	4.42137	NA	11043.6	DINEVIAAGK;VELLLK	1;1	2	2	0.1429	13532;4956	-	No Description	2.75148e+06	458580
770_1	PYU1_T001776	5.45516	NA	51461.2	LPLAQIELK;SISNAIYVVPK	1;1	2	2	0.0438	13381;18833	-	No Description	1.23365e+07	456909
86_1	PYU1_T013723	28.2962	NA	29856.2	ATFVGENFTR;HANDDNIPDGAVPSYLLDR;NPQSPLYTQLGVITK;TLALHNER;TTFQLDILGVK;TTFQLDILGVKK;VKPIADDEMFK;WDVPIPK	1;1;1;1;1;1;1;1	8	9	0.3154	17217;34197;30166;30167;11354;20170;24351;22112;8461	-	No Description	6.7843e+06	452286
312_1	PYU1_T007189	21.7971	NA	26318.2	HGLLLPNTTTDQEMQHIR;LQNAQPNSISTSMR;NALPDSVVVQR;TQFENSNEIGVFSK;TSVEDQEELSSLLQVPVVAGTVNR	1;1;1;1;1	5	9	0.3306	34458;34340;34459;28761;28786;19050;29465;36377;36376	-	No Description	4.45868e+06	445868
425_1	PYU1_T000377	31.3338	NA	43656.7	AFEDESQAR;FGDLIIEQR;FPTLPFTIR;FVIDGNK;HDLLQPYPILEGR;ITGLPFPSDR;LEASYGVK;SLQGTLMHQLK;SLQGTLMHQLKR;VTVLLLPNGTTK	1;1;1;1;1;1;1;1;1;1	10	15	0.2265	14182;15544;15576;6735;6734;28865;28866;15924;8835;20869;20868;25680;20880;20920;20921	-	No Description	1.00876e+07	438593
424_1	PYU1_T010989	18.7483	NA	75248.4	ALAPVLSR;AVSDAHENPVVSLR;GLVIIFDHFQNIR;ILSISVLPQSAGNAK;IVLWDMIK;SPLEIAEAR;VQAMESISR	1;1;1;1;1;1;1	7	7	0.1106	7721;27662;29146;27761;13198;12270;13260	-	No Description	1.44078e+07	436599
534_1	PYU1_T013471	25.2898	NA	62918.8	AGELVNLLR;DIIGIAETGSGK;EGVHVIVATPGR;GQIPLLIATDVAAR;LAHEFLTDPVK;LKDLLEER;QIAMFSATWPQSIQK	1;1;1;1;1;1;1	7	9	0.1429	12255;17856;17858;20169;26309;21351;21352;13142;31024	-	No Description	1.50089e+07	428825
658_1	PYU1_T005696	20.7557	NA	23342	LAPVWEELADELK;TIVSESVPALPTFANAALQHIK;VDVTENSELGK;VDVTENSELGKR;VIQEDFVSLLATK	1;1;1;1;1	5	7	0.2765	28059;35609;35614;18822;23921;23919;26938	-	No Description	4.25524e+06	425524
575_1	PYU1_T007766	14.072	NA	44276.4	FVHVFDVNTR;TTGIGMIQK;VLVGDETGLLK;VVVGTGYQHVR	1;1;1;1	4	5	0.1038	20126;11236;17307;19579;19577	-	No Description	1.2317e+07	424723
152_1	PYU1_T003574	19.307	NA	20052.8	DIQLVMSQAGVSK;IEDLNAQAQQMAAQQFK;LGLKPVNGIIR;SAVSETYVIFGEAK;SILFVISKPDVFK	1;1;1;1;1	5	8	0.3736	24696;33073;18482;18508;27815;27814;27638;27637	-	No Description	3.35604e+06	419505
805_1	PYU1_T013078	56.6126	NA	44406	ENSIIFAQSFVR;GDYIGVNVYPGYANILQSK;HPQALSALEVLR;IPVMVNVIENAWR;IYKGDYIGVNVYPGYANILQSK;LAEAEKENSIIFAQSFVR;LAGVSMSTQPDNYLFLHVK;LKDAQIVFSK;LLFLGHVDK;LLFLGHVDKVNER;LYGAWSAISQK;MIELTK;NDADLLVVVPQK;TLTEAVWNK;VNIADSIDFDAVK	1;1;1;1;1;1;1;1;1;1;1;1;1;1;1	15	24	0.4083	25650;34135;23482;23479;23480;28627;28981;28626;36110;34005;34003;34461;34462;34597;17469;13850;28614;28613;19841;5376;5375;22725;14533;25539	-	No Description	1.04844e+07	419375
958_1	PYU1_T014610	37.7836	NA	38799.4	FDLEFR;GTIVESVNVK;IHIDRPDIYTMQSR;KNDIHVFEDENNVEFLTQK;LKNILIDIFR;NDASLFMVGSSTK;NILIDIFR;NISRDELTGDK;NLLVMR;SYSVDFK;SYSVDFKK;TNEDVNTLLR;VELEEMGPR	1;1;1;1;1;1;1;1;1;1;1;1;1	13	15	0.3402	7710;13974;31123;31122;35644;20493;20492;24167;12831;20595;5619;8210;11912;18321;14461	-	No Description	9.39395e+06	408432
542_1	PYU1_T011242	37.612	NA	26518.9	ALGIEYDFPGYAAQVPAK;ALGIEYDFPGYAAQVPAKK;HYAFVQFEEPEVAAIVAR;IPHGFYEK;LKQDAAGTEDASSAAANTK;LYKPVPWTSIAR;QDAAGTEDASSAAANTK;QSNVIYLGR;TMNEYR;TYEQTLAQNK;TYEQTLAQNKR	1;1;1;1;1;1;1;1;1;1;1	11	13	0.4322	32710;33885;34168;12451;32174;26155;26156;29533;14095;7309;18972;24051;24050	-	No Description	5.7111e+06	407936
540_1	PYU1_T010238	44.6088	NA	58029	AAGATQELEEDLSTENEK;AEGSNYVDVLLDTR;ALPELPFQFEDAARPEALVK;FGALPHGGGGIGLER;FVSEINPELQGQSFWVR;GEEIVSGAQR;IQSGVSQLFR;LIGGASESGSSVFK;MASIQGILNESDVVPR;TPANQAIMR;VYEIGPVFR;WSNSYDLMIR	1;1;1;1;1;1;1;1;1;1;1;1	12	13	0.3164	32934;28872;35328;35327;26302;33865;13960;16984;23673;30952;12748;15152;21836	-	No Description	1.42891e+07	396919
671_1	PYU1_T006411	94.3471	NA	249348	AHSPEKPVLIFVSSK;ANIESEVIDRK;ASVRPVPMEVHIQGFPER;EIEQTHVIVTTPEK;ETIPLR;FDVLGGGLESYQGK;GAVLEVLISR;GTEYFQNGR;GYEHVFIPAHAK;HTLNFGIGLHHAGLPR;IAFAVTSMGR;IEDVQGDPLLIER;IIYVAPMK;KTELTNALTK;LQVTAQVK;LSSFAGLQESLLNK;NPSFYGIGAAGMK;QLLMDAAEK;QTELVFAGVR;QVEHGEQVMVFVHSR;SLIVYIAPLK;SSTQQALLSQVK;TELTNALTK;TLLETHGSELK;TNVAMLTILQEVK;TNVLLQSLIGR;VAELTGDMQLTK;VSSFTLISDTNYVAQNASR	1;1;1;1;1;1;1;1;1;1;1;1;1;1;1;1;1;1;1;1;1;1;1;1;1;1;1;1	28	31	0.1441	29916;21462;33977;33978;29753;5217;27078;14349;14899;24496;31068;14195;27733;10832;16472;9432;27945;22759;13207;16500;31517;16406;22036;12456;19942;19941;26865;19540;22536;34154;34151	-	No Description	4.81306e+07	385045
373_1	PYU1_T006676	57.2668	NA	126164	AAPDIYAPHPDFVLTPHGYR;ATQELLDFFAPPESLR;DGFESGDLAFTPR;EVHLMEYK;EYTDAIDTLWEIQR;GIGIYNQNLPAAYLR;GTVALITEGTTFLPQGFR;HLVPAIAFQLDSVR;ILETYQEK;LAVDRPVAK;LLSTHIDGDIMQR;LMHNLLMYSGR;LTATEFK;NATFEAISVSDSSPK;SLYPTIALQR;VSLSEPLDGYVFR;WMDHFGLLTPEFK	1;1;1;1;1;1;1;1;1;1;1;1;1;1;1;1;1	17	22	0.196	35298;35299;32029;32027;25672;14059;31201;30211;32696;32697;29079;13349;11769;27769;27770;23530;23529;7198;28895;17897;27398;29715	-	No Description	2.71069e+07	381788
487_1	PYU1_T003693	41.9299	NA	46191.3	DASAFVIDGER;ESNWVVLYVPNAR;EVFPSDITVINALK;HMENTFDLMGHR;IISLMK;KLVNGLFIAATTENYPSR;LLPEGIGR;LSESELAYFR;LVNGLFIAATTENYPSR;STSEYDASTLTLR;TVFGFEGK;YYPASFTAKPK	1;1;1;1;1;1;1;1;1;1;1;1	12	17	0.3032	18456;28768;28767;28752;28753;27518;27865;27519;4732;33492;33504;8464;19559;32324;26447;9353;21420	-	No Description	1.02561e+07	379854
377_1	PYU1_T013845	65.4709	NA	98004.2	AEMVAIGDHELR;ALKPVVPAASTAGK;AMSTLSTNLAHR;DASGNITSVEALDNPTGDFK;DASGNITSVEALDNPTGDFKK;DAVEGQVVTR;DPVFFR;DQDPAVALDLFEK;FPTVQGVLR;GLELLNVVLKDR;GVQVEALR;ITDMEWDKFWTLNK;KVHIQGFAR;LDIVADEVTYTSDHFPK;LQWFVDNGHVEGWNDPR;NNSVPLLLTNIPEGVVGVPVPR;RGVQVEALR;VDQPYLSTEKPLVLFMVPDGK;VHIQGFAR;VIDPVASR	1;1;1;1;1;1;1;1;1;1;1;1;1;1;1;1;1;1;1;1	20	27	0.2557	23730;23732;24171;22698;22697;22398;22397;33995;34915;14935;6419;26875;13171;24523;24522;8978;31943;14305;14304;33074;34123;35512;35513;13466;35802;10611;8518	-	No Description	2.05115e+07	379842
213_1	PYU1_T005960	24.7284	NA	23951.4	GQLPYLDVPSNIR;IGDTLYAINHR;LGGTDADGSVTK;NGLPGGGDFYVGPIYATSLSHDR;SDGAPVILTWK;VQGPNPTNWQGVAGPAEASGGLR	1;1;1;1;1;1	6	9	0.4266	27136;21426;21422;16525;35867;35858;18698;35439;35438	-	No Description	4.548e+06	379000
159_1	PYU1_T013465	27.4004	NA	36631.7	AHQLVMEGYQWTHNR;ALDAQIDR;EILSAESNVQPVR;GAGYTFGQDITEQFK;GAGYTFGQDITEQFKR;GKEILSAESNVQPVR;YGNANVWK	1;1;1;1;1;1;1	7	10	0.1944	32344;32345;32346;9868;26411;30192;31865;31864;29776;11296	-	No Description	8.22762e+06	373983
592_1	PYU1_T011386	12.4164	NA	17576.7	AAAKPLERPEGIK;LLDLNHEELMELVHAR;NMIIVPEMIGSVVGVYNGK	1;1;1	3	7	0.3117	24815;32919;32917;32916;33061;33726;33866	-	No Description	2.23824e+06	373041
219_1	PYU1_T013128	18.8517	NA	18978.5	DKLPIITFPQDR;LAELYMK;LEHEEEEALR;LEHEEEEALRQM;LPIITFPQDR;RPSWVALVDR	1;1;1;1;1;1	6	9	0.2531	26436;8860;20824;20823;28383;28381;19125;19088;19089	-	No Description	2.58044e+06	368635
711_1	PYU1_T006322	4.56769	NA	17038.3	HGVVEYVPVYSK	1	1	1	0.0795	24723	-	No Description	1.46273e+06	365682
287_1	PYU1_T012416	19.7143	NA	14792.7	AGGLDNYLLSLK;DKAFGNNVSFSK;HLYSEALDEK;IGLNVTTHTLR;IVEALANAAAATNAAEAVSQ	1;1;1;1;1	5	6	0.4815	21139;22786;19283;19872;19873;32500	-	No Description	3.6211e+06	362110
433_1	PYU1_T003191	16.0966	NA	32804	DNLWVVK;GTVPGNNGGIVR;HGFNAIQLGVGLRK;NVSKPVLGHLAK;VGCLPVWDHYGYR	1;1;1;1;1	5	9	0.1908	9036;17176;17226;17227;28004;28003;21102;21101;29724	-	No Description	5.73879e+06	358675
42_1	PYU1_T007909	40.8136	NA	51705.8	ADLVVAADGGNSIVR;ELSPEDFVAR;FFPTGPIALLPMR;LNEALSAPASKPTPPEFPGLPVLTDLVK;NVGMGTLNAVEPLK;RPSTVSSISEIGLADGTR;TDSPNHTAWQR;VAVIETANPPAPAGAVEEDSPDLR;VFTITPASQALFESAK;VWDKIDASQR	1;1;1;1;1;1;1;1;1;1	10	14	0.3272	26773;17908;26864;27226;36975;26429;26830;32148;22756;22757;35966;30741;30742;19660	-	No Description	7.76958e+06	353163
832_1	PYU1_T013231	4.56769	NA	29298.7	NLVGVIFTEEEAK	1	1	1	0.0481	26584	-	No Description	3.47906e+06	347906
453_1	PYU1_T014181	47.376	NA	46706	DELTLEGIK;ELAQQIVK;ETQALILAPTR;GFKDQIYEVFR;GIYAYGFEKPSAIQQR;GVAINFLTHNDVR;KGVAINFLTHNDVR;KVDWLTEK;LFVLDEADEMLSR;QFFIAIDR;RDELTLEGIK;TATFTVSILQK;TLQQGVHIVVGTPGR;VGDMINR;VLITTDLLAR	1;1;1;1;1;1;1;1;1;1;1;1;1;1;1	15	19	0.3472	13192;10651;19516;25419;25418;31963;26746;26745;29261;13219;28568;28909;12996;18274;18272;19410;29044;7080;16327	-	No Description	7.76834e+06	337754
127_1	PYU1_T011967	5.58825	NA	51091.7	ITYLGEK;LTSNAVEPLHVYVPR	1;1	2	2	0.0476	7631;30591	-	No Description	9.09351e+06	336797
798_1	PYU1_T005344	14.7156	NA	42423	ASVSPTVFTVANGDKPK;LSIESMLPEFVPGEHR;QIFLDHLQTSMALAK;TSQEILNSAQLELK	1;1;1;1	4	5	0.1636	30818;32096;30790;30791;29164	-	No Description	7.29715e+06	331689
146_1	PYU1_T007066	34.2135	NA	46181.3	ALAPEWEQAASDLK;DLAAQFGVQGFPTIK;EATTGFDEFPK;EAYLGTLEDAAK;LGALDATAHEQK;TAQGIVDAAIAESR;TASGITSYALQALEK;VFGPSASSASDAQDYQGAR	1;1;1;1;1;1;1;1	8	10	0.2587	28359;29357;20375;21695;20797;20793;25425;25424;28899;32739	-	No Description	7.94884e+06	331201
361_1	PYU1_T009049	14.368	NA	107675	EPSVFTFTTPAR;HAEVTTILHDLIK;NSVLHHSAVIAHAYMNSGTTNDTFLRENLEWLGK;QALGIALEAR;YVPILPAQR	1;1;1;1;1	5	5	0.0792	24076;27571;37317;13849;14346	-	No Description	1.80987e+07	317520
950_1	PYU1_T001529	19.7749	NA	51395.7	ADVEEALAR;AEDEQLSVNDFIVR;ESGAVLSVINGTGPHGR;IPEVNSTWK;KIPEVNSTWK;VVPNDDPEATQIYK	1;1;1;1;1;1	6	7	0.1309	11913;29864;29863;30080;14937;19201;29318	-	No Description	7.10136e+06	308755
821_1	PYU1_T008041	21.8465	NA	17187	EYSPNDPDWYFVR;HILQQLEEMK;IELPSWWDIVK;QHFQQASGGLIR;QYTGVGALK;QYTGVGALKK	1;1;1;1;1;1	6	11	0.3684	30483;30482;21310;21844;24998;23774;23136;23772;10887;14672;14674	-	No Description	3.89473e+06	299594
270_1	PYU1_T012419	34.1686	NA	41417.7	AALAADPVAGLAK;AVIALQAFVDK;AVIALQAFVDKQK;GSHKPIQIAIPHSLR;IVPYLPEALGSK;KAVIALQAFVDK;KPLVDSVEYVSAIITR;THDSVALPIYNALSTLAK;TLAGAYDLFLADDR	1;1;1;1;1;1;1;1;1	9	11	0.2684	18070;18336;26159;30115;21961;22458;22459;31613;32746;32747;28617	-	No Description	7.15759e+06	298233
920_1	PYU1_T003767	8.09399	NA	25121.1	GYAYIEFASR;LSEMQSQVETQMGK	1;1	2	2	0.1004	18371;29407	-	No Description	2.36022e+06	295027
853_1	PYU1_T012429	28.1707	NA	37665.8	APAGIPVELMNTDDVK;ASEIAPAAYATDK;EGDLDDPWTK;ELALHAR;EMSDMGPLAK;FLSVTGAEQTEK;LPEPTLTIPR;VQFSTASMGK	1;1;1;1;1;1;1;1	8	9	0.2643	30299;30468;22592;18341;7206;15095;22682;17053;14297	-	No Description	5.89369e+06	294685
313_1	PYU1_T011521	28.3004	NA	38350.9	LIAPPMYVMTTSTLDK;LTPQPIK;NEVVMVLR;QVSQDSGLEIEDLYEK;SALQAAQATSTDEIPVK;VGKNEVVMVLR;VSPEDIAK;VVSVNEEKEFLQMIEK	1;1;1;1;1;1;1;1	8	13	0.2684	31506;31507;31676;6848;11529;32207;32206;30961;20455;20456;8582;32825;32824	-	No Description	6.33543e+06	287974
662_1	PYU1_T009456	24.3594	NA	37412.7	EENVYDVLK;GFFLNDYFR;KGDAVASMSYGAFAEHIVLK;KLSMLVQR;LSMLVQR;LSTNFR;NDQVLVQVK;VVKPLPSK	1;1;1;1;1;1;1;1	8	10	0.2006	16114;18434;34272;34273;11964;8263;5434;13876;13911;8873	-	No Description	4.85586e+06	285639
921_1	PYU1_T014620	22.1992	NA	53388.4	AILMDLEPGTMDSVR;ALTVPELTQQQFDAK;EVDEQMLNVQNK;INVYYNEATGGR;LAVNLIPFPR;VSEQFTAMFR	1;1;1;1;1;1	6	6	0.1551	30040;30507;26518;24169;17144;19589	-	No Description	7.10957e+06	284383
871_1	PYU1_T003509	53.739	NA	67117.2	EGLSADEAR;FGSIFR;FYIMDQHGLIGSSR;GASLEDYIASK;GINIVHDPLYNK;GMYFSSEDR;GTAFHVVER;ILGLGDLGVNGMGIPIGK;LGMDVQLK;LYEVYQNEPDSLRK;NAKPTMLMGLSASR;NETLFFR;NMFLSDLQNR;QFLEDPFYLGTQHPR;TSLLDVVK;VLPVMLDTGTNNK	1;1;1;1;1;1;1;1;1;1;1;1;1;1;1;1	16	20	0.293	11195;5179;29750;17620;24902;15556;13130;30908;31070;9947;31210;27242;10572;20255;20782;32160;32161;31984;9080;25429	-	No Description	1.05658e+07	278047
340_2	PYU1_T013956	42.1832	NA	70735.9	ATAGDTHLGGEDFDNR;DAGAIAGLNVLR;LSQADIDR;MREVSEAFIGK;NAVITVPAYFNDSQR;NQVAMNAHNTVFDAK;QKELEGVANPILQK;SQVHEVVLVGGSTR;TFQPEEISSMVLIK;TTPSYVAFTDTER;VEIIANDQGNR;VQQLLSDFFNGK	1;1;1;1;1;1;1;1;1;1;0;1	11	15	0.2388	30364;18143;10348;21233;30588;30589;30366;30365;29094;27047;27046;29727;27525;19976;25256;25305	-	No Description	1.08193e+07	277417
256_1	PYU1_T005764	40.6215	NA	194052	ANPQGALDFAQK;DSQLALALATR;ELIDIFEK;LAAASPQGALR;LDNFDGPDIAR;LDPALAFLAYR;LVPYVVNTLR;LVSVNDIQGAAR;NLQNLLILTAIK;NLVHDSLSAFIK;NNRPEEGYLQTR;VSQDTTFVTTLDSK	1;1;1;1;1;1;1;1;1;1;1;1	12	12	0.079	20999;17802;12918;14274;20095;20678;18293;20417;24105;23845;27238;28640	-	No Description	2.93547e+07	276931
501_1	PYU1_T010635	25.6532	NA	35129.3	DTLHVVNEIAEIK;FLVQNVHTMDELK;FVITPIR;GEDLVQLIEIGPR;IFDGSFGGQTLYQNPR;LFTQVWGTPK;NFQLADEADSK;YVSPNETR	1;1;1;1;1;1;1;1	8	9	0.2964	27379;27378;29157;8236;26336;31684;18386;20247;11684	-	No Description	6.53418e+06	272257
877_1	PYU1_T000479	54.4721	NA	37462	AVAASADVVK;DDGDYDVTNEHLK;EAVSVGTGSLIFHDITLK;ELISDLPAPK;FADFDDALAAAVNR;FKELISDLPAPK;FLAAPINVADLSQIQGHYAIRPK;GFWLSEWVK;IKIEDAATLAVNPATAYR;KGVHVTYGGLSK;LLADFVSLQK;TINVIRDDGDYDVTNEHLK;VAMLNELASLVEAGK;VEADDKDAELGR;VIPTQSGFGTWR	1;1;1;1;1;1;1;1;1;1;1;1;1;1;1	15	21	0.5227	10709;28196;32524;32523;15248;15247;27698;27696;24215;36248;36247;17544;32782;20527;16947;35165;35164;28728;22919;22918;23972	-	No Description	7.15716e+06	265080
613_1	PYU1_T000731	10.5789	NA	31471.9	QFVTDVGFQAPKPER;SGELFADVEAR;TPDFIESAYEK	1;1;1	3	3	0.1259	30850;18909;22328	-	No Description	2.90348e+06	263952
842_1	PYU1_T012390	9.00829	NA	22132.4	ELLLFTEASGTK;FADLLTPQQR;NPAVLAYDPTGTR	1;1;1	3	4	0.1823	22650;18765;24663;24665	-	No Description	3.61015e+06	257868
776_1	PYU1_T012680	3.5263	NA	45147.7	LQLILGDPTFEK	1	1	1	0.0288	24650	-	No Description	4.82118e+06	253746
515_1	PYU1_T009523	38.8684	NA	59959.6	GEPDFNNVAVQMINDYQR;HLIFVINK;IAANDYESLLSR;IVGGSLMMGNK;LLETESFEDVFNGKR;LSETTPTLAFHASMNNPFGK;QISVGLIGYPNVGK;SSVINALR;VAPIPGETK;VEVSHDVFNK;VWQYITLMR	1;1;1;1;1;1;1;1;1;1;1	11	14	0.2548	34388;12215;24047;16051;31555;31545;34810;26488;26078;8624;10152;18264;18263;19439	-	No Description	7.85555e+06	253405
274_1	PYU1_T006249	19.4123	NA	147331	ENITFGLPFDAAR;LGNERPLESDDLFQLDPYNR;QLLSIAR;SAVASLDDVVDEK;SSLIVALMR;STLLSGILGDAR	1;1;1;1;1;1	6	6	0.0553	26622;35852;6955;23943;12436;19236	-	No Description	1.63836e+07	248237
84_1	PYU1_T010846	12.6617	NA	19992.2	ELEQNISLIEPDAVAAFK;ELMGATIHAIER;EMALDTTFDFEK	1;1;1	3	6	0.2456	33421;33420;23741;23742;24181;26515	-	No Description	1.48733e+06	247888
40_1	PYU1_T005442	23.6104	NA	87325.2	AAFPGLDIPAVEVTR;EALALVPVEDESETIKK;FNHVGFGTVNDESGKR;FTTGATDAK;IESGQTSLPLDQVDVAAEK;IGYGAVK;LLISETHGAEELK;LVELLDEAK	1;1;1;1;1;1;1;1	8	10	0.1331	28953;32363;32362;31328;31332;10147;33543;4802;26369;13538	-	No Description	1.08876e+07	247445
134_1	PYU1_T002556	3.11899	NA	86007.2	INPTLIIR	1	1	1	0.0108	10966	-	No Description	1.00681e+07	245563
126_1	PYU1_T013218	2.80167	NA	16844.3	TAQGHPMLVELK	1	1	1	0.075	23116	-	No Description	2.17516e+06	241684
362_1	PYU1_T002676	83.7761	NA	89276.3	AVGLASFGKPDK;DMVPGLGGHSLQK;ETLGKPVDLFR;FAAILHGVYAR;FYISGAGDPR;IADGPDEVHMR;IDNVIYHPTEPR;IFKDPALPGVKPMYR;KKPHGDILPSAHAVER;LELSQSK;LLTLQAAHQMDVR;LVASSDATNIETEIWRDEK;NQEYVINGHK;NVLLGEGR;SLLGNASSAHAQQSK;TPIDAAALEK;TWLEDHVDQAEEETGQR;VFANAGVK;VWDVVPEITETLK;VYPAEYLHAQQIEEAR;WLVPLLEGK;YAMYSSALDALVK;YIHAALGAHHGAVAEIQQFQHGQSNPTYLIK	1;1;1;1;1;1;1;1;1;1;1;1;1;1;1;1;1;1;1;1;1;1;1	23	37	0.3731	18802;18803;23671;21490;21489;19678;19675;15236;20305;26694;26693;30988;30989;31224;31225;7091;27710;27709;28035;28034;34902;19218;8549;27771;27768;13494;33915;33916;7111;28371;28372;32776;32790;14276;26167;37231;37230	-	No Description	1.08428e+07	240951
722_1	PYU1_T004313	10.8957	NA	27157.1	ALLEIVESGSK;LTVEDAPSVEYVAR;NSVILAVER	1;1;1	3	3	0.1371	17363;28821;12737	-	No Description	3.33586e+06	238276
677_1	PYU1_T010642	18.1984	NA	23952.3	AFLDVSIGGAQAER;GTYIVGGDFVQGNGTGGHAALEDGKR;GWGWYHR;MNAPEAALVAYDYAVPTPAQPRPR;NGSQFFISLK	1;1;1;1;1	5	8	0.3616	26204;36393;36395;36394;11573;36442;17223;17175	-	No Description	3.99352e+06	234913
200_2	PYU1_T000654	27.46	NA	45764.2	AGYIDHIPTTVADGYPLVEASFQK;IDEILNGIEELNEK;ITPEELAVR;KVLAEETIPK;LALHIAGIPFEDER;LDLANDTIPR;YAVLQTK;YLSIIESR;YVGTLSGLYPTNDPVLAFK	1;1;1;0;1;1;1;1;1	8	10	0.2805	36432;29795;29809;13457;16760;29224;16753;7589;12139;34020;34019	-	No Description	5.53106e+06	230461
848_1	PYU1_T003447	303.542	NA	449059	AISSTSPNEPNVWK;ALVSEDNAESHLAFLDEMK;ALYQQGGAVR;ANQLFAPGDEIVSVANVAGLR;AQETFLEIVAQQK;ASANLESVVQEALAQAAAK;DLLKPQPNQTVSVGADGLK;DLNPIHR;DREVVHFEEESSNPSASEYAR;DSAPYSASQESSVYLDPTSR;DSLWYSEDLDAVPER;EASSKPSPLLDVEFR;EELALAVR;EFDDKYFSKPR;EFGAGVPDGAGEIPLK;EFGSGPDDAAEMK;ELSEISADTDVK;EVEGNLLNLVHLK;EYLVGTK;FNFVPESTWSIHSQDSDLTEK;FSGIDIPYLSK;FSPDVLER;FVAGQIPTGWSAER;FVEIGPAPTLTNMALR;GKPIMHGMWTATK;GLATIPLPGIDVPFHSR;…	1;1;1;1;1;1;1;1;1;1;1;1;1;1;1;1;1;1;1;1;1;1;1;1;1;1;1;1;1;1;1;1;1;1;1;1;1;1;1;1;1;1;1;1;1;1;1;1;1;1;1;1;1;1;1;1;1;1;1;1;1;1;1;1;1;1;1;1;1;1;1;1;1;1;1;1;1;1;1;1;1;1;1;1;1;1;1;1;1	89	114	0.2661	28384;34452;34453;14580;34638;34639;27907;27906;32359;32358;33359;33358;8778;36024;36023;34788;31647;30355;30354;9836;26165;28976;24089;22558;27282;7197;36085;20319;11606;28167;30968;31141;26809;31611;31612;7761;30822;29200;12102;31580;14352;23917;11441;33002;16750;34032;19736;19737;14439;14438;23172;23173;12454;12914;33633;33634;28311;28310;28223;30066;34987;34972;34973;34986;18917;18918;19609;3…	-	No Description	5.04499e+07	230365
18_1	PYU1_T005019	41.2661	NA	36417.3	APVIVNPPSALAAPETHRPWFTR;DDVVDTATVVASK;DYTTTQVVNASSSTYGTVK;GATVYVLSHVPYLGSK;KDDVVDTATVVASK;LASFVDGMSEK;LFAGQQYVLK;NYTTSTISNVSSAAYHTVVNVK;TVNEEDDAVLEVYTQGK;VITFTSGHTPPTIVK;VLTGTLAITVHR;VSYYYDTTK	1;1;1;1;1;1;1;1;1;1;0;0	10	15	0.4985	36267;36268;22980;33738;30547;30546;26559;18575;19110;18041;35750;32708;32707;29439;29440;21714;21713;17116	-	No Description	5.28596e+06	229824
484_1	PYU1_T001764	3.5263	NA	16199.3	VTIEDFDLLK	1	1	1	0.0641	18890	-	No Description	910815	227704
237_1	PYU1_T013445	15.0799	NA	24400.7	LKEDVFIYSPHQISAR;QEFITEVAR;QQSGAWITAENLQEK;SAFDPSSTTGSAMSWLEK	1;1;1;1	4	5	0.2685	32661;32660;15606;30654;32647	-	No Description	3.85238e+06	226610
876_1	PYU1_T009041	8.09399	NA	24245.5	LILVGDGGVGK;SNYQFEKPFLWLAR	1;1	2	5	0.1168	13472;13469;13470;31682;31681	-	No Description	2.47507e+06	225007
158_1	PYU1_T015330	19.7939	NA	49056.4	AAEAEAIEAAAR;AVVNGAFDAPMMQTHLSK;KEYAHWEVSDESAAK;LTTFILK;QQTYTALPITDR;YAPVLEK	1;1;1;1;1;1	6	7	0.1632	18224;32789;32775;31178;7946;25541;7514	-	No Description	4.70737e+06	224161
195_1	PYU1_T006072	16.675	NA	57820.5	DNLIQQR;EAAAASAVPVELDGLKPLQR;FSSEEEFDKEIASLR;LVLDELYK;NLEIDAVQEK	1;1;1;1;1	5	6	0.1152	9421;33862;31576;31574;12521;17785	-	No Description	7.46957e+06	219693
721_1	PYU1_T001713	10.7899	NA	40782.9	HLLVLSTGQHVGK;LALAPVNEK;SDMISGSEANMR;VTEQELAASIR	1;1;1;1	4	4	0.122	25078;11380;22273;19631	-	No Description	5.0516e+06	219635
761_1	PYU1_T007088	73.8094	NA	116383	ADILLLDEPTNHLDVK;AYYELEAATFK;ELHELLVGAEADGR;FQSGEDKELLAK;FTFPEPGFLADIK;FVEAKPEAK;GDSWKPVAVVIR;HLDNFGLGAEFATHSR;IAVLGPNGAGK;IEQKDEEEVTDAFGNVTK;ISELINSDK;KPTVRPVAEEAALTIISSVNK;LLPGLTK;LLQIADDR;LLQIADDREAAR;LMDDPAEAQLFMPK;MLTGEVEPTSGTVWK;NSVAEDAAAK;TVEAPALAIMEPLLQR;VDYDNILK;VIPMLFQGLER	1;1;1;1;1;1;1;1;1;1;1;1;1;1;1;1;1;1;1;1;1	21	27	0.2447	31761;31760;22528;27976;27977;24398;27399;13218;23218;31415;12651;12626;33998;33997;13215;35218;35219;5527;11084;24558;24559;29520;29865;11977;31198;12101;22457	-	No Description	1.08616e+07	217233
467_1	PYU1_T014891	2.36084	NA	33410	TLATQAQIYR	1	1	1	0.0332	17976	-	No Description	2.82278e+06	217137
322_1	PYU1_T008254	10.5789	NA	19706.1	DVEVEDWEYPTR;IPYSSEGIVK;LALVEEFLQK	1;1;1	3	3	0.1818	28557;15611;18806	-	No Description	1.72366e+06	215458
795_1	PYU1_T014566	7.3962	NA	12205.7	GFGGQTKPIFHK;HFELGEK	1;1	2	2	0.181	22907;8607	-	No Description	1.06304e+06	212608
156_1	PYU1_T014475	8.74481	NA	37522	AMEEEDIAK;QLALLPYLSR;YPEPSPEQWK	1;1;1	3	3	0.0871	13693;18292;21021	-	No Description	2.73455e+06	210350
397_2	PYU1_T001984	21.754	NA	30491.8	DKVSQQISAELNER;DLQMVNISLR;EIAETLAK;ILPSVGNEVLK;IPFFQYPTILDVR;LVSDAVAK;QVAQQDAER;SGSGFIEVQR	1;1;1;1;1;1;0;1	7	8	0.3018	29667;29666;18764;9068;18113;29573;7023;13442;15142	-	No Description	3.4889e+06	205229
813_1	PYU1_T007164	9.57047	NA	12494.4	GFAFVEFKNER;QGLDGVR;TGISLLVR;VVFAQER	1;1;1;1	4	4	0.3143	23835;5587;8600;8316	-	No Description	1.837e+06	204111
811_1	PYU1_T010697	69.778	NA	99282.2	DFGSVWLPANAR;DTDELSNATVK;DVELKLEGVDK;FGGQGVIAAAAEPFGEESK;GGNAFGPLFINGAK;HVAPYQQAVVDGLVK;IAPPAAAPGAPPVEATGPAPYSR;IEYVHPDGSAR;LSEIVDGTHFFIQNHADR;LVPAIVESVR;MADWSSAFTSSAAR;NEPNAPFALDAK;NNQSVSETLLEAGVLR;NVTVEVEYEK;NYDAQAAAAK;QYLPFLTR;RNEPNAPFALDAK;SAEQTNEPYAWASR;TNSSALLQR;TVEQSR;WTGADGESLVAEYK	1;1;1;1;1;1;1;1;1;1;1;1;1;1;1;1;1;1;1;1;1	21	26	0.2854	23410;18880;20483;32316;32315;24370;29754;34753;34752;20435;20434;34304;34305;15255;27520;27866;21949;30974;19433;13322;13761;26425;29576;12426;5047;28287	-	No Description	1.13959e+07	203498
786_1	PYU1_T011542	38.881	NA	69809.5	AAAIVIEK;AALTSIIK;AQQLLLEMR;EDAKLENQIQLLK;GAYVNGASFAAANQR;IELEQQAYGHR;LENQIQLLK;LMQSSLNEAMNER;LQEEVEMLR;NAILLQNQVR;TFSAQMR;VYVPDANVSWIEASITK	1;1;1;1;1;1;1;1;1;1;1;1	12	13	0.1945	7361;7432;15899;28651;27741;27742;23833;15812;28239;17909;18109;8051;32556	-	No Description	8.43586e+06	200854
64_1	PYU1_T008099	35.4697	NA	36365.8	AEEDADALYAAGQGR;ALFGTDLK;ALLLSILDAPSH;FGTDEEAFIK;GFGTDEEGLSSAVVR;KYNYTIITAVEK;SLVNSETSGHYGK;TLTEVLGSK;TNVEINILK;YIFPILVGR	1;1;1;1;1;1;1;1;1;1	10	12	0.3404	28532;8779;20685;17696;28251;28252;26430;24768;24767;11212;13912;15084	-	No Description	4.79737e+06	191895
929_1	PYU1_T004385	39.5455	NA	53972.7	ATVANLHR;DISNYFGYNR;DLAQALIQR;ELIDMFMK;ELLLAAIDAVDAK;GVNLDPLAK;IDYVETLAK;IKDIIEVLAQFK;KVPSLFK;LVDTGLDHGKPGFTR;NTGTIIANDLKK;TTYIAQLMK	1;1;1;1;1;1;1;1;1;1;1;1	12	14	0.2547	9271;20624;13460;13417;23782;10582;14162;25808;25807;7475;29620;21987;14773;15325	-	No Description	4.56955e+06	190398
883_1	PYU1_T012799	2.01899	NA	159458	LVDYLVK	1	1	1	0.005	8340	-	No Description	1.5195e+07	189938
429_1	PYU1_T014440	9.44016	NA	12402.3	MVFAGLK;QGPNLSGLLNR;VAVAGGEGDAAK	1;1;1	3	4	0.2586	6084;18103;17552;13935	-	No Description	1.32276e+06	188965
835_1	PYU1_T011506	34.237	NA	50072.5	DGVISSYVVENPETHK;DVAQVAALLK;FDLVPHYDQHDVAHWMLPR;FDYSVNFLK;KDVAQVAALLK;KLIDVGFSR;LIDVGFSR;LMAFISAIPVK;LPESPVTPGFR;LTELMQDALIMAK	1;1;1;1;1;1;1;1;1;1	10	11	0.2286	31436;13471;35798;35799;16896;17690;13683;10038;18809;19118;27247	-	No Description	4.82369e+06	185527
608_1	PYU1_T007819	9.00829	NA	41709.9	ILQEFDAK;QQVTALALHPHNALQLIASYEDGK;SASLSAIATR	1;1;1	3	3	0.1105	11629;36480;12021	-	No Description	4.16039e+06	180887
397_1	PYU1_T007973	14.6493	NA	33337.7	DLQMINISIR;QVAQQDAER;QVVAQFTAAELIYQR;SAELVGEAIK;TYASLTGTK;VLPSIVNEVAK	1;0;1;1;1;1	5	5	0.214	19235;13442;31037;13166;11010;18112	-	No Description	2.86973e+06	179358
3_1	PYU1_T003205	38.4687	NA	70776.3	EGETEYFAR;FIVDGIAANDIK;GEGLQGVAAPGTVR;GIITNHAYSVLK;HSSTVAIVLQQVDQR;QKGEGLQGVAAPGTVR;RVEDVYDNPR;SFDFAFSK;SVFPTEEEYVK;TIIATAGR;VEDVYDNPR;YFSGLEGQYDFR	1;1;1;1;1;1;1;1;1;1;1;1	12	14	0.1794	15880;21524;21525;22740;22875;22874;30422;29103;21084;11227;23236;7029;16040;27391	-	No Description	5.56087e+06	173777
966_1	PYU1_T001015	8.24228	NA	50891.1	AFSPTTINTGR;DSSIVHVLNR;SSDPLYWMR	1;1;1	3	3	0.0649	17964;17135;17644	-	No Description	3.46327e+06	173163
341_1	PYU1_T011955	11.968	NA	53367.5	ADLDEALK;AIVDVVK;ASGATVSVFR;LQDVFNRPVAGAPGAHIDLIER	1;1;1;1	4	5	0.0965	9055;5574;12571;35840;35846	-	No Description	4.28101e+06	171240
729_1	PYU1_T010028	9.44016	NA	57675.2	AAAPAAAASAPVSTGR;APFAGVLDAQLAK;LGFMSAFLK	1;1;1	3	4	0.0685	24502;22381;13081;13080	-	No Description	5.28649e+06	170532
679_1	PYU1_T001046	3.5263	NA	35945.6	ADQGVMTVTSEALK	1	1	1	0.0437	26599	-	No Description	2.52966e+06	168644
528_1	PYU1_T011982	42.6103	NA	68008.8	AETEAALSNMTLADR;AINEFK;EFSGGWR;EIWIVENQR;GGMLLVSHDMR;GIPIPDSIDIYHLK;LDEMDADTAELR;LISQVAK;LITGDISAVK;STFMNVLGAR;VALVGANGTGK;VVHEAIGDFK;VYEGEISDFK	1;1;1;1;1;1;1;1;1;1;1;1;1	13	19	0.2196	29364;5084;8006;18693;19592;19591;29226;29225;24761;25213;5937;13176;15702;16214;12330;12367;16310;16312;18684	-	No Description	5.72023e+06	168242
165_1	PYU1_T015120	2.03057	NA	30938.8	HGGFLSVER	1	1	1	0.0318	12747	PYU1_T004895	No Description	2.33028e+06	166448
894_1	PYU1_T014456	13.5491	NA	35809.6	DADIDDDWDEER;DLVDYLVR;ELSAINDEKR;GGGLTGQAGAIR	1;1;1;1	4	5	0.1313	27642;12517;18320;18319;14394	-	No Description	2.64027e+06	165017
250_1	PYU1_T014399	2.39169	NA	12150.2	FHAWAQGYGER	1	1	1	0.1019	23032	-	No Description	1.14847e+06	164068
536_1	PYU1_T008871	19.0056	NA	101902	ADMVAELLR;AILVVQLHK;GIVTSATNLR;IFGILQAHAEK;TALGSTLDGLQVLLK;YDLTVPFAR	1;1;1;1;1;1	6	6	0.0668	13191;13283;13600;19917;28379;15210	-	No Description	8.47714e+06	163022
760_1	PYU1_T002563	6.80731	NA	13452.9	DNIQGITKPAIR;TVTAMDVVYALK	1;1	2	3	0.2017	23179;23178;22723	-	No Description	1.13752e+06	162503
113_1	PYU1_T008489	33.3483	NA	59133.5	DMVGISATGSGK;GNAISFFTTDNGR;MIDMLGMGK;NIEDYIHR;QIVEVMDDHQK;QTLMWSATWPK;RVTYLVLDEADR;TQVLVATDVASR;YSALMDHMK;YVVNFDMPK	1;1;1;1;1;1;1;1;1;1	10	12	0.1938	16589;17089;25385;12588;14464;23759;23969;26607;21010;15695;16248;16772	-	No Description	5.58156e+06	159473
862_1	PYU1_T004361	21.8318	NA	27987.5	DVQLDPVTDIPLAVNFMR;FPEGIVAAIPAGSMVSK;IYLDAIK;LSIPITYLNEEGSPGLK;LSIPITYLNEEGSPGLKR;QGFLPGILYGEGADGATDK	1;1;1;1;1;1	6	7	0.3123	34054;30347;7943;31990;33425;32700;32699	-	No Description	1.90553e+06	158794
51_1	PYU1_T012480	14.1308	NA	22072.5	IRDPIDTLMNTR;LGYGIEDR;LIVSQFNTSPVILK;QVLLTNLK	1;1;1;1	4	6	0.2188	26482;26481;26483;10480;29012;10662	-	No Description	2.02999e+06	156153
691_1	PYU1_T009044	67.3955	NA	121085	ANLLLLNATWDQVK;ETPSVAALIFPFSPNHYLK;FALDVEQVTTK;FLVAMLDTFR;FPEEEFIQDLDSK;FYWGTSER;IGNTGGMLDNIVHSK;ILSTALPAFHLEK;KPANFISSITDDRGEELR;LIPVYQDLK;LTILNHTGR;LVVKPDQLIK;LYRPGSVAYVSK;SMGFIGHFLDQK;THAIIAEGVPEAQTR;TILDLMTR;VDETANFLVGSK;VHIWVR;VIPPVIQDEGIVR;WGNLEFPPAFGR	1;1;1;1;1;1;1;1;1;1;1;1;1;1;1;1;1;1;1;1	20	25	0.2161	29453;34561;34560;20710;19506;29416;13954;28951;26379;33968;15490;13375;17606;17607;23714;23712;24793;24794;29373;29372;11615;21655;7207;26239;25113	-	No Description	9.63552e+06	152945
622_1	PYU1_T010451	31.8019	NA	65539	EYDGGVVIVTHDAR;IGVYNQHFVDKLPMGETPVEYLR;ILHGLGFDPDMQEK;LFNDQSYQDAR;MIALGELK;NSDFGIDTSSR;QSILDELSK;SLTSEAASAASEPTELLERPK;WALLEEEKK;YGLVGPNGQGK	1;1;1;1;1;1;1;1;1;1	10	11	0.2259	28423;28421;36690;29654;24166;9073;19069;13631;34957;17360;15537	-	No Description	4.72692e+06	152481
37_1	PYU1_T002385	7.0526	NA	5983.08	NPLIVPLK;SNAGGDGIDNAIAAK	1;1	2	2	0.4035	9656;24634	-	No Description	608127	152032
328_1	PYU1_T008403	51.8821	NA	69332	EGFPATSIHGDR;IFPSALVLAPTR;IVEQEDMPR;KIFPSALVLAPTR;LEHELFGDAK;LVDLMER;MLDMGFEPQIR;QSVEYIEQYDKEDYLIR;QTFMFSATFPR;TGGFLFPTLAAMLR;TPVLVATDVAAR;VGAQTPPEANMGR;VGNVGFALSMMNDK;VGNVGFALSMMNDKNR;VNELGYHGDTRPNER;YSIPIGLAGR	1;1;1;1;1;1;1;1;1;1;1;1;1;1;1;1	16	21	0.264	21945;21876;16367;16890;25707;17779;9100;23596;24071;23597;34989;34988;23965;23404;27690;19515;23237;27410;31202;31254;14020	-	No Description	7.07982e+06	150635
570_1	PYU1_T012895	28.7388	NA	47570	ALTGQGLGTYLALTGER;ETLATLHK;FVVATEK;HLALDFFR;KLDTEWAR;MMENSDFFEGVR;MSPLSLK;SLYDNGKEPATR;SSVHDDFADITYGQDVGVR	1;1;1;1;1;1;1;1;1	9	9	0.2317	30884;10179;6766;13216;13212;26900;6330;24041;34192	-	No Description	3.46082e+06	150471
459_1	PYU1_T014046	16.0885	NA	98948.1	AALFLYMVR;AGLSEPELIR;ELAVQTMR;GAGVGGFQHLGLSPLVFR;TAAFLIPMLEK;VPTPIQR	1;1;1;1;1;1	6	6	0.071	15286;15328;11205;31812;20137;7233	-	No Description	8.55003e+06	150001
563_1	PYU1_T004442	24.1945	NA	42921.9	EVPSEIEVASGLLR;FSAEELAK;LAEPQNQELQTAFR;LININPIR;LVIPLVDSAFHR;SAAYLSKPNELPVGQR;VQTHPMELLK	1;1;1;1;1;1;1	7	8	0.2147	27775;9668;29997;11333;24454;24455;30967;18984	-	No Description	2.68719e+06	149288
259_1	PYU1_T006275	18.3152	NA	19681.1	FAGVSTGSASSGPIR;KQYALTV;TNELYQVNTIAK;VLETTLQSK;WFDQIQHTVGVR	1;1;1;1;1	5	6	0.3125	25186;7590;25194;13221;27486;27487	-	No Description	2.06217e+06	147298
645_1	PYU1_T002585	13.4035	NA	29198.7	DLTQTAHELSTK;EGLEIVK;LFVDDK;LFVDDKNTYDTK;LTEDRYPTR	1;1;1;1;1	5	6	0.1538	23837;23836;6603;5418;26827;17516	-	No Description	2.30044e+06	143778
31_1	PYU1_T008355	28.9307	NA	46628.1	GGVAVSDYHSVSEDATK;IDILINNATIIR;LQPLADLFLPQHAR;MTVENWDAVYK;SWALALAAHGVR;THGVGFPTDSAVFTPELVAEQWK;VNAVSPVASTR;VVVNDNDPDR	1;1;1;1;1;1;1;1	8	10	0.2588	30891;24545;29695;24142;20738;20739;36234;36235;15870;17257	-	No Description	3.14913e+06	143142
177_1	PYU1_T006303	2.65348	NA	11827.7	EVVGLMPYEK	1	1	2	0.0935	17962;18491	-	No Description	998360	142623
175_1	PYU1_T013205	14.4488	NA	23279.3	DLINVAK;ISVDVPSASGEGTEK;ISVDVPSASGEGTEKVEYR;IVALNSSYFLK;KLQQEQFKPAEQLTLEPYER;LQQEQFKPAEQLTLEPYER;MLVPMVDVVFADVAQPDQAR;NGGHFMVSIK;RISVDVPSASGEGTEK;SKVAAAILGGVDNIWIVPGAK;TNIIPIIEDAR;TNIIPIIEDARHPLK;VAAAILGGVDNIWIVPGAK;VWNPFR	0;0;0;1;0;0;0;1;0;1;0;0;1;0	4	9	0.6103	6245;27211;33749;33750;20871;20872;36108;36109;36107;35711;35710;35056;35169;35055;35167;35168;35166;15529;15530;15501;29832;34184;20838;20840;30970;32309;32310;32308;7460	-	No Description	1.70155e+06	141796
55_1	PYU1_T002810	19.8457	NA	96699.4	FHTVTFDEFGK;ILDEASMEAR;IVSLMQHNVEDLKR;LFEVEAK;LLSTSPPQIR;NATMLSLENVGFAYNAAPGTR;TTLMQLLDR	1;1;1;1;1;1;1	7	8	0.094	23234;16960;30429;7936;16233;35026;35027;15545	-	No Description	6.90983e+06	141017
191_1	PYU1_T009449	17.2889	NA	38112.5	DGQGLVNIYQSHR;DQFVTPEEVIQLR;FTAEQFALYR;LGGPTIMDVNTGYVK;LMMFTSSK	1;1;1;1;1	5	6	0.1761	27507;27508;29160;20511;29068;11106	-	No Description	2.81539e+06	140769
907_1	PYU1_T005348	22.1106	NA	78630.8	AAVIGDTVGDPLK;DKTDALDAAGNTTAAIGK;GLLNIPLDQ;HQFATIPGLLEGLPGHGPPDHAR;RGDGYSLLSSDVR;SVGVAAMEMVK;VVENIPEDDPR	1;1;1;1;1;1;1	7	8	0.1305	20870;30996;12189;35963;25989;25988;16562;21775	-	No Description	3.64525e+06	140202
282_1	PYU1_T004536	7.0526	NA	15129.8	HPVLIGDYITSDR;RPTIQGIWQPDLEFPDFK	1;1	2	4	0.2403	27489;27488;34959;34958	-	No Description	1.3945e+06	139450
289_1	PYU1_T005629	39.4865	NA	56781.4	AQVLDYDLQR;EGVQHPNYYGSVTQASTVR;ESIINIFR;GTPVVNALFAQR;IKPLPSIYYPDFIAANQADR;LGLTWTTK;LHSVLSLLSYMLK;LTSLINNR;NLSAPQQFR;NVFVGGDDFK;SNVVDDMVASNR;VEGNVATPLEEK	1;1;1;1;1;1;1;1;1;1;1;1	12	12	0.2727	19749;34267;12490;21438;35547;10420;27891;10716;14494;15760;22555;21899	-	No Description	3.79572e+06	135562
618_1	PYU1_T005051	20.19	NA	35266.8	AEDYLWVTR;FPWFFPLGEAQSEEK;ILSAGILER;LPVIQPDLK;SQFLTGDVALNAAK;VFLIVK	1;1;1;1;1;1	6	6	0.2	17574;31811;11867;13335;26232;5038	-	No Description	2.16596e+06	135373
595_1	PYU1_T014631	28.2684	NA	46228.1	GEDLTHPLK;GGDPELFK;GQLVILFK;KVLEVHIEK;TITVAYEVLSDPEKR;TRPGEIIKPNQFK;VLEVHIEK;VQFPESGALSEK;VSLEDLYNGK	1;1;1;1;1;1;1;1;1	9	12	0.1995	12994;8704;10372;15688;15687;30885;30883;28338;28337;11728;22077;17092	-	No Description	3.63078e+06	129671
769_1	PYU1_T011498	36.6611	NA	49398.1	FLVSEKDAVIFR;FVVSDIDSLNEAK;HFGIEDEKLPAVVFVNPSGTK;KKPTVQIGFVPGSEDK;LDENSMR;SLASFLGAQESEVIVLKPGR;TDDEPVHEEL;TKNDIVQYVK;VPSAIFFGSVAK;YSTLPGSNDETAIGK	1;1;1;1;1;1;1;1;1;1	10	11	0.3036	25982;26274;35509;35511;30969;8764;34319;18571;19378;19819;28894	-	No Description	3.21061e+06	128424
905_1	PYU1_T011099	35.7211	NA	70277.1	EYDLTHSLQR;GNVLNSPFESLEPVFK;GPYLAVVTQSK;GSIPVFWSSPVTMK;NADGQVVSTQSGVVR;QDAIDLLLGK;SASNASVPLDVSVENVADFQHLHGR;SGGQTFVVER;TIADAATQDSHILASVR;TNVVQSLFGR	1;1;1;1;1;1;1;1;1;1	10	11	0.2229	21051;31473;17920;28521;28130;15375;36550;36549;15141;31389;16536	-	No Description	4.98681e+06	127867
96_1	PYU1_T007877	40.6873	NA	68776	ALISWILAQDK;HAAVVLK;HTLAEFLTK;IVELSVK;LGSLIVSELQQTTDK;LGWIQGSPK;LLELGIVPK;LPAEGWNVEVSEIHHTK;QAATPAATGAAALASSNALR;QATNLAAGIHY;QQEHLDFAVQTLWQR;VMYLPGSSFSESMK	1;1;1;1;1;1;1;1;1;1;1;1	12	13	0.2268	20951;5439;14473;6615;29838;12276;12170;33043;31815;31814;17782;32614;29045	-	No Description	4.59771e+06	127714
633_1	PYU1_T008309	2.82851	NA	28704	FGLDMEAFK	1	1	1	0.0349	14385	-	No Description	1.38241e+06	125673
144_1	PYU1_T005448	7.54237	NA	12701	HILQDIIR;HILQDIIREEK;LDQEPELVR	1;1;1	3	3	0.1835	12948;25202;15791	-	No Description	1.00391e+06	125489
942_1	PYU1_T008796	7.0526	NA	56520.6	LQVQGAYTDVAKPK;VHPGLGNAFIDR	1;1	2	3	0.051	28147;22209;22210	-	No Description	2.34956e+06	123661
82_1	PYU1_T013091	3.5263	NA	72594.2	YFFTATTFPR	1	1	1	0.0149	20703	-	No Description	4.43488e+06	123191
342_1	PYU1_T003878	21.5071	NA	50402.3	AEVGHQPTVAELTTVLSSGTK;DFAAAIR;EFAAEGISHVDK;NWLPIMK;QPSYFATPAVNHLFALNK;YPAGVGATDFLPK	1;1;1;1;1;1	6	7	0.1692	34513;6034;22436;22435;9877;33714;23577	-	No Description	3.0536e+06	122144
9_1	PYU1_T002006	34.9047	NA	47566.5	ELALQTSAIVK;ELLMGIFEK;GFERPSPIQEEAVPIILAGR;GNEFEDYFLK;GVSQFYAFVEER;HIQVLILVPTR;IEQELGTEIRPIPPVIDR;LYQTVHILVGTPGR;NSETYLHR;VFHEFR	1;1;1;1;1;1;1;1;1;1	10	13	0.2847	18247;15150;34920;21046;26166;22013;22012;34164;34163;28922;28921;13234;7907	-	No Description	3.29263e+06	121949
682_1	PYU1_T001987	6.32797	NA	15937.6	ETGDNVGPLVIQEK;TFAGFLK	1;1	2	2	0.1522	27773;6468	-	No Description	720715	120119
725_1	PYU1_T008894	7.0526	NA	21031.4	EGNAAAIHLYR;TLEYQVYDIEK	1;1	2	3	0.1183	19564;19568;25391	-	No Description	1.43688e+06	119740
554_1	PYU1_T005982	18.0973	NA	26312	AAGVEPNETTK;IGLFLEPTTLNK;RVDPDSNAAGLFVK;TVTTSEELEASK;VDPDSNAAGLFVK;VFQLHEIGSQK	1;1;1;1;1;1	6	6	0.2564	16369;23912;27552;22170;23409;21908	-	No Description	2.00139e+06	117729
922_1	PYU1_T005362	12.1997	NA	91514.4	AATVLHAVGR;ASDENFIQK;KAFLDLR;LFPLAAGGAAAGGNAAR	1;1;1;1	4	4	0.0536	12582;14155;8721;27457	-	No Description	4.9362e+06	114795
205_1	PYU1_T009604	12.9787	NA	15479.3	AAGITQGSATAGQQVIGSVSLR;HIDNIPIPVVLVAYADR;QIYEIAK;TPPSSWFLK	1;1;1;1	4	7	0.3819	34145;34146;32679;32678;8780;14578;14576	-	No Description	916818	114602
901_1	PYU1_T001707	7.36528	NA	13823.3	AYPLADAK;EQIEQLLI;NVPYVFVPSK	1;1;1	3	3	0.2031	8308;12278;17495	-	No Description	910017	113752
119_1	PYU1_T003155	116.824	NA	144738	EANTPSELEMIGTEEQLASVQK;EFPSVVIDIR;EIEKEFASSNVR;EKDFYATDAK;EKLDLVLSAK;ESIENITLATNHSIGLHPDTVK;FVLDLVDEQSQR;GETISQLETASGAK;GPKDDVLQVK;HHENLTSIVTVSK;ILQQELQAWK;IMDVVDQNQR;ITLTGTLDAITSAK;ITSTQANTLLAK;KFVLDLVDEQSQR;KGETISQLETASGAK;KYEAIAMR;LDLSGAPSSSSHK;LPPPPTAGATNNSTR;LQELEAEGGESMK;LSFANVLLVK;LYELQPTLAAK;NTAASAEQEVQGDESTKPQSNAMQR;QFANLR;QLAAMDEALSER;QLEELEEAHHVR;QTTTSISNSEEK;SGGSGSVNFNTILK;STTNGANDEGV…	1;1;1;1;1;1;1;1;1;1;1;1;1;1;1;1;1;1;1;1;1;1;1;1;1;1;1;1;1;1;1;1;1;1	34	42	0.3125	35913;18327;25586;25585;18717;16356;35843;35844;26580;25136;15808;26991;26990;20909;20113;25500;21037;29189;28188;28189;12160;21896;21894;27661;25893;26265;15968;20561;36659;5690;23466;27565;23130;24836;23464;23522;23523;26548;23119;23478;23034;30490	-	No Description	1.04046e+07	113094
61_1	PYU1_T007035	11.1072	NA	26543.2	AIDAILMK;QLPSGTLLVTGPYK;RVNQAYVIATSTK;RVVFLK;SITPGTVLILLSGR;VNQAYVIATSTK;WYPADYIPK	1;1;0;0;1;0;1	4	4	0.2667	9074;27179;26630;26631;6009;26056;22183;22211;17576	-	No Description	1.78895e+06	111809
535_1	PYU1_T009133	13.1026	NA	43829.9	AAGFLLDKELVYFAK;ALESPERPFVSILGGAK;IVEAIVEK;YSMAPVVDVLTEK	1;1;1;1	4	5	0.1283	30464;30462;31413;9842;26649	-	No Description	3.01223e+06	111564
26_1	PYU1_T005405	4.92001	NA	16354.8	STELLIR;YRPGTVALR	1;1	2	2	0.1111	7853;13637	-	No Description	778717	111245
934_1	PYU1_T004265	15.0177	NA	40761.9	ALEFVK;AVAFVTSNK;NVTLVNQDGDEVK;QSYAYSFLSDPK;SHVIILPGGK	1;1;1;1;1	5	5	0.1312	4774;10885;26144;25507;13280	-	No Description	3.21685e+06	110926
58_1	PYU1_T007140	4.56769	NA	8573.81	YLYTLVVTDAEK	1	1	1	0.1622	25746	-	No Description	442554	110639
840_1	PYU1_T007359	2.39169	NA	37150.2	ADAQEILSR	1	1	1	0.0263	12786	-	No Description	2.21231e+06	110616
449_1	PYU1_T003653	16.16	NA	125086	AETTLNYGMER;AWSLAALK;MYMLGYLPR;TIEVSPLPVR;VFNYNTMEK;VTAFEAHTDYIR	1;1;1;1;1;1	6	6	0.0526	21831;8625;17293;16201;17345;25944	-	No Description	7.16212e+06	110186
92_1	PYU1_T007980	16.0495	NA	51284.9	EDGGSTFINPK;ELVEEAGFAR;IDFGTQVDGR;SVPIVAGGDNTK;TFDAPHVPLR	1;1;1;1;1	5	5	0.1121	17955;16528;16081;17733;17584	-	No Description	2.97379e+06	110140
163_1	PYU1_T005925	21.4633	NA	33797.9	AASLIQGLR;MFSTTYPEFSLVAPK;SETMYVLPQADR;VDLLLQVLNR;VFLQEFVDTR;VFLQEFVDTRR	1;1;1;1;1;1	6	6	0.1881	10658;30813;25610;18566;20799;25619	-	No Description	2.18935e+06	109468
365_1	PYU1_T000086	2.38757	NA	11109.8	KFNWSQK	1	1	1	0.0722	10904	-	No Description	760229	108604
844_1	PYU1_T004492	22.75	NA	30922.1	AAGGEAVANYDSVVDGEK;EITIEAVQAK;LVATAISAFGR;SPGVFLDLNK;VALITGAGAGLGR;VVVNDFDKK	1;1;1;1;1;1	6	7	0.244	31192;15901;16032;15511;17687;14639;14640	-	No Description	1.84149e+06	108323
106_1	PYU1_T012634	14.422	NA	46153.1	EAILEESLEK;GHLQIIELLR;IIGSNPYYEDLK;LVNLWAGTDYK	1;1;1;1	4	5	0.0998	17855;18870;18869;25677;21658	-	No Description	1.94678e+06	108154
889_1	PYU1_T002007	3.5263	NA	65372	VNTGIVYSIR	1	1	1	0.0164	16572	-	No Description	3.53869e+06	107233
851_1	PYU1_T006919	5.16428	NA	14494.4	LMLPGELAK;RVESYSTYIYK	1;1	2	2	0.1527	11859;25588	-	No Description	952952	105884
893_1	PYU1_T009783	9.13538	NA	22253.5	GQAGDNVGLLLR;VEQGIINTGDEVELVGIRPTSTK	1;1	2	2	0.1724	19512;36057	-	No Description	1.26968e+06	105807
382_1	PYU1_T000003	18.1035	NA	41539.7	ADKDVITAYISGK;IEAHIQAAR;QSFASYAPMFTVHPDEK;SAPAVVQK;WQETEAAR	1;1;1;1;1	5	6	0.144	24844;24842;12976;33118;6922;12444	-	No Description	2.38806e+06	103829
23_1	PYU1_T007889	20.0781	NA	30692.5	AAVDSITR;ETIPIGR;GLNAIFVQGDVR;LGAGVDHETIVK;TLALEWGQFGIR;VTGVAPGPIADTTGMQK	1;1;1;1;1;1	6	7	0.2337	7869;6532;22006;20290;20289;25122;29967	-	No Description	2.0765e+06	103825
88_3	PYU1_T006463	34.5031	NA	94859.1	AAAPTPGDAHPNQLGGSLR;ANPLLESFGNAK;EALELVGIDK;EFIGTSMR;FVQDVLK;ITLSQLEK;IVMSHLAALASNSNSK;LAERPDIQVHVHTK;NFHIFYQLLSK;NQFPDLELSGQQTFK;QLEQQEEEIQK;TYLLEK;VIQQIIK;VKEQWEEIR	1;1;1;1;1;1;1;1;1;1;1;0;1;1	13	13	0.1819	31978;21033;15399;10978;8318;10746;29969;29973;25621;31195;25414;6108;8090;19627	-	No Description	4.41028e+06	102565
101_1	PYU1_T004159	5.75987	NA	75297.1	HGNVVTWMGR;LTDAGNEQFR	1;1	2	2	0.0294	17699;17509	-	No Description	4.05624e+06	101406
659_1	PYU1_T000588	22.5708	NA	51687.9	EIEVSMWGR;EYVFGLPK;FPIFGGWK;TQWYLGYSVPTHSVLSR;VESFSQIQPVTR;VQTDIQFVDAEQDTK	1;1;1;1;1;1	6	7	0.1497	16043;11326;11302;33490;33489;25117;31032	-	No Description	2.63099e+06	101192
912_1	PYU1_T011662	27.0836	NA	51689.2	DIVEQQHQVK;ENNLSETAYVAR;GGFLTLELLEDRPGR;LGAVEASGIMVTAESLDK;QTPTTHLLVR;SSGVDFQSR;VVALETASYPADEAASETQIR	1;1;1;1;1;1;1	7	10	0.2004	19838;19840;24446;30339;30340;31619;18004;12172;35198;35197	-	No Description	2.11646e+06	100784
249_1	PYU1_T011516	23.8424	NA	61647.7	FFSEIPLR;FILFSDK;HIEEESNQPFNR;LTTLADHGSFK;MDTLIDMR;TFKPLVTPR;YVQFPFFLR	1;1;1;1;1;1;1	7	9	0.1159	12973;8913;27786;27785;18795;12563;14452;14453;19630	-	No Description	3.01782e+06	100594
617_1	PYU1_T011658	4.56769	NA	35089.1	QGWETLTDAIIQR	1	1	1	0.0402	28431	-	No Description	1.77089e+06	98382.6
469_1	PYU1_T005034	14.6366	NA	59581.4	AAIAEFDGATVK;ASVFQIHHSALIK;DNDLLVPIAK;ETFHGEIENVK;VNAPPPDHYVR	1;1;1;1;1	5	5	0.1048	18885;26635;15774;22434;21165	-	No Description	2.94831e+06	98277.1
242_1	PYU1_T009924	9.20323	NA	41013.7	AFMNHSALADLIHER;GVPGFWLR;LYQPFYK	1;1;1	3	3	0.0826	30914;10740;11486	-	No Description	1.57113e+06	98195.9
426_1	PYU1_T006025	17.4674	NA	43198.8	FVIGGPHGDAGLTGR;HVIQTVVPEK;NFDLRPGVIQR;SDDDLVEIIK;YLDDQTVYHLNPSGR	1;1;1;1;1	5	7	0.1552	26696;26695;17499;22835;17389;31481;31482	-	No Description	2.11202e+06	96001
865_1	PYU1_T000189	2.87154	NA	14602.4	VTETPFAVPTR	1	1	1	0.0853	19667	-	No Description	572867	95477.9
688_1	PYU1_T012561	44.0946	NA	53584.9	AALVYGQMNEPPGAR;EGNDLYHEMIESGVIK;FMSQPFHVAEVFTGQAGK;IMNIIGEPVDER;IPSAVGYQPTLATDLGALQER;IVLEVAQHLGENTVR;QISELGIYPAVDPLDSK;TREGNDLYHEMIESGVIK;VGLTGLTVAEYFR;VVDLLAPYAK;YAPIHTSAPLLTEQGSGAEILVTGMK	1;1;1;1;1;1;1;1;1;1;1	11	14	0.3287	29156;32024;33365;33366;24997;35048;35046;35047;30397;32141;34249;26023;15489;36636	-	No Description	2.76796e+06	95447
253_1	PYU1_T004307	8.15581	NA	44213.2	DTEITAGVFNSVLNAHR;IIGSYVGNR;LDNLPDVFER	1;1;1	3	3	0.0872	32125;12087;19653	-	No Description	2.27901e+06	94958.7
965_1	PYU1_T008043	5.58825	NA	8562.32	DHASVQINVAR;SKGEADLALTELAR	1;1	2	2	0.3165	19438;27171	-	No Description	474371	94874.3
21_1	PYU1_T003400	19.9851	NA	24902.6	GAAGALLVYDITR;QNSNSNMAIMLIGNK;TAANVEDAFVK;VGMTGSPGPGGFGNPNAPANK;YIIIGDTGVGK	1;1;1;1;1	5	5	0.3128	22985;29862;17960;32867;17016	-	No Description	1.50156e+06	93847.7
261_1	PYU1_T013087	20.0713	NA	33948	AGVTLAVIDPK;ASGLLFEPK;ELNAIVDEVANGFHSLK;KGEVLTHGDVLK;NQTEIVQGLFPELATYR;VSTAEELEYILHDSK	1;1;1;1;1;1	6	7	0.258	15296;11588;32238;32249;22215;33341;31003	-	No Description	1.86949e+06	93474.4
714_1	PYU1_T006433	6.57618	NA	37981.9	DLGAAEFYNLSNEEDAKK;EMLAIAAEK	1;1	2	3	0.0761	33671;33670;11985	-	No Description	1.74405e+06	91792
186_1	PYU1_T011174	24.5358	NA	43354.7	AQQDAFAVTSHAK;AVIISQDDGVR;LVGDIVVGNVLQPGAGAGMAR;MAQLAAGIPYEVPLHVLNR;MGLPILGR;NGWFKDEITPVSTIIK;QTATLFHQLK	1;1;1;1;1;1;1	7	10	0.2379	24636;24639;18236;33494;33493;34264;8520;32177;32179;18137	-	No Description	1.73159e+06	91136.5
452_1	PYU1_T008635	7.36936	NA	17356.4	LPTFPDNFAEEIR;QLVLTVLK	1;1	2	2	0.1321	28819;10225	-	No Description	994144	90376.7
619_1	PYU1_T001823	4.82288	NA	11065.6	VISELEGK;VISELEGKDVNK	1;1	2	2	0.1071	9065;23346	-	No Description	542148	90358
629_1	PYU1_T006930	9.98396	NA	35161.4	EILVDESNVQR;GAGYLFGGDVVEK;YGSVNVWR	1;1;1	3	3	0.1039	22400;22738;12128	-	No Description	1.70607e+06	89793.4
245_1	PYU1_T001792	59.5627	NA	85163	AGEITLQHYQAK;ALAVVGPNK;ANFGTYLANIK;EFVVAQSFTTKPVK;EVQVHEPSLVSAASDK;FNPETVLSQVAEIKK;GMLTGPVTILNWSFPR;KDEYLTWAVNAFR;KVWAIYYEK;LAAVTENDFK;LVAFLPQVYGSK;NLPILPTTTIGSFPQTPQIR;SFVEIGYK;TDMVEYFAEK;TVPVVLGPLTYLSLSK;VAPGLTQYFAMAR	1;1;1;1;1;1;1;1;1;1;1;1;1;1;1;1	16	20	0.2656	24249;8899;19483;29229;29227;30593;30660;31740;29614;29607;19119;16089;23049;35002;35004;11034;20086;30480;25992;26387	-	No Description	4.38885e+06	89568.4
462_1	PYU1_T013142	13.1606	NA	32440.7	DVPGSVGYFGGFEAIK;GMGPALAR;IQTAPEGTYR;TGGVSSIFR	1;1;1;1	4	4	0.1401	29962;6234;17002;10506	-	No Description	1.51561e+06	89153.5
808_1	PYU1_T007070	29.3819	NA	49006.1	AAVPSGASTGEFEALELR;AGWAIMTSHR;DVQIVGDDLTVTNPTR;EAIDLIEEAIK;IEEELGAK;NVNEIIAPTLIGK;VNQIGSITESIEAVTMAK;YAGADFR;YNLDFK	1;1;1;1;1;1;1;1;1	9	10	0.2362	31734;16791;16792;31107;20447;9492;24876;32549;6909;6915	-	No Description	2.4642e+06	88007.3
454_1	PYU1_T013048	39.8116	NA	79748.3	ADLINNLGTIAK;AFYEAFSK;APFDMFEGGAK;DSSTSSYMTSK;ELISNASDALDK;ELISNASDALDKIR;HSEFIGFPIK;KHSEFIGFPIK;SLTNDWEEHSAVK;YSSLTDASVLDSDK;YSSLTDASVLDSDKNLEIK	1;1;1;1;1;1;1;1;1;1;1	11	12	0.1408	20423;11600;18117;18901;21515;28725;18323;22456;28102;27806;34299;34300	-	No Description	3.13458e+06	87071.7
343_1	PYU1_T007794	14.9995	NA	19157.4	AVLSLQNASQHELNK;AVVAALGLR;DGEDENESLTQLK;GLIAMVEK;LDDPALATK	1;1;1;1;1	5	5	0.314	30082;8929;27265;8665;11083	-	No Description	1.03884e+06	86569.6
551_1	PYU1_T011601	50.7286	NA	160346	AVLDTVLDTWSNAK;DVSKPTEYTLLSEYFTTR;EAVFLVTLR;FLQVVLQR;FQGQQNDFILLSTVR;FVVSLFK;GDLYLIQHAR;ITILTTYNAQK;LGFYVVGNEPTLR;LIPLLPIR;LQPFELLQTPR;LTSLPTWSALSPTQR;NYELFR;SFIADLIR;SPFIADSLQR;TLLADLYR	1;1;1;1;1;1;1;1;1;1;1;1;1;1;1;1	16	16	0.1196	28474;34700;14041;12802;31357;8043;18653;21211;26992;10837;23781;30151;8076;10828;16940;11671	-	No Description	8.08405e+06	85095.3
65_1	PYU1_T000222	13.4247	NA	22954.8	GDVSELLAGNAAAR;NSVEYVVSK;QTDVMVVAGTLTNK;VDDLVNWGR	1;1;1;1	4	5	0.217	23838;13368;27244;27280;14931	-	No Description	1.0905e+06	83884.4
726_1	PYU1_T001767	19.469	NA	27349.6	ATYQSNVR;GDDTFLDVMAK;LNGGLGTSMGLDK;MQAAGLSEAAIK;YPELVEDPELELLQNK	1;1;1;1;1	5	5	0.239	10930;19473;21089;18796;32898	-	No Description	1.1733e+06	83807.1
486_1	PYU1_T006340	39.451	NA	142666	ALTFFSPVVFPIR;GAASGSVVQTTTSSK;GTVILDEITVR;KFAVLFR;LADDVVLMAGAPVLPAR;LDYSYGSIVEHVK;LQIVDGGSFR;RVDWISGGESITK;SAEEEGEEYASTR;STEISDYISIHR;YDSLVYGTTR	1;1;1;1;1;1;1;1;1;1;1	11	12	0.0998	27673;24834;19607;9251;30719;27991;15568;26553;26550;26801;25896;18311	-	No Description	3.5092e+06	83552.4
162_1	PYU1_T009180	13.0359	NA	38830.2	EDGGMAVIIEAIEK;HETASIEQFSYGVANR;RPASNMDPYVVTSR;VHIAAYGEGNER	1;1;1;1	4	5	0.1573	27190;31783;29367;22856;22855	-	No Description	1.08291e+06	83301.1
631_1	PYU1_T004820	2.82851	NA	19051.8	GPIATISFDR	1	1	1	0.0585	15023	-	No Description	662901	82862.6
692_1	PYU1_T012682	7.09142	NA	54646.5	LGLEFQSAK;SSSDLFLVQSNLYQIK	1;1	2	2	0.0519	12516;32106	-	No Description	1.89674e+06	82467.2
527_1	PYU1_T007641	13.4504	NA	25395.3	AAFPTQTLVSYTALDAQTASPVQQK;GIQALPSTFFTGASTVVPESIR;ITLNEDNQVRPK;WSVEGDVIK	1;1;1;1	4	6	0.2944	36519;35484;35483;26044;26045;13627	-	No Description	1.15374e+06	82410.1
223_1	PYU1_T005983	18.1674	NA	28267	HYVNNQSFVR;IEGTVAELTK;LSIPTAALYLTTPK;NLNKFDDAVAIAK;NLSNIGAR	1;1;1;1;1	5	7	0.214	21119;14499;27559;27558;25856;25855;8186	-	No Description	1.71062e+06	81458.3
77_1	PYU1_T011933	3.5263	NA	10516.3	STLNFHVIR	1	1	3	0.1011	15402;15400;15401	-	No Description	488702	81450.3
415_1	PYU1_T001224	43.5601	NA	52516.2	ANIAGKPVVTATQMLESMIK;EVHDTYVITTADNSAVIGER;GDTVVAIHGMQEAR;IESQEGLENYDEILER;LGELIDAGMNVAR;LNFSHGDHATHGETLSR;MIVVLTETGTTAR;NSVLETTGAMSTQEAIASSAVK;QFGWIQK;TDGIMVAR;YRPSQPILVLTALGETAR	1;1;1;1;1;1;1;1;1;1;1	11	16	0.3443	34331;34976;27431;27430;32955;24251;32451;32449;32450;25143;35006;35005;10031;8707;33404;33405	-	No Description	2.60335e+06	81354.6
14_1	PYU1_T007068	10.7475	NA	44238.2	FEVIEER;GVTIEEHAVGK;IAELTAASTANK	1;1;1	3	4	0.073	10459;17134;17133;18801	-	No Description	1.62296e+06	81148
612_1	PYU1_T011878	5.6992	NA	32350.7	EFAPQIR;IGATSNIAK	1;1	2	2	0.0532	8654;9070	-	No Description	1.49622e+06	78748.2
53_1	PYU1_T005978	9.57148	NA	116099	GVDITSMSANR;HQVNVYDLQNK;TIGHVEPSYVIR	1;1;1	3	3	0.033	17510;24199;24557	-	No Description	4.72381e+06	78730.1
630_1	PYU1_T006689	2.14681	NA	28449.8	FGGLVVR	1	1	1	0.0276	5675	-	No Description	1.18019e+06	78679.6
788_1	PYU1_T002118	22.9953	NA	25739.3	AGALLSIAQFLSPGQR;FADYDQLSK;GDVSALTELFSYAAPK;SFSTIILQVQR;TGEFFINHIHR;VNEQIHSMIR	1;1;1;1;1;1	6	7	0.3216	29803;15386;30293;22092;24553;19912;19911	-	No Description	1.33321e+06	78424.2
105_1	PYU1_T014580	17.213	NA	42299.4	EAMQHAYFQPVR;LIDWGLAEFYHPGR;TLYPTLTDYDIR;TPSLVFEHVNATDFK;YYIFELLK	1;1;1;1;1	5	6	0.1694	27237;30345;27113;30673;30672;15481	-	No Description	1.63723e+06	77963.4
293_1	PYU1_T011923	19.1561	NA	20548.6	ITFLDYLAQYAK;MRPLTDEELK;NVQHLVTRPDEK;QSTNIGTDELLSIGTAVGK;VWIKPNSEMSFLYGNNVVK	1;1;1;1;1	5	8	0.4	26502;20063;20061;26252;26253;32670;35223;35224	-	No Description	621441	77680.1
179_1	PYU1_T009434	14.2818	NA	65334.3	DIGAEYTLVGHSER;FFVGGNWK;VIPSLNGK;VLDLIEHMVK;VVNDNFGIK	1;1;1;1;1	5	8	0.0806	28758;28760;28759;11369;7737;19021;19022;12890	-	No Description	2.4808e+06	77524.9
856_1	PYU1_T006955	30.9152	NA	60471	ADLANFEAPK;DNTLLASLAVSGIAPAPK;ELLQEAADK;EVDALLESADVEK;EVDALLESADVEKEHVDHVILVGGSSR;GALTITAVEQTAGK;GALTITAVEQTAGKK;IPLLQNAVK;LSAADVAVIIQK	1;1;1;1;1;1;1;1;1	9	10	0.177	14999;31052;13160;25810;36979;24278;27538;27539;12604;19958	-	No Description	2.15289e+06	76889
17_1	PYU1_T000623	27.8349	NA	38413	EGAENDDYFR;ENGVLFAVFQNR;FALTHVLER;HVVVDKPLTITAK;LLVNPVEVVPQIR;SLIDSGAFGDLVK;TGTYDVYYNNIAAAIR;WDSDFLTVR	1;1;1;1;1;1;1;1	8	8	0.273	19587;25187;15372;25908;27230;23046;31733;17090	-	No Description	1.53482e+06	76740.9
891_1	PYU1_T001312	14.9459	NA	114620	AIYNNMQAFIR;ELVPGDIVEIR;HFNVIEEK;QVILAQVSNLAR;SSTVHQNVLFVK	1;1;1;1;1	5	5	0.0515	23736;20321;13127;22748;24255	-	No Description	4.29107e+06	76626.3
434_1	PYU1_T004705	20.46	NA	38966.6	FLSLADDDKK;GEEAGLTPEEFELK;LAVNNKVEELK;MDEEAAHLAR;SFAKPTDVTGK;VEAIIYLK	1;1;1;1;1;1	6	9	0.1818	17546;28812;20915;20912;17254;17772;17773;17521;11244	-	No Description	1.68124e+06	76420
392_1	PYU1_T000991	15.0315	NA	27191.2	DAEDAIEGR;GHGFVEYSNK;KAGDVVFTSVDGR;VPSRPPAFAFVDFETPR;VYVGNLPLDIR	1;1;1;1;1	5	5	0.2479	11972;17064;24027;32921;20978	-	No Description	1.367e+06	75944.2
818_1	PYU1_T007191	67.6444	NA	132438	DIALIISESTNK;ETYPEFR;HLLQLSHDITK;IGSFAMR;INHALDIEK;KTEIAVTLVDAVR;LFDFLVER;QDHLFAVPDK;QGDAVDSTFLEK;QIQNYIAGVSGSGAGVDK;RPTPGIFLILDDTIK;SGEILNEEDMTK;SLPQLENEAQLGK;SPNQQIQFVAAK;SSFVPPLIYLR;VAGLHSSHPHFSK;VIGLFSTEMAEDQLLASEK;VTNYLLEK;YFELLFDSAGRPQGGK;YLGLLENVK	1;1;1;1;1;1;1;1;1;1;1;1;1;1;1;1;1;1;1;1	20	28	0.2014	22480;11004;22511;22509;6434;14207;14208;25759;13780;18129;18125;22674;22675;31333;30625;30624;24414;26041;23345;22093;25472;25471;34194;34195;12111;31556;31557;14073	-	No Description	5.31293e+06	75899.1
359_1	PYU1_T009342	91.6396	NA	218489	ADWQENSAGR;AEFLGMRPYGAVFALEK;ALQYQVSQK;ASIVSEDVAVLK;DFVAQAAAGK;DSVLTFSK;EATATAITFK;FGTNVDLVR;FSVNMLVGGR;GDETTTVIVR;GLNAFVPLK;HQELLAGVK;IENATVIAVGPTEK;IISIDFVSK;ILAVLEK;KPVSESNPANFHALHLSLR;LIAMDFSAK;LLKPSLSFAK;QDALDDPAAYIK;QINDGELLISLPNK;QIYLSLR;QLVPGMLLNVR;QQFVVGFR;QYEAGDVIQEPLLVVSESK;TIFEGILANYPK;TPFDDLPLLAR;TSEITPVK;TSLLHAELLPQTVNK;VQAYGVFVK;VTQSLDQVFTEGDYVK;VYLHLVDLYAR	1;1;1;1;1;1;1;1;1;1;1;1;1;1;1;1;1;1;1;1;1;1;1;1;1;1;1;1;1;1;1	31	32	0.1731	16923;32616;14665;20036;12038;9723;14199;13270;15143;15541;11507;12575;26413;13310;6546;34437;12597;12594;15967;22977;28919;9631;20326;12137;34341;24427;20945;9066;30221;13019;31969;24332	-	No Description	8.76352e+06	75547.6
280_1	PYU1_T010481	7.36936	NA	35663.2	IGGHAPDTNYLFMGDYVDR;YTFLQFDPAPR	1;1	2	2	0.0965	34630;24121	-	No Description	1.28367e+06	75510
846_1	PYU1_T004500	23.6551	NA	39711.2	FAHPEFGVK;KTFLHPDSPAYLPVQR;LGLGTAADHPGHEHDTPVR;LIANQGLQGTVGGSK;TEHPEYGFK;TFLHPDSPAYLPVQR;TPVSNVLK	1;1;1;1;1;1;1	7	10	0.2129	13595;32341;33347;33348;33346;26431;16075;31076;31077;8559	-	No Description	1.8037e+06	75154
812_1	PYU1_T004882	5.02684	NA	23544.1	AFTYFLLGGAR;GKPIFIK	1;1	2	2	0.0829	19601;7032	-	No Description	825414	75037.7
719_1	PYU1_T004067	43.7495	NA	109798	ELLAQGMQSFR;HESIANALHESHAK;ILSEFDALEK;KLLEFHER;LAQIVENNER;LLAQGSWK;LLEFHER;LTEMFELDEK;MMAQLGLAAFR;NPGFSLAPLTSEDQADILQAGR;SNLQNLALQYSEK;TILSTQGNPK;VSGDLAAFIER	1;1;1;1;1;1;1;1;1;1;1;1;1	13	15	0.1411	21654;28686;28687;17969;14874;18651;9916;11081;20820;19397;35586;35585;27956;14442;18414	-	No Description	4.00879e+06	72887
369_1	PYU1_T013515	7.36936	NA	26855.1	IFVGGLAPSVTEQDFR;ITDAVVMIDR	1;1	2	2	0.0919	31025;16901	-	No Description	800103	72736.7
609_1	PYU1_T009035	9.33104	NA	53829.7	HDVLDLPATQFLR;SFGITEADGTTR;TWSSWNVLITK	1;1;1	3	3	0.0758	28280;20822;23535	-	No Description	2.18154e+06	72718.1
480_1	PYU1_T013872	33.4136	NA	92156.7	ASSTASDVVAK;FALQSLK;KLIDVFDVSPR;LATAGSGTFYVTSAEK;LIDVFDVSPR;LSESSFNLHLK;SSAYHLHVDPVQPAMSNDFETYK;SSVEGAGSVNLSK;TWTVSSAK;VPVHLELK;VVEIPAR	1;1;1;1;1;1;1;1;1;1;1	11	11	0.1313	13701;7136;22009;29485;17864;21485;36518;20154;9198;10834;6470	-	No Description	3.26379e+06	72528.6
257_1	PYU1_T005574	15.2862	NA	42374.8	IFDTQSGQIMQELR;IYVYNFSDLK;NIGELSFR;YFSSEWSFAQFR	1;1;1;1	4	4	0.1143	30242;21059;10846;28927	-	No Description	1.64958e+06	71720.7
545_1	PYU1_T006826	5.21684	NA	29973.5	LFWSSFATK;VVPAENLLDEAIK	1;1	2	2	0.0789	15391;25661	-	No Description	1.21516e+06	71479.9
665_1	PYU1_T007476	12.4164	NA	36834.5	IKYPENFFILR;QVNLAENEIR;YPENFFILR	1;1;1	3	3	0.0648	26374;18647;19084	PYU1_T007475	No Description	1.35552e+06	71343.3
28_1	PYU1_T004197	18.4276	NA	30703	DGGGVSAFWAGTGPK;EAISDSLLAAGVGK;GFYPGGTAIAFR;QGFTELVR;QNMIQVFR	1;1;1;1;1	5	5	0.1972	25537;23347;20893;11253;13702	-	No Description	1.34885e+06	70992.1
456_1	PYU1_T001102	3.5263	NA	51829.4	VPFTEALDLVGTR	1	1	1	0.0287	25824	-	No Description	1.81551e+06	69827.4
653_1	PYU1_T005557	10.0329	NA	48766	AAIDPVWYLPGVAK;FNTTEANLR;SGIEIVER;YLVYNLR	1;1;1;1	4	4	0.087	27798;14687;9907;10986	-	No Description	1.94565e+06	69487.4
35_1	PYU1_T015117	7.05742	NA	24090.5	LPISASDVVTLK;MVTIAMNR;NWFLPR	1;1;1	3	3	0.125	20424;10845;7868	-	No Description	959709	68550.6
283_1	PYU1_T001320	12.6617	NA	31284.6	DFHTQMYDLHQR;MSEPEAIALSAMAPK;VHPVVVFQILDR	1;1;1	3	4	0.1359	29339;28742;28741;25931	-	No Description	752039	68367.2
572_1	PYU1_T005635	30.5484	NA	110656	AVLEIIPATTPLSK;ELLALIEESK;IDEAQDIVR;LALEYLDEVLK;LGVALLR;LVEYFSQVLPNSAHNVR;TDLSDLVASANK;TEAIDTALFR;TTTLVSGFEGK	1;1;1;1;1;1;1;1;1	9	9	0.1009	26682;17334;14430;22543;5529;33277;20125;17038;17132	-	No Description	4.30391e+06	68316
639_1	PYU1_T011051	2.38757	NA	59015.2	FLYMWPNAR	1	1	1	0.0165	19037	-	No Description	2.00556e+06	66852
239_1	PYU1_T002930	3.5263	NA	16040.3	VVAGGAYILNTPSAATVR	1	1	1	0.1224	31297	-	No Description	531501	66437.7
394_1	PYU1_T005368	21.9448	NA	36533.9	GLDASISESER;IVPGYVSTEVDAR;IYQYYK;LSFDKEATIAR;LSLNEDAMATEK;LTISPNLLDELSK	1;1;1;1;1;1	6	6	0.1982	17929;25523;9143;20711;23035;26437	-	No Description	1.63699e+06	65479.5
820_1	PYU1_T000747	32.3767	NA	230898	ALLSLEGVGGR;EQSYFTVLVK;FDELYR;GSESLGTVEEVYR;GVVIEDILR;LAQGAAEQSLSR;LFFITR;LLAEIEQVPVER;LTWILTQER;QDWENFLER;TFLNLAK	1;1;1;1;1;1;1;1;1;1;1	11	11	0.0511	14887;19532;8102;26012;13088;20019;6847;25263;17833;20214;7135	-	No Description	6.38124e+06	65114.7
736_1	PYU1_T004550	3.28101	NA	7595.55	DSEAAFAHSELAK	1	1	1	0.1757	24686	-	No Description	260397	65099.2
184_1	PYU1_T001964	15.7561	NA	62320	ADLTNDSDFEMQR;DHDNQIENLSVR;DSVEVPWR;GVPVVPISALTGK;SAIVHNVPGTTR	1;1;1;1;1	5	6	0.1039	28632;26358;12347;20272;20735;20736	-	No Description	2.26269e+06	64648.2
229_1	PYU1_T000591	33.6952	NA	84525.4	DGVLDTFLK;EDLNMGVK;FEAPFGK;GSTTDLNNANIVNK;ISILGLNEFQPGK;LALLSPFDEWHGK;MADYLK;NSIFTSYNR;SGIASAADSFK;VADILTVK;VPYYVTPGSEQVR	1;1;1;1;1;1;1;1;1;1;1	11	11	0.1407	12942;9994;6819;26877;25778;28058;5485;15885;14226;8599;27685	-	No Description	2.47189e+06	63381.7
233_1	PYU1_T006547	6.45766	NA	22606.1	APPNVDAMFTLK;DAEDAIEAMEGK	1;1	2	2	0.1244	22475;21604	-	No Description	695190	63199.1
89_1	PYU1_T008126	2.80167	NA	8265.66	QNRPIPQWIR	1	1	1	0.1408	22615	-	No Description	252585	63146.3
442_1	PYU1_T013077	25.8787	NA	129508	AFIDSGVGYPVIIK;DLLAIAPATQIAMR;EAVPDIPFQMLLR;GVYAPFESGQK;LAGGESFEDLGLSQDK;SFLANVLNHPDFIK;YFNAGTVEFLVDQQGR	1;1;1;1;1;1;1	7	8	0.0824	27309;27438;27439;28373;18555;30241;29650;32124	-	No Description	4.46685e+06	62913.4
214_1	PYU1_T002403	11.7078	NA	17583.9	EAEEMEPFVYAR;TDKEILDIVK;TPFVYR;YDWGVEK	1;1;1;1	4	4	0.2303	27101;18282;6455;9711	-	No Description	754855	62904.6
502_1	PYU1_T012930	2.80167	NA	26489.6	AVFAFVNQK	1	1	1	0.0366	13352	-	No Description	562286	62476.2
85_1	PYU1_T011884	7.0526	NA	29236.7	AINVYTVDLAGK;SSLADYMIFTTGR	1;1	2	2	0.0973	21141;26901	-	No Description	793368	61028.3
264_1	PYU1_T014148	9.125	NA	34487.9	ASALEAFDLHQR;DAGVQEITR;LDTLVVGPGLGR	1;1;1	3	3	0.1028	24198;12393;19023	-	No Description	1.32565e+06	60256.9
822_1	PYU1_T003676	17.5648	NA	84641.9	EVIDFLQFMK;FPFWLSPR;NELSGALTGLTR;TVDEAIAMFK;VMATQQAQIAALAAK	1;1;1;1;1	5	5	0.0735	21344;14091;20072;16645;28091	-	No Description	2.58446e+06	60103.8
371_1	PYU1_T005627	9.70608	NA	19194.2	IKETESQHTEL;LGIAETALGK;TDVNTDYTK	1;1;1	3	3	0.1744	22815;11897;14319	-	No Description	660069	60006.3
520_1	PYU1_T009082	11.7127	NA	53209.4	LFFELFR;LLMMNFIGR;LVLLPYYPLLQR;TLVQSLMLMR	1;1;1;1	4	4	0.0832	11854;15682;27540;18861	-	No Description	1.79962e+06	59987.2
183_1	PYU1_T013499	2.39169	NA	24085.9	TEDVGFAVR	1	1	1	0.0427	12535	-	No Description	958321	59895.1
734_1	PYU1_T012833	18.6597	NA	33983.4	ANAILSEHNLVEDANIALAK;EIESSYNLELQK;FGGDAIASYFDAR;QGTVVQLTEAEQK;RFDLEDAEFVAPK	1;1;1;1;1	5	5	0.229	34360;26668;25084;26148;28538	-	No Description	952848	59553
5_1	PYU1_T007584	6.96869	NA	17401.8	DVEQDKYVAVAR;KIALALR	1;1	2	3	0.1234	25164;25163;6513	PYU1_T007585	No Description	653516	59410.6
948_1	PYU1_T012427	2.71484	NA	15507.2	DHTIFATR	1	1	1	0.0556	11559	-	No Description	593797	59379.7
777_1	PYU1_T004435	9.65189	NA	62049.6	GLVALGFGPNVHVLK;IFSLDLPDYGAYR;LTCEFQANDLIRDISFLHNNSLFATAQK	1;1;1	3	3	0.1009	28214;28385;37183	-	No Description	1.71989e+06	59306.6
464_1	PYU1_T013312	2.36084	NA	30395.4	LFSPLK	1	1	2	0.0221	4730;4731	-	No Description	1.05393e+06	58551.5
124_1	PYU1_T008781	53.3825	NA	96882.4	ATSDAPTSMSSIDSR;DIDHPFVVR;DLLSALLR;DSPVTQELGATHR;DVVFTQAFSEDAK;EIEPPFKPVVSSDADTTNVANIFTR;ENVDVPDGAK;GFIALTDFGLSK;GLFPGLWSR;GLVLHAGVK;IQDALFR;LFLPGSSTAQR;LSVEDFDLLK;MFHNILHR;NGAIALIESSHR;TMYWESNDLPFQTK	1;1;1;1;1;1;1;1;1;1;1;1;1;1;1;1	16	18	0.2141	28283;28633;15767;9845;25644;26761;36780;13892;21315;13632;9655;8712;18387;18443;14746;14745;21271;31288	-	No Description	3.38312e+06	58329.7
60_1	PYU1_T004436	14.1684	NA	86097.4	AHDEFFLQELVK;ENSGVIALLK;HITAVGNDIVDKR;LQWIHSLGNATIR;SASADAEVLMIGK	1;1;1;1;1	5	5	0.0814	27218;13915;26307;27980;22079	-	No Description	2.83029e+06	57761
340_1	PYU1_T004108	34.4008	NA	71821	DAGTIAGLSVQR;DGKPVIQVTVK;IINEPTAAAIAYGIDK;IINEPTAAAIAYGIDKK;ITPSYVAWDSNDER;NGLEGYLYSLK;NQATINPEK;TLGPVEK;VEIIANDQGNR;VMQFFIK;VQQLIK	1;1;1;1;1;1;1;1;0;1;1	10	12	0.1601	18727;18602;30177;31591;31592;31593;30094;20936;13099;5562;19976;10177;5225	-	No Description	2.29805e+06	57451.2
859_1	PYU1_T008164	8.58078	NA	35936.1	ELFSFPHTGPAR;ITGAYWMPLNK;TYETDRPVNSAAISPIK	1;1;1	3	3	0.1227	24238;22134;32294	-	No Description	1.14871e+06	57435.6
95_1	PYU1_T008127	4.56769	NA	130696	FTPYQPEAFAELR	1	1	1	0.0111	29113	-	No Description	2.95509e+06	56828.6
576_1	PYU1_T001752	10.5789	NA	45378.5	AVANATTASFIR;EAVELPLTHFDLYK;VVGSEFVQK	1;1;1	3	3	0.0871	19791;30356;12518	-	No Description	1.24555e+06	56616
296_1	PYU1_T012778	4.93349	NA	25045.2	FAGLMVQLLHTLK;LLNAFER	1;1	2	3	0.0909	27126;27125;8714	-	No Description	565252	56525.2
870_1	PYU1_T002336	15.4587	NA	40974.3	ALAEYLAFYK;IDLLANPVVAALK;LVLQQPVASFIAR;QLPAADAAAEAK;SAGDAFFK	1;1;1;1;1	5	5	0.1478	18761;23613;26419;17673;8101	-	No Description	1.46811e+06	56465.8
272_1	PYU1_T006924	12.2418	NA	39673.5	ELAFQIAHEYER;ILVTTDLFGR;LTLHGLQQYFIK;NTPPHILVGTPGR	1;1;1;1	4	5	0.1366	27918;16989;26896;26895;24259	-	No Description	1.29736e+06	56407
702_1	PYU1_T004723	37.8448	NA	46655.2	DGGLALVHGIAANR;GMLAIGESYMAK;IVGLGAHIFNYQSPSR;KWEAVTPLDVVLTR;LHLIAQK;LLSLPADAK;MLAEADILVGR;NLDEYYSVVSR;SIKVPIQLWILK;VPIQLWILK;WEAVTPLDVVLTR	1;1;1;1;1;1;1;1;1;1;1	11	14	0.2579	24383;24384;21372;31285;31283;29778;7599;10616;18728;23866;26314;26315;16171;27781	-	No Description	1.57459e+06	56235.3
129_1	PYU1_T001531	4.84209	NA	12610.7	GIEEFFPVQNQLGEGAKPGNATK;LWYVLLK	1;1	2	2	0.2679	36000;10835	-	No Description	501721	55746.7
503_1	PYU1_T005399	27.8813	NA	95338.3	AFLVTLK;DGLLDTIIK;DVGLTELVTYFR;GIVILAATVGK;GLIEADGLTPLEK;IGGGATPADSDAFVDDFFKK;QLLLLSAK;QSIQNMMAVGLDR;TASPFSLLPMTR	1;1;1;1;1;1;1;1;1	9	9	0.124	6720;12371;25699;13854;24159;34037;9407;26923;23010	-	No Description	2.77924e+06	55584.7
550_1	PYU1_T003909	19.4306	NA	46975.6	ALWGFVDDFR;ELPLNTLQK;FIVPTAIYVAGK;FQLIMYHPFR;FSQGQQISEVTK;HVIGHEMILLEGTR	1;1;1;1;1;1	6	6	0.1611	19884;14306;21637;24048;24046;29515	-	No Description	1.16613e+06	55530.2
115_2	PYU1_T014208	19.7775	NA	67568.4	EKPVYVGVEEEDTK;GVNILISTPGR;GYLLAYASHALK;QTMLFSATQTK;SIRPLLAGQDLLGAAK;TLSFLIPAIELLHK;YHSQTHGIVMGGANR	1;1;1;0;1;1;1	6	7	0.153	29726;16715;22566;22567;20861;29746;29402;29780	-	No Description	1.91268e+06	54648
518_1	PYU1_T011877	14.9043	NA	54386.2	FYFNAIYR;GFTPWTIHVVTK;LTTEQVGSLMGK;SSVEIGEGGLR;VTVDQLLR	1;1;1;1;1	5	6	0.1039	15649;25001;24999;21134;15953;11094	-	No Description	1.57464e+06	54297.8
110_1	PYU1_T012847	14.5905	NA	21924.3	ILFLGLDNAGK;MGYADGFR;TFDLGGHETAR;TTLLHMLKDDR	1;1;1;1	4	5	0.2147	17873;10313;19252;19251;23806	-	No Description	650236	54186.4
265_1	PYU1_T008869	15.0492	NA	88253	FIGEAAVSVAR;GVATAELQTVLEEYKR;NELETFVYEMR;SQLTSVEIVGGGTR	1;1;1;1	4	4	0.0654	16501;31773;26134;25476	-	No Description	2.70835e+06	54167
636_1	PYU1_T000385	12.7957	NA	41158.7	EQEPSRGPDIVMPLR;FHVTFPDSLTETQK;LQVQTIPHPVFTR;VSLADLYNGK	1;1;1;1	4	5	0.1402	30906;30061;28528;28529;15183	-	No Description	1.3541e+06	54163.9
380_1	PYU1_T007564	14.5516	NA	47205.8	FAHWDIAIQK;TPTTEVSTTASGIK;TVAALNAYESLGSR;VETDETAGISQLFSK	1;1;1;1	4	4	0.118	19979;25167;26648;29759	-	No Description	966999	53722.2
400_1	PYU1_T006100	32.637	NA	64832.2	AADVMVQGR;ALPSALLDFAK;AMIIDTLVWR;GVPSLASDLK;IDPENLQIMR;IIEELVLSYLK;LAAFYESK;MPLDFTSGATFK;QMLTLKPNNR;SSPSTVLLWTNYFAAQHYDR	1;1;1;1;1;1;1;1;1;1	10	10	0.1989	11173;17367;19673;12325;19977;22986;10633;22812;19578;35745	-	No Description	2.28913e+06	53235.7
541_1	PYU1_T010355	26.5174	NA	63442	ALTFAINAPEFQQSGK;EMVLSMR;ESILLAGPVTLK;FSFASTVAPSPR;IQIDDVIYK;NGLFAVEFR;WITALNALTR;YFVLQGTR;YHLLLTDHER	1;1;1;1;1;1;1;1;1	9	10	0.162	30893;8801;20367;21231;16060;14194;17806;12211;22238;22236	-	No Description	2.11936e+06	52984
509_1	PYU1_T005315	2.50201	NA	19411.2	NAGMYYPTDPAAK	1	1	2	0.073	25321;25737	-	No Description	476076	52897.3
959_1	PYU1_T000539	6.95938	NA	61290.7	GQSLVVWAINEGR;LMLTVDGK	1;1	2	2	0.0385	26105;9127	-	No Description	1.79012e+06	52650.6
168_1	PYU1_T006060	2.24558	NA	5878.05	IFFLQR	1	1	1	0.125	7635	-	No Description	157931	52643.7
405_1	PYU1_T012553	10.9655	NA	20168.8	IDLEPHISEPELIR;KLEVVLVGLENSGK;MLQVFYTK	1;1;1	3	5	0.2011	30186;30185;27468;27469;13529	-	No Description	574529	52229.9
474_1	PYU1_T005690	2.80167	NA	48457.1	GVLLHGPPGTGK	1	1	1	0.0276	16910	-	No Description	1.29874e+06	51949.7
419_1	PYU1_T014008	11.213	NA	23805.8	FGSGWAWLGVK;IEQDFGSLDQLK;SILEVVQSATEAPVR	1;1;1	3	3	0.1784	19369;25160;29452	-	No Description	516516	51651.6
663_1	PYU1_T008358	14.562	NA	51307.7	LAAEILIFR;NMGDFIEAAR;TTSMVSQFER;WIVNLIR;YLSAGVILHK	1;1;1;1;1	5	5	0.1038	13983;16617;18640;10219;15874	-	No Description	924219	51345.5
291_1	PYU1_T013020	17.1927	NA	31187.4	AGVTILPETVAR;LSAVPGIVAVK;SLFVEASPAPIK;SVAQVGLPVMLYNNPGR;VPVVAGTSANSTAETITHTLAAK	1;1;1;1;1	5	5	0.2551	19921;14245;20977;31836;35321	PYU1_T013026	No Description	762208	50813.9
794_1	PYU1_T000527	12.1162	NA	51134.8	AGMIFFK;IMGLDLPSGGHLTHGFYTYSK;VAGFLDR;VGTPALTSR	1;1;1;1	4	4	0.0948	7315;35555;6369;9883	-	No Description	1.30236e+06	50090.6
331_1	PYU1_T006342	7.3962	NA	33997.2	IVISMLQASPK;NFSTLSVK	1;1	2	2	0.0621	18705;9696	-	No Description	746444	49762.9
30_1	PYU1_T012984	2.80167	NA	113966	GATLWFTGLSGSGK	1	1	1	0.0138	24867	-	No Description	2.81553e+06	49395.2
446_1	PYU1_T008712	13.8599	NA	33366.2	FGAFDFLK;GLAPVLIGSIPK;NNYTGMISGFR;VVAQYLEQPSR	1;1;1;1	4	4	0.1386	11109;17984;20986;22035	-	No Description	872504	48472.4
854_1	PYU1_T005330	3.5263	NA	46084.7	VQAVFAEYDAPLKA	1	1	1	0.0341	28224	-	No Description	1.1497e+06	47904.1
344_2	PYU1_T002607	16.3818	NA	120599	DFEGEAQER;EPAADVTNAAGAR;GAHYFDEFEPR;LAEGLVPDSVAAAMAQR;LLIALVPK;NPDLVVGAIELK;QEVAQFMYDR	1;1;1;1;0;1;0	5	5	0.0755	15164;20407;24466;30621;8843;21277;21942	-	No Description	2.4848e+06	47784.6
878_1	PYU1_T008575	19.8857	NA	90549	DTEGVTEER;EVMDFVER;GEPLTSEETLK;LLYADVSTSTR;QWLDLSINK;TVADLLR;VPQLTVDGAK	1;1;1;1;1;1;1	7	7	0.08	13692;13362;19258;19890;16390;6604;13456	-	No Description	2.05224e+06	47726.4
445_1	PYU1_T002131	3.5263	NA	25522.1	LNQIMMEYTK	1	1	1	0.0431	21374	-	No Description	475117	47511.7
421_1	PYU1_T004837	11.3234	NA	43417.3	GAHYYAYQLLK;GGFYITGGLAPK;IYEEFAAAK;LSLWLIPK	1;1;1;1	4	4	0.1	23207;18498;13837;11800	-	No Description	1.03248e+06	46930.9
792_1	PYU1_T007663	2.0338	NA	22390.4	LVVLGSGGVGK	1	1	1	0.0561	12287	-	No Description	602634	46356.4
407_1	PYU1_T012650	5.74203	NA	80424.5	LFSFQNDDLYFQK;VLAFSPDSTR	1;1	2	2	0.0317	30228;15609	-	No Description	1.618e+06	46228.5
561_1	PYU1_T010135	6.70754	NA	75983.1	DFTGSPLHR;GDVDRFELENTR;IVTFWK	1;1;1	3	3	0.0392	13525;26620;6775	-	No Description	1.57038e+06	46187.8
700_1	PYU1_T007483	13.7626	NA	72730.9	IASVASDLSDR;QMQTVQTLR;VRDEYNYYIGIK;VTDDIVVVHR	1;1;1;1	4	4	0.0649	16936;15993;28471;17589	-	No Description	1.23354e+06	45686.7
24_1	PYU1_T011429	15.1217	NA	86758.2	DDNVIIPR;EPNHGQTGLHLAVK;KLTPLIISVITSR;VEGPDGLITR;VIGIEWDEVNPNK	1;1;1;1;1	5	6	0.0724	11011;27822;26399;26400;14331;28054	-	No Description	1.69006e+06	45677.2
16_1	PYU1_T013458	6.39784	NA	36534.8	HVINAESIAK;SGAIIADDTLAR	1;1	2	2	0.0659	15217;19230	PYU1_T013457	No Description	862838	45412.5
292_1	PYU1_T005472	6.35481	NA	40809.4	LTPYTIQYLR;QPLQLVLR	1;1	2	2	0.0483	21276;11732	-	No Description	1.05754e+06	44064
533_1	PYU1_T009132	45.7519	NA	172811	APWFPR;AQTASLAAALAAEEAAR;FGQETLDLR;FLNLTLR;IALLDALLK;KQQDENWGDEYTEYVVR;LQEEAAAAELEK;QDTELQEMIHAVK;SVYNLLFK;TAWLVGGR;TFTEAVLWSFR;VAAAITIQR;VEGEAVAGDALR;YNDFNALHQELK	1;1;1;1;1;1;1;1;1;1;1;1;1;1	14	16	0.0974	6260;29646;29645;15104;9134;11801;34777;22396;28637;12212;8619;24182;11060;18689;27599;27600	-	No Description	4.00364e+06	43996
167_1	PYU1_T013055	4.10297	NA	19620.6	ELFAFDGNR;QEIEAFLTR	1;1	2	2	0.1084	14763;16056	PYU1_T013054	No Description	612972	43783.7
911_1	PYU1_T000547	2.33725	NA	11943.6	YWISVGAQPSDR	1	1	1	0.1132	24770	-	No Description	218056	43611.1
837_1	PYU1_T003901	22.549	NA	134926	AVMISHGNLR;ELVNYTYEDVDK;ESLDAFISK;EVESDEASGPVK;FFISSLHTK;LKDLIIIR;VVLSEHQLR	1;1;1;1;1;1;1	7	8	0.0558	15771;15770;27524;12990;20543;15151;12218;15190	-	No Description	2.65053e+06	43451.4
549_1	PYU1_T013367	8.09399	NA	12381.7	VLAHHAQYIYTR;VLYDQETYER	1;1	2	3	0.1964	27135;27134;22848	-	No Description	347153	43394.1
957_1	PYU1_T009184	15.6171	NA	92242.2	APIVAIAR;DIASSSADDKYFPFAR;GSPYFTVEYQK;HFSWFDGHSFASGVYTLDGGK;WILYFAQER	1;1;1;1;1	5	5	0.0779	7241;31604;22941;35629;19888	-	No Description	1.42946e+06	43316.9
599_1	PYU1_T001711	9.29042	NA	48503.9	GVAVQVLTR;QYGEDVADR;TYTIEELEK	1;1;1	3	3	0.0616	11061;14183;16679	-	No Description	1.0774e+06	43095.8
228_1	PYU1_T000810	6.05003	NA	22423.4	LQIWDTAGQER;QWLHEIDR	1;1	2	2	0.0945	22897;15736	-	No Description	772734	42929.7
643_1	PYU1_T010845	23.895	NA	70785.7	FAIGVVAVQK;FRQEELTFK;GSELQNYFTR;ILEDNLK;QLEITFR;YDNPPEWQEILTHFR;YDSSTISYKPQK	1;1;1;1;1;1;1	7	8	0.1115	13605;19044;19046;19556;8189;10040;33029;25788	-	No Description	1.62321e+06	42716.2
884_1	PYU1_T012195	12.2687	NA	61967.2	FTILDAPGHK;KGEFETGFER;TAKPGENVTIR;VMLMPTNASAIIHQVYINELPVR	1;1;1;1	4	6	0.0954	15798;15799;19111;19112;18664;36466	-	No Description	1.78881e+06	42590.8
780_1	PYU1_T012236	10.3336	NA	92666.7	LEEFMAGFR;LFDLVQVSDQK;NAQFVIISLR	1;1;1	3	3	0.0368	15827;22085;17877	-	No Description	1.95603e+06	42522.5
553_1	PYU1_T010026	14.0285	NA	18323.1	ISFELFADK;ISFELFADKVPK;TIESVGSQSGQTK;VFFDMTIGGAPAGR	1;1;1;1	4	5	0.2281	14803;25199;25198;23040;26324	-	No Description	547155	42088.9
336_1	PYU1_T003960	13.7464	NA	52043.5	AVDILSDILQNSK;IDAVDAAAVR;QLLTYGR;TSDEEVALAK	1;1;1;1	4	4	0.0851	25774;12726;8356;14569	-	No Description	1.13284e+06	41957.2
1_1	PYU1_T011571	16.3276	NA	37944.1	QDPFVLVQLEGSNPK;RQDPFVLVQLEGSNPK;SWATTDPAFQGGTNPEWTEK;TSSEYTVR	1;1;1;1	4	5	0.1261	30318;31946;35210;35211;11032	-	No Description	613301	40886.7
590_1	PYU1_T008074	20.2403	NA	30377.7	LITEAELPNFFTK;LNALSGSFFHR;LSGSFAHSQSGVVFK;TAENTLKDDYDYSR;VESDGHVSLVLLQK;YNADHLTTYAGK	1;1;1;1;1;1	6	8	0.2801	28244;20638;20639;28863;30518;28259;28260;24091	-	No Description	730977	40609.8
857_1	PYU1_T014439	13.3742	NA	38428.7	EFTHLIVLSEK;FLGSLFR;LPEGPTAFFK;YGEYEWIHK	1;1;1;1	4	6	0.1118	22870;22873;8040;16055;19859;19858	-	No Description	973456	40560.7
319_1	PYU1_T013022	3.5263	NA	14148.3	LQHEFQELVAGR	1	1	3	0.1017	26039;26038;26037	-	No Description	323927	40490.9
221_1	PYU1_T009010	25.7555	NA	54991.6	DISGYEVIERPVEFYPEDK;DMFDEVLK;EYTANQVVQLGLKDPK;LGGIPFGVVVTEVR;NISFAAAEQHLK;QLNVSVDELWAR;TFFYWR;TWFTESVNGGR	1;1;1;1;1;1;1;1	8	11	0.1996	35516;35515;12610;31717;26441;26440;23265;26120;10404;20815;20784	-	No Description	1.4943e+06	40386.6
767_1	PYU1_T013945	31.2217	NA	159155	AIDFSYDATTR;DIEGKPTEQDIVQKPR;DVFVQILHR;ELYAFR;IASDLIVPGDIISIK;MSEQDLNEVLDMK;MVGDPVEEASIR;QPTPFFVFQK;VLALAYK;VSMITGDATLTAVHVSK	1;1;1;1;1;1;1;1;1;1	10	11	0.0801	20987;32213;16711;16714;6884;28923;28868;22438;20286;6376;30965	-	No Description	2.94778e+06	40380.6
573_1	PYU1_T004246	11.284	NA	50571.8	EAAIIGSVLSK;FYNIFLLEHVR;LASMSYSGGNSMFIR;NLADIIMDK	1;1;1;1	4	4	0.1048	15446;26628;29713;13628	-	No Description	1.12211e+06	40075.5
785_1	PYU1_T004323	16.5858	NA	69460.1	GSIVKPVFER;NVLEWNLK;VESDLAAELVR;VWEVSSGALQHDLK;YTAIAWTQTSPLLK	1;1;1;1;1	5	5	0.0889	16874;13137;19195;29115;29374	-	No Description	1.2357e+06	39861.1
170_1	PYU1_T009439	26.3938	NA	125719	AFNALIVFAEHR;ELATLFK;FITQELDHFR;QLELQHIQK;SPILPTSNAGR;VSSTPGVAVSTGAPFVPTVFPAK;WANTLYGGVK;WIAEFYVNK	1;1;1;1;1;1;1;1	8	10	0.0794	25053;7570;22535;17045;17044;16256;35159;35160;16121;18128	-	No Description	2.06806e+06	39770.3
791_1	PYU1_T007951	3.28101	NA	33609.3	TVEDFLEAER	1	1	1	0.0332	19390	-	No Description	556399	39742.8
900_1	PYU1_T008622	9.04281	NA	23637.8	APSDEKLELILAEAFK;LSLLNNGR;SLIDEIDHLR	1;1;1	3	4	0.1596	31441;9427;19461;19462	-	No Description	592547	39503.1
288_1	PYU1_T008314	12.8541	NA	89135	EMIELPLR;KGDLFLVR;MEELQLFR;NVFIIGATNRPDIIDPALMRPGR;SYFVEAYRPVK	1;1;1;1;1	5	5	0.0723	12730;11218;14689;36297;24247	-	No Description	1.88907e+06	39355.6
178_1	PYU1_T000954	10.3276	NA	23286.7	DPDAFPFIVLGNK;EATSVEDAFQTIAR;LIILGDSGVGK	1;1;1	3	3	0.1827	26187;28567;14892	-	No Description	547685	39120.3
310_1	PYU1_T002584	5.74308	NA	50569.8	IFPFVEELSPTK;NTAGQLAEYR	1;1	2	2	0.0493	25544;16591	-	No Description	1.1732e+06	39106.6
632_1	PYU1_T006888	6.05003	NA	43556.3	MVWLESPTNPTLK;QGDHVLSIDDVYGGTQR	1;1	2	3	0.0743	28111;32273;32272	-	No Description	735692	38720.6
241_1	PYU1_T006405	8.58491	NA	46816.3	AFEILNADNQVK;NLGVDDSSVPK;VFLVER	1;1;1	3	3	0.0664	24326;16824;6019	-	No Description	966386	38655.4
198_1	PYU1_T011192	8.09399	NA	49955.4	EIVDLVLDR;IHFMLSSYAPVISAEK	1;1	2	3	0.0553	14882;31635;31636	PYU1_T011561	No Description	811396	38637.9
705_1	PYU1_T001166	10.8957	NA	26585	EVVVPWLR;NLSIQHNPASLETVITHFVSQTEQK;SALEILHDALIAK	1;1;1	3	4	0.1983	12655;36880;25210;25209	-	No Description	618057	38628.6
803_1	PYU1_T013736	25.5206	NA	35577.6	AAADAESGAAAAAGGDAGGSALSNAFGSGK;DTPADELPSDLSTR;ETDAGSMGTTFR;GFAFVSFMHR;KEEENIFAGVK;LQGYGYDHLILK;WGDDDDDFLPQR	1;1;1;1;1;1;1	7	9	0.3117	36128;36127;28122;21409;19077;19078;21131;25882;27286	-	No Description	918963	38290.1
627_1	PYU1_T006912	15.4634	NA	55167.9	ASLYFDPANVK;SFGFNTAVEEAQR;TIDNDVDLLDR;VVYFPITAITANSPR	1;1;1;1	4	5	0.0988	19862;26728;21998;30055;30056	-	No Description	1.30075e+06	38257.5
872_1	PYU1_T001510	12.6617	NA	60961.5	GFISPYFVTDNK;GIQMAVDHVVEELAK;TLYNELEVVEGMK	1;1;1	3	3	0.0691	25039;29913;28267	-	No Description	1.25829e+06	38130.1
868_1	PYU1_T013047	4.9838	NA	43844.9	FWLAQLPK;VPQPLPR	1;1	2	2	0.0387	12799;7142	-	No Description	532598	38042.7
555_1	PYU1_T007725	3.5263	NA	10118.7	LGGDDPSFEILNAER	1	1	1	0.1667	29842	-	No Description	152119	38029.8
366_1	PYU1_T010288	5.76412	NA	54717	GGSGLGTAAVTIFDK;GSSWFAGLGR	1;1	2	2	0.0502	25195;13754	-	No Description	981182	37737.8
483_1	PYU1_T005261	2.71484	NA	41583.5	VVLFWEPQR	1	1	1	0.0249	18271	-	No Description	716739	37723.1
172_1	PYU1_T007079	10.8088	NA	39887.5	EDLVISTK;IFFGTEGK;YNYGLTTWSPLASGVLTGK	1;1;1	3	3	0.0992	9971;9765;33791	PYU1_T007081	No Description	866332	37666.6
109_1	PYU1_T010134	2.0854	NA	20667.5	DSILLVFANK;LGLQGLR	0;1	1	1	0.0939	16504;5868	-	No Description	448598	37383.2
470_1	PYU1_T000771	6.05003	NA	43238.8	IGIVGVPNVGK;LAPQAAGVIHSDFEK	1;1	2	2	0.0668	14213;29251	-	No Description	745761	37288.1
621_1	PYU1_T008576	11.023	NA	56937.5	DGATLGLSHGYLLGHLK;DLFPLLPK;DSLENTDVK;NVNVVMVAPK	1;1;1;1	4	4	0.0848	31197;11059;13257;14839	-	No Description	1.20842e+06	36618.8
747_1	PYU1_T007309	2.39169	NA	88083.9	YAPQTVEALR	1	1	1	0.0128	17425	-	No Description	1.95816e+06	36262.3
448_1	PYU1_T003956	13.2873	NA	39708.7	IPQQYSEGLFQVIR;QEAALIAR;QLIVSEVNILR;VPQLQQR	1;1;1;1	4	5	0.1176	30396;30394;8979;21823;8894	-	No Description	719980	35999
22_1	PYU1_T001310	15.1545	NA	44361	DIMFGDEAAAVR;EYDEQGLR;ILLTEPPLNPK;LVEMMFEK;LWDYTFK	1;1;1;1;1	5	5	0.1179	22164;12984;20171;13416;11877	-	No Description	888582	35543.3
819_1	PYU1_T010250	28.4297	NA	91776.5	AHTQGILIATDVAAR;DGLSISLVGPADAK;DVVGAAPTGSGK;ELALQIHQHLEK;FLVIDEADR;HALTVLESVMK;LLAEPLRPVGSIR;QAGFMAPTR;TIVFLNAIHQVR	1;1;1;1;1;1;1;1;1	9	10	0.1303	28550;23809;14431;26835;26834;15066;19948;25909;12077;25665	-	No Description	1.73803e+06	35470
510_1	PYU1_T007496	15.7424	NA	42659.9	AYVDPSFTDK;FNPELVNADGFIK;LGFWAGEQGK;LKEVQAQIQK;VVIVGGGPAGVNAAQTLAK	1;1;1;1;1	5	5	0.1574	17255;26952;15599;18626;30895	PYU1_T007493	No Description	850277	35428.2
218_1	PYU1_T004289	33.1406	NA	99967.2	AKDVIDASYNR;ALAGEALVQDAEMYDGDTK;LAVDVMGR;LIQLNK;LLTDATAIHFRPEDDVYR;LYDDFLTR;QNAPEEEAEPVPVATK;SITIFHPK;SQDYNALLWVFK;YVFDQVDQQEK	1;1;1;1;1;1;1;1;1;1	10	11	0.1333	20730;33516;8657;5219;34568;34567;13865;30730;11049;27433;25323	-	No Description	1.62956e+06	35425.3
847_1	PYU1_T001266	14.7889	NA	40572.2	ALLFVDKDDEGSLFAK;SISPAEAAALLK;VTDHLSVQDNIFTQDGAVGSYKDDR;VVVTGAADLASVK	1;1;1;1	4	5	0.1728	31379;31381;18175;36833;20008	-	No Description	743586	35408.8
203_1	PYU1_T014710	18.6597	NA	97212.7	ALAETQQWDALQK;EQNIGFPLTVGQFDR;LAEEQIDLLQEQK;LSPEVVISR;SIYPEVFLGTTDK	1;1;1;1;1	5	5	0.0724	27835;30880;28980;12715;27085	-	No Description	1.83792e+06	35344.6
944_1	PYU1_T006786	4.56769	NA	34465.4	GTDTATGQNSALITR	1	1	1	0.0469	27920	-	No Description	388627	35329.7
815_1	PYU1_T010300	16.2536	NA	75014.9	ASGNADVDTYVHR;GIASLFPIQAMTFDK;GYVWNALNR;ISEITQAALK;LLIATDVAAR	1;1;1;1;1	5	6	0.0833	25483;25484;29909;15603;14950;13885	-	No Description	1.19524e+06	35154
773_1	PYU1_T013689	33.4501	NA	68552.4	ALDTMNFTSIK;GFGFVNFEESEGAHK;GYGYVHYETAEAAHEAIAK;LISGKPVYVALAQR;NIPSQWSDEDLLK;NLDTSIDNK;QGPGPAGPQGPGAVNR;SLGYAYVNFHNVADAER;VAIDNTTGASK	1;1;1;1;1;1;1;1;1	9	10	0.1984	20346;30117;34185;28098;28712;13239;26850;32851;32850;15021	-	No Description	1.23563e+06	34323.1
937_1	PYU1_T012349	2.12725	NA	33025.7	LAVNEQLR	1	1	1	0.0256	11045	-	No Description	643163	33850.7
393_1	PYU1_T011980	2.31091	NA	21142.1	QLLTQEK	1	1	1	0.0376	8622	-	No Description	335189	33518.9
79_1	PYU1_T014799	2.13927	NA	44871.1	SAMNSLLNAR	1	1	1	0.0244	15018	-	No Description	670271	33513.6
897_1	PYU1_T003150	5.59171	NA	53932.6	FATWIER;HAVVMVLGDVGR	1;1	2	2	0.0397	10485;20773	-	No Description	763585	33199.3
939_1	PYU1_T004200	14.4608	NA	28232.7	AAPAPATAAALAATSTVFAEK;EQVPVDPVLNAPVVPSDFLVTSQTTQK;SPISLSLAK;TVPGPAIPAAPVK	1;1;1;1	4	4	0.2642	32902;36994;10300;19683	-	No Description	496399	33093.2
695_1	PYU1_T002204	24.1351	NA	132575	EFIDHITIPSK;FFAQNAAR;FVHQEMAAYR;IDESVETR;LVEFIDQLTK;LYLISSPSVR;NLQEVVEMGR;QLFLDAK;TYWVPSFVQEK;YGADALR	1;1;1;1;1;1;1;1;1;1	10	12	0.0787	22342;22341;10534;20719;20718;11231;19322;16990;18315;7921;24931;6075	-	No Description	2.43518e+06	32907.9
756_1	PYU1_T006213	7.32346	NA	22636.7	GAQGIVLVYDVAR;IGIQQVFNEVVQK	1;1	2	2	0.1281	24302;27839	-	No Description	524749	32796.8
206_1	PYU1_T002061	5.46752	NA	27269.1	FLSDFSANAEK;FYDYLAER	1;1	2	2	0.0798	19966;15014	-	No Description	424942	32687.8
176_1	PYU1_T009284	7.36936	NA	16745.4	LGRPSGAVVVEAVTAAAEDVAK;YDVDSDVPGR	1;1	2	2	0.2092	34398;16581	-	No Description	292593	32510.3
388_1	PYU1_T014732	15.926	NA	62061.8	DPSGVNAEFQYK;GAILANELK;GEANVFATDAILAHLMASSR;SVFPWDIVVQR;VNNMVFFDKR	1;1;1;1;1	5	5	0.1125	24116;10650;34160;23905;21340	-	No Description	805150	32206
917_1	PYU1_T004497	17.9806	NA	44104	ADDSARPYTAEQVQIVNK;AEEAASSSTPTSPR;AFTVLSDPDKR;NSAPGAEDAFK;VEQMVEQYHISR	1;1;1;1;1	5	6	0.1719	33592;25106;20645;16039;28158;28157	-	No Description	611537	32186.2
12_1	PYU1_T008413	16.6341	NA	49313.2	GFGHIDFATTEAVDEAVK;MAGEYVNGR;NSEVEDAPLK;QPSSIQNFQGSK;RQPSSIQNFQGSK	1;1;1;1;1	5	7	0.1035	32686;32687;12637;12608;15886;23002;27240	-	No Description	836169	32160.3
861_1	PYU1_T003542	6.87784	NA	28480	DSLVFLAK;DSTLIMQLLR;VISSIENKGDSER	1;1;1	3	3	0.1245	9629;18805;26197	-	No Description	510523	31907.7
778_1	PYU1_T000854	12.23	NA	54799.5	FSDAIWK;HTLNPDGAATPK;ITVNTQLK;NYLDYMGVMHSDLEGDAR;VYAPLDEATTLPR	1;1;1;1;1	5	5	0.1206	8832;19780;10331;34227;26501	-	No Description	858021	31778.6
743_1	PYU1_T008170	10.9655	NA	34824.2	FSDEQIAALTHR;NFDEMIVDLEK;VIGGHAGTTILPLLSQLK	1;1;1	3	4	0.1239	25041;25042;24072;31872	-	No Description	664488	31642.3
885_1	PYU1_T000861	27.9666	NA	120257	FALYNLK;FVFLSATIPNSK;LDFNTEDEK;LEFVGQDSVIQR;LKEEFLSIR;RLEELLR;RLEFVGQDSVIQR;TLPQVDSILPLLR;VEDADPEYMIK	1;1;1;1;1;1;1;1;1	9	10	0.0753	8892;23117;16179;25121;16991;16988;10655;28774;26994;22672	-	No Description	1.92372e+06	31536.4
479_1	PYU1_T002234	2.80167	NA	66294.7	HFAFVELR	1	1	1	0.0133	13214	-	No Description	562552	31252.9
458_1	PYU1_T012585	8.65152	NA	25951.2	AAQVFELMAK;LIASVLQTEGPALAK;SASPSLTEGEK	1;1;1	3	3	0.1452	16095;28019;16013	-	No Description	529622	31154.3
216_1	PYU1_T013640	14.7199	NA	34573	LNTVILK;MGVSPVWGGGAR;SIDAFGLEDLTK;TLWGGPANLQALDSFK;VAVIEIHNPSAR	1;1;1;1;1	5	6	0.185	6967;6965;18262;22640;30817;22545	-	No Description	653094	31099.7
916_1	PYU1_T010817	16.5769	NA	96070.5	ALNNPSENLSK;GHTLFDLYR;MSLLVNTHR;SLFYSGVNLLR;VISPDVLLLDPVIVNGTPIR	1;1;1;1;1	5	7	0.0692	18688;16564;16563;14835;14834;21316;34552	-	No Description	1.62144e+06	30593.2
70_1	PYU1_T013115	7.57285	NA	10954.8	FPNMAITFMGK;HEIKEYLTK;LKFPNMAITFMGK	1;1;1	3	3	0.2444	20890;17865;27753	-	No Description	183019	30503.1
668_1	PYU1_T006770	35.0996	NA	150944	AIAISVVPTGTIK;DEFGFIK;DIVDHSVVLR;EETHGLIEIAK;ETGVISSVKDEFGFIK;FNLVLVK;FSDVMSVHR;HLELVANQK;LPPGTVSFEELIR;SSSSYSSSSYDAR;SVGASAVVSSR	1;1;1;1;1;1;1;1;1;1;1	11	14	0.0811	21361;8471;17587;17588;20317;31246;31247;7882;15056;15051;14165;26815;24919;13245	-	No Description	2.68764e+06	29862.6
81_1	PYU1_T003918	7.0526	NA	44044	ALQSVGQIIGEVLR;VALDMTTLTIMR	1;1	2	2	0.066	27423;24401	-	No Description	773851	29763.5
201_1	PYU1_T003786	3.00469	NA	32205.8	IIQFLTSR	1	1	1	0.0281	12063	-	No Description	561685	29562.4
63_1	PYU1_T004765	3.5263	NA	22115.8	GVDSVSAVGEAAR	1	1	1	0.0647	19654	-	No Description	295070	29507
147_1	PYU1_T000010	3.5263	NA	12645.8	AGFDNLELEQQR	1	1	1	0.1053	25870	-	No Description	294423	29442.3
307_1	PYU1_T006781	5.91798	NA	23913.5	EMMTILVEK;MQVTDPIAR	1;1	2	2	0.0874	15656;13555	-	No Description	382346	29411.2
715_1	PYU1_T010990	7.48356	NA	30643.5	AAVILYK;LEFLYLK;MNAFSYIR	1;1;1	3	3	0.0803	6378;10555;12744	-	No Description	438952	29263.5
696_1	PYU1_T004370	10.0637	NA	70414.9	GGIIHFEISGK;QWQDLFYEER;VIEELYTQTK	1;1;1	3	3	0.0477	17735;25709;19845	-	No Description	1.05233e+06	29231.4
537_1	PYU1_T003423	2.52373	NA	30707.4	NEQDPTLTFR	1	1	1	0.0372	19743	-	No Description	496655	29215
298_1	PYU1_T003630	10.3007	NA	16063.3	LIGPHSIIGR;SIVVHENEDDLGK;VGSLGNLDVTSDDGSVK	1;1;1	3	4	0.2564	14596;26710;26711;30206	-	No Description	315550	28686.4
13_1	PYU1_T009267	2.04339	NA	287095	ERELLK	1	1	1	0.0023	6605	-	No Description	4.53699e+06	28534.5
182_1	PYU1_T000825	15.2181	NA	85821.8	LEDLFLHQIGTLIPHR;LLTWLDNK;LTAAQFDAIEVAMR;VSIQTEPEVTGSQIR	1;1;1;1	4	5	0.0686	32654;32656;12793;28520;29981	-	No Description	1.33445e+06	28392.5
338_1	PYU1_T010832	3.28101	NA	14541.3	VNSELFQEMTR	1	1	1	0.0859	24094	-	No Description	170323	28387.2
810_1	PYU1_T004758	16.0864	NA	109574	AVVVEEENVPGLR;FIQNESDTGAR;IVERPQPQTIGPLDQR;TQGIALSLGDR;TYGDLLIPDAPELIER	1;1;1;1;1	5	5	0.0676	25652;20250;32154;16833;31835	-	No Description	1.64539e+06	28368.8
284_1	PYU1_T002185	4.56769	NA	13792	LVFLSWSPDTAR	1	1	1	0.0976	25141	-	No Description	249649	27738.8
91_1	PYU1_T008201	3.5263	NA	14036.9	LGKPVFVEGK	1	1	1	0.0781	14953	-	No Description	138665	27733.1
230_1	PYU1_T011711	3.5263	NA	25245.9	MLVIDEADEMLNK	1	1	1	0.0575	28202	-	No Description	414094	27606.3
649_1	PYU1_T014246	2.52373	NA	56150.5	VAVEVASIAR	1	1	1	0.02	13112	-	No Description	799599	27572.4
754_1	PYU1_T000685	7.68668	NA	81074.2	FFAESNPAIIQIPGR;LYALGAFDK	1;1	2	2	0.033	30176;12646	-	No Description	1.40521e+06	27553.1
98_1	PYU1_T010612	2.36084	NA	45597.4	HISGVAFVQSTHR	1	1	1	0.0313	26327	-	No Description	631255	27445.9
73_1	PYU1_T007896	5.27341	NA	23459.8	ASNLFFLTEVAR;YDIDMTK	1;1	2	2	0.0905	24479;9382	-	No Description	380846	27203.3
34_1	PYU1_T008860	7.3962	NA	42974.7	ITLEEALLGYRK;VNVVTSDVTKPFQVR	1;1	2	3	0.0707	25530;30508;30509	-	No Description	558584	26599.2
500_1	PYU1_T012231	11.1898	NA	37164.2	DSWLQVK;TLAATEK;YIESHDVSVNGR;YRPIQVVVQSTDKK	1;1;1;1	4	5	0.119	9096;5357;24708;24711;30188	-	No Description	703928	26071.4
133_1	PYU1_T014140	9.85427	NA	41287.5	EVLPPILLEEDAAPR;VATLVNVTLSSDRR;VSLNDFIIK	1;1;1	3	3	0.0972	30200;28443;14072	-	No Description	494815	26042.9
762_1	PYU1_T001486	3.5263	NA	91657.2	VSFPWIEDPSTK	1	1	1	0.0145	25516	-	No Description	1.47343e+06	25849.7
135_1	PYU1_T003625	16.7095	NA	76812.2	DFYGLAVNK;GILSWVPAK;ISPLEMFK;IVLQQFHSTPGPK;LGVPADAR;LSMTYTVLSK	1;1;1;1;1;1	6	6	0.0844	13422;11830;11661;26655;6890;17266	-	No Description	1.23501e+06	25729.3
606_1	PYU1_T001057	2.36084	NA	32645.1	IADFGLAR	1	1	1	0.028	8716	-	No Description	486351	25597.4
398_1	PYU1_T011526	20.3027	NA	99705	AITQIGFEKPTPIQQR;AVPDPVIAQWK;AVTLTSESR;HLVQEFVR;TAAFLLPILER;TNTIVFMETK;VDQLISLSMK	1;1;1;1;1;1;1	7	7	0.0852	31952;19848;11628;13453;20459;18586;16943	-	No Description	1.42471e+06	25441.2
941_1	PYU1_T013658	15.2584	NA	58470.6	ADEIQEADIGTK;ATGATIVSR;GVSDLAQHYFVK;NLIQSSVGTK;NLQDAMQVAR	1;1;1;1;1	5	6	0.1	22025;9103;24371;24373;14013;17350	-	No Description	934053	25244.7
603_1	PYU1_T014761	9.76744	NA	48874.8	LSVLGAITSTQQR;QFGTTLEFVTAK;YMEEIALDTGK	1;1;1	3	3	0.0826	24649;23776;21333	-	No Description	628079	25123.2
888_1	PYU1_T014354	10.6961	NA	72876.8	DADGYYFITGR;NLDWFR;QIVDHAIEGLDFVR;YWDLVQR	1;1;1;1	4	4	0.0574	21567;8347;29602;12098	-	No Description	921878	24915.6
286_1	PYU1_T000533	23.4333	NA	57834.2	EITLTTDPAFENIGTADK;IYITYEK;NDVDFIAASFIR;TMMTVVR;VGDTVLLSDGLIHLTAVK;VVVLSADNLSDDLGK	1;1;1;1;1;1	6	6	0.1464	32949;10675;24472;7982;32192;28723	-	No Description	843827	24818.4
902_1	PYU1_T005043	2.82851	NA	32656.7	SEGVATLWR	1	1	1	0.0292	13208	-	No Description	367085	24472.3
858_1	PYU1_T008800	3.5263	NA	48948.9	VAKPQGPSLLVIR	1	1	1	0.029	24757	-	No Description	531533	24160.6
867_1	PYU1_T006670	2.52373	NA	44339.8	SIDEPVPIAFVVR	1	1	1	0.0318	26415	-	No Description	452292	23804.8
745_1	PYU1_T001997	7.92648	NA	32370.4	FITNDAFAMR;HYVTLLLK;VPFSLTQK	1;1;1	3	3	0.0912	18641;12340;10423	-	No Description	355114	23674.3
904_1	PYU1_T009451	17.6486	NA	99716.3	EQPTGSFLFLGPTGVGK;LDDIVVFEPLGR;NPYNVILLDEIEK;QLVLQELR;TAIVEGLAQR	1;1;1;1;1	5	5	0.0676	31016;24621;29021;12686;14399	-	No Description	1.2531e+06	23643.4
431_1	PYU1_T013748	4.34109	NA	55348.6	AEHYELILVDTSGR;AGAFDQLK	1;1	2	2	0.0438	29486;8333	-	No Description	755520	23610
680_1	PYU1_T004751	15.8094	NA	47315	GLDFSGLISDLK;LAGEFFAK;NFGLYGER;VGALSVVTKDEEEAQR;VTGVQTISGTGGVR	1;1;1;1;1	5	5	0.1358	21169;9299;11400;30977;23375	-	No Description	656047	23430.2
78_1	PYU1_T003311	7.49905	NA	38141.6	AAVEGSDVVINLIGK;FLTWFADR	1;1	2	2	0.0669	27464;14298	-	No Description	537786	23382
758_1	PYU1_T012126	2.12725	NA	57610.4	VITDIER	1	1	1	0.0131	8223	-	No Description	747494	23359.2
596_1	PYU1_T006221	26.0741	NA	136034	ALTPVESLVEAIR;AVLAANAETLNVNTQR;EMLSLLLQGK;FILLEK;LLMEHLLSNYSLSR;LMGLAIR;LQDVFTFETEK;MVEYNAFER;TYVELSK	1;1;1;1;1;1;1;1;1	9	9	0.0763	25317;30460;16873;6020;30375;6274;24179;17774;8035	-	No Description	1.48807e+06	23251
610_1	PYU1_T009009	38.3079	NA	143900	ENQYSLVALEAR;HIEAPLAYK;IGSTIIAQSAK;IHTAWLDER;IPLDVFATITDK;ITAEDPNAGFQPTSGSIK;QQNSGNLSVVFNFAR;SYLIESMETK;TLSDGGFLVLLNGK;TVLDGYFVPEDLAK	1;1;1;1;1;1;1;1;1;1	10	10	0.0962	25165;13845;15487;17166;23420;32012;30420;19138;26212;29090	-	No Description	1.77634e+06	23069.4
683_2	PYU1_T010514	14.1414	NA	49125.5	ALLQFSVGPVK;DILGFFPR;LDVFEER;MEEQAHLR;TISPPSSGQSVNR;YLDVDNR	1;1;0;1;1;1	5	5	0.1268	17811;11664;10058;13075;23293;9662	-	No Description	528770	22990
275_1	PYU1_T008924	3.5263	NA	43952.2	SPSLSAFNNFTK	1	1	1	0.0304	22763	-	No Description	591274	22741.3
670_1	PYU1_T009823	17.756	NA	62288.8	GFIRPSGTEDAVR;INLDQTGNVFIAK;IYHDLPSR;MGILAVLR;QSSEHLAELAR;SVIKVDEVDDTK	1;1;1;1;1;1	6	7	0.1152	25493;26190;12724;9019;20347;23946;23947	-	No Description	772005	22706
457_1	PYU1_T007133	3.5263	NA	68439	QSVEVFPVPLDK	1	1	1	0.0195	24209	-	No Description	949936	22617.5
938_1	PYU1_T002066	29.0602	NA	107401	APFVVALNK;ASIDALKENFR;EDWQLVIR;IDNEGSITYGR;INAEIYWR;LPGLLVIDTPGHESFTNLR;VGTPLVVPSAGGVLVGK;VHNDATELSQELGVR	1;1;1;1;1;1;1;1	8	10	0.1018	11506;21133;21136;14434;19860;14660;34183;34182;28845;30280	-	No Description	1.14475e+06	22446.1
94_1	PYU1_T004518	2.34853	NA	23311.1	QQDAVIHEFAR	1	1	1	0.0514	22788	-	No Description	155810	22258.5
585_1	PYU1_T011111	7.32862	NA	131104	AAVFDILK;LSYMSALGMMTR;VVYIASDGGR	1;1;1	3	3	0.0255	9133;24287;13736	-	No Description	1.51164e+06	22230
712_1	PYU1_T007581	7.0526	NA	37537.6	DINDPSVSSLAGQVK;VVGVLLGSTFQGK	1;1	2	2	0.0838	28388;22513	-	No Description	374374	22022
496_1	PYU1_T005735	8.38561	NA	51511.5	AIGVLSQLFWDR;ALGLPLERPK;LPEVAALIYR	1;1;1	3	3	0.069	25525;15664;17337	-	No Description	570181	21930
263_1	PYU1_T009105	3.5263	NA	54563.4	FLAFESVFR	1	1	2	0.0181	16343;16342	-	No Description	524010	21833.7
763_1	PYU1_T002540	16.5047	NA	78722.8	FAGADYTTTIEGFIPSTGR;FATEDVLETVLK;NDLTYSLAPEALLK;VAPLQVIVVPIPFK	1;1;1;1	4	4	0.0844	33582;24402;28799;28194	-	No Description	979416	21764.8
143_1	PYU1_T005518	9.70608	NA	46803.9	AEGALYVAHGATGK;EQNIPIDATPK;VAPDQAEQIQIR	1;1;1	3	3	0.0881	23873;19891;24475	-	No Description	578166	21413.6
7_1	PYU1_T010410	13.2632	NA	128107	HETIDLLK;SDLNFTPVTLAFK;TLPQFAAYVNQR;TTLMDVIAGR	1;1;1;1	4	4	0.0376	11762;26672;25560;15024	PYU1_T010408	No Description	1.23941e+06	21369.2
547_1	PYU1_T005429	2.82851	NA	26635.3	ANYASHFVNK	1	1	1	0.038	17512	-	No Description	336794	21049.6
823_1	PYU1_T002465	8.09399	NA	19484	ANVMFTNFEIK;APSSANEAETIR	1;1	2	2	0.1322	22787;20505	-	No Description	189066	21007.3
235_1	PYU1_T003235	2.80167	NA	43504.7	NIAFIEIAEATR	1	1	1	0.0314	23954	-	No Description	419369	20968.4
651_1	PYU1_T002352	12.2184	NA	130473	SAAGIQSLLFEVK;VIDVIPVHPGFR;VLDAIVR;YDQYFWFPAPTK	1;1;1;1	4	4	0.0379	24350;23984;6542;29046	-	No Description	1.36187e+06	20951.9
838_1	PYU1_T000751	5.5601	NA	130947	AYPENVEILSLLGHVNGK;QIFSQVR	1;1	2	2	0.0216	33103;9150	-	No Description	1.34322e+06	20664.9
171_1	PYU1_T002875	2.82851	NA	28640.9	VTVAMLQR	1	1	1	0.0317	10366	-	No Description	246668	20555.6
327_1	PYU1_T009200	2.1638	NA	111335	FLSSLSR	1	1	1	0.007	7203	-	No Description	1.25069e+06	20503.2
412_1	PYU1_T012626	2.28715	NA	29584.9	EIPVAVTNLK	1	1	1	0.0361	15295	-	No Description	243775	20314.6
145_1	PYU1_T004619	10.0742	NA	131943	SFAGSNNVER;TANIGHAMTYFLNTGNLR;VVGDIPIMVR	1;1;1	3	4	0.0321	15167;33488;33486;15811	-	No Description	1.23866e+06	20305.9
66_1	PYU1_T013581	5.91386	NA	90774.8	DTLSFAPTVLNAFR;LGLILLAQER	1;1	2	2	0.029	28883;16693	-	No Description	950327	20219.7
302_1	PYU1_T007102	16.1557	NA	77996.6	IFELAETHIGK;LVTTLIEHFR;LYLDDVYDVVGR;NFLQSHTTWR;VTGDLLK	1;1;1;1;1	5	6	0.0712	20943;20944;19984;26035;22027;5621	-	No Description	654717	19839.9
123_1	PYU1_T003302	4.56769	NA	32995.5	ARPDDYLPFLALDESSGK	1	1	2	0.0623	33485;33487	-	No Description	277069	19790.6
497_1	PYU1_T003764	2.48311	NA	69857.2	IAGLDVLR	1	1	1	0.0123	8523	-	No Description	864607	19650.2
717_1	PYU1_T004728	11.6203	NA	31060.3	IDFLINNAGGQFR;TNLTGTFLVTK;VAIVTGGGTGIGK	1;1;1	3	3	0.1263	26989;18950;16808	-	No Description	274388	19599.1
604_1	PYU1_T008374	10.8311	NA	53319.3	IQQQTIPHGLEGR;LYALVLAPTR;QHYLFIPAK;YLVLDEADR	1;1;1;1	4	4	0.0837	27248;16404;16394;15654	-	No Description	559334	19287.4
505_1	PYU1_T013517	14.092	NA	55243.9	FADNFEGK;IPLFSAAGLPHNEIAAQIVR;MAISEEMLGR;TALFMNLANDPTIER	1;1;1;1	4	4	0.1071	10597;34440;17031;30684	-	No Description	567092	18903.1
579_1	PYU1_T004126	7.43923	NA	33566.4	AIIAPHAGFR;HPISLLLHTIR	1;1	2	2	0.0709	14210;22360	-	No Description	263418	18815.6
880_1	PYU1_T008684	38.311	NA	139943	GPGLFAVFVAR;HELIISNSEDR;HSIVLADK;LSFLYLVTGNR;MGLQTFR;MVLYETQSR;NSSLAADHAAAGSFATAMQLLHR;QGNIQVVEMAYQR;SFTPLYLGDR;TGTAGTGMGNLPR;VLADVQAPR;VWDTTGLR	1;1;1;1;1;1;1;1;1;1;1;1	12	12	0.1067	16946;22760;9303;21787;8404;16700;35688;28518;18087;20631;11763;11202	-	No Description	1.29676e+06	18793.6
346_1	PYU1_T006359	3.5263	NA	121214	ELDFTPQFIPSADAPVR	1	1	1	0.0155	32659	-	No Description	1.07109e+06	18791
593_1	PYU1_T004667	8.62252	NA	50019.4	ATLTQMLSR;SSAITVIVQR;TEYILEQVR	1;1;1	3	3	0.0639	13273;14952;17520	-	No Description	577039	18614.2
749_1	PYU1_T007745	2.82851	NA	25317.5	WVLWYDNPK	1	1	1	0.0404	19747	-	No Description	222893	18574.4
473_1	PYU1_T008528	3.5263	NA	39342.8	NQEASILGSIAMAHHVR	1	1	1	0.0475	32028	-	No Description	241398	18569.1
330_1	PYU1_T010766	14.422	NA	68917.7	ELVFLPMLSEYK;IFSIASADDTAER;LTVYLTK;SGLYDLYSK	1;1;1;1	4	4	0.0668	27066;25248;7992;13957	-	No Description	592480	18515
389_1	PYU1_T007224	9.80837	NA	23474.1	DGEGDVGVAFR;FTHLAWINTPR;QITINDLPIGR	1;1;1	3	3	0.1571	16549;24155;20322	-	No Description	275750	18383.3
896_1	PYU1_T010849	6.35481	NA	40028.6	LFDDEEELR;TLQDEVDKLSFIK	1;1	2	2	0.063	17990;28524	-	No Description	366109	18305.5
267_1	PYU1_T006280	12.8245	NA	76539.4	FFQLEQMR;FGIETTLETK;LVDIGANLTNR;SSMEGAQLNSTEIK	1;1;1;1	4	4	0.0605	15784;17096;18668;27680	-	No Description	596174	18065.9
863_1	PYU1_T002885	3.28101	NA	29177	TVYVVNLPAHADEHWLR	1	1	1	0.0654	33725	-	No Description	232483	17883.3
386_1	PYU1_T000389	5.55687	NA	107756	AGDEGYVANIVPIIVK;IADQLLNR	1;1	2	2	0.0241	30152;11044	-	No Description	884414	17341.5
44_1	PYU1_T009499	4.56769	NA	24676.4	ITEIATLLAAK	1	1	1	0.0519	17311	-	No Description	258587	17239.1
616_1	PYU1_T007892	9.13538	NA	27425	LHENNPELTDR;NPEHVLQFTLSELGTEGSIDGNQR	1;1	2	3	0.1429	23628;23627;36525	-	No Description	219797	16907.5
49_1	PYU1_T006797	7.94855	NA	74152.2	LLLQAFEVR;LVYLTMVQVR;SLENHQPLPGIEVGDIGPK	1;1;1	3	3	0.057	15492;19799;33545	-	No Description	691715	16871.1
802_1	PYU1_T000038	7.84871	NA	56391.8	ENMLALYQFLR;GFTALTLLR	1;1	2	2	0.0393	25306;12498	-	No Description	432545	16636.4
4_1	PYU1_T008788	7.0526	NA	28829	ATILSLALQHANVEYR;LNEFLEVVTK	1;1	2	2	0.1032	31683;18864	-	No Description	361060	16411.8
836_1	PYU1_T006745	2.80167	NA	103328	TLSYYISR	1	1	1	0.0084	12788	-	No Description	742266	16136.2
490_1	PYU1_T012194	2.65348	NA	39815.3	FAPLNEAQVSER	1	1	1	0.0339	24289	-	No Description	400958	16038.3
224_1	PYU1_T010637	7.93361	NA	54042.1	GEFVALISR;SAIDIFVNK;VGSVLVGIVSNR	1;1;1	3	3	0.0594	12491;12920;19128	-	No Description	406377	15629.9
27_1	PYU1_T003137	14.8026	NA	131810	FQVVAFAIR;LLNALLTEIER;NAILSALLK;NYVINLGNLR;VLLVDFPSLQGK	1;1;1;1;1	5	5	0.0434	14140;21864;11066;18358;22877	-	No Description	1.05909e+06	15574.9
20_1	PYU1_T004326	24.7209	NA	44874.7	ELFVMAR;EVIELPIKHPELFEALGVAQPK;IDILDAALLRPGR;IEHLELTVR;MEGGGGDSEVQR;VDPLVSLMK;YVVDVDK	1;1;1;1;1;1;1	7	9	0.1965	8807;36058;25961;25960;16163;16165;19760;12759;7983	-	No Description	449128	15487.2
46_1	PYU1_T007642	7.94443	NA	57308.7	LLTGSLDGHLK;TYEVTHGFK;VWDLLSGGR	1;1;1	3	4	0.0559	17629;17628;15208;12790	-	No Description	380981	15239.2
525_1	PYU1_T010079	2.87154	NA	35404.8	LYDVFEGNR	1	1	1	0.0283	16247	-	No Description	273436	15190.9
118_1	PYU1_T014001	6.65309	NA	114123	FESPQVLGFLR;IELLLATPTNTLK	1;1	2	2	0.0236	22117;26055	-	No Description	713353	15177.7
495_1	PYU1_T008863	7.0526	NA	37820.9	GSVFAWGHAFTR;NEGILALMK	1;1	2	2	0.0609	23571;12404	-	No Description	364236	15176.5
873_1	PYU1_T011445	37.5082	NA	216764	FDPLLVK;GPPTERPVNIYVTQPR;IILLLK;ITHLVLDEVHER;ITYVTTGYMVER;LNATHLLALADDRNFVVR;LVVNEESGIVSAR;QFPIQIEPSLPK;TLEGTNLEEEVLR;TLSGLLAEVR;VFSPDLVAASLGLR	1;1;1;1;1;1;1;1;1;1;1	11	11	0.0683	7854;31912;4911;26887;26184;33886;24622;25287;27854;14451;26486	-	No Description	1.79089e+06	15049.5
507_1	PYU1_T014827	3.5263	NA	26446.1	GGVLMAADTLGSYGSLAR	1	1	1	0.0779	31055	-	No Description	147755	14775.5
499_1	PYU1_T006382	9.44416	NA	37476.7	ADFDDLLGSGGIFR;DSSLEVLQLDPR;LFIELLR	1;1;1	3	3	0.0988	27411;24588;9955	-	No Description	265909	14772.7
140_1	PYU1_T000467	18.5797	NA	41915	IEHIGFLKPVGQQSVLVNDGALR;ITLESQLIK;LSSDKFNDTLFVTHASR;NDIILGFLSHSQNYELK;SNAPVLYAPVTTFEAMEK	1;1;1;1;1	5	7	0.2216	36170;13951;32973;32972;33456;33240;33239	-	No Description	280319	14753.6
87_1	PYU1_T000631	14.049	NA	166723	AFAGSPQILVER;IYQIAHALK;LALGINLPELK;SFAVNTIEDAVK;TTGSDFIR	1;1;1;1;1	5	5	0.0344	21983;14345;18507;22135;9718	-	No Description	1.20967e+06	14574.3
740_1	PYU1_T006724	3.5263	NA	21318	SLLTLGHIIWK	1	1	1	0.0579	21716	-	No Description	159226	14475.1
128_1	PYU1_T009573	19.7896	NA	113766	EAHNDSSGFEHVFVGEER;IGTAFPEALPLTEAQAAVK;KLDYLWFGLYR;LFYDLLDNYER;LWDLDTNR;STTTTTMATVSR	1;1;1;1;1;1	6	9	0.0778	33945;33944;32872;32871;27172;27175;26873;13620;20889	-	No Description	804830	14372
335_1	PYU1_T003091	2.82851	NA	46489.2	EGDLGLK	1	1	1	0.0164	5288	-	No Description	356663	14266.5
655_1	PYU1_T009954	4.96946	NA	40484.6	AIFAASITQPK;HFLDAIER	1;1	2	2	0.0531	17401;12725	-	No Description	312129	14187.7
809_1	PYU1_T004679	2.71484	NA	107558	FDTGAISLNNVK	1	1	1	0.0124	21626	-	No Description	742344	14006.5
108_1	PYU1_T003671	2.82851	NA	83067	LLYVNLPVASDR	1	1	1	0.0156	24279	-	No Description	595325	13844.8
149_1	PYU1_T008646	2.2557	NA	26298.8	VAVVPILR	1	1	2	0.0338	8841;8842	-	No Description	164718	13726.5
276_1	PYU1_T014816	11.0253	NA	79857.7	DVPGFYVNR;LALPEVMLGLLPGAGGTQR;TINAEALEVVK	1;1;1	3	4	0.0526	14722;32561;32562;18703	-	No Description	601656	13674
316_1	PYU1_T009385	2.87154	NA	9083.47	LVQTPNSYFMDVK	1	1	1	0.1585	28639	-	No Description	40925.8	13641.9
443_1	PYU1_T011073	11.4423	NA	144174	HTVYPGVLSFYR;LADLTVTSR;LALLFYK;TAGDDLSNLK	1;1;1;1	4	4	0.0295	26329;11993;8870;13646	-	No Description	975225	13544.8
672_1	PYU1_T002686	5.88714	NA	57409.5	EGLVQFASLYASK;LGLQLSFTPAR	1;1	2	2	0.0456	25697;19243	-	No Description	404837	13494.6
855_1	PYU1_T007913	2.56427	NA	81279.7	IGGLSGIYK	1	1	1	0.0123	10066	-	No Description	377002	13464.4
477_1	PYU1_T013124	2.87154	NA	25238.1	TLFVLDPEVK	1	1	1	0.0437	17871	-	No Description	200341	13356.1
353_1	PYU1_T002770	17.9144	NA	241587	ELSGDQNLSR;ESLAATTGAGATAGSGSAK;FLGISNSIANAR;LELSAHVQPITR;SGLFQVTALGR;VDPTLLQYR	1;1;1;1;1;1	6	6	0.034	16451;29537;21096;24385;17465;15995	-	No Description	1.75621e+06	13304.6
345_1	PYU1_T002377	16.6866	NA	232243	ALLEVPK;ELNVLSYLIDSK;ELTAQNEDSIK;FFANSLFMDMPDAR;IGDLISGLMTVGK	1;1;1;1;1	5	5	0.0278	6161;25197;20591;30190;22482	-	No Description	1.41976e+06	13268.8
766_1	PYU1_T001167	12.3602	NA	69810.7	EAYELGLK;EVEQPILHK;IDHVQQIIR;LATAFTVFGEFVEAHHVR;RLDYIIR	1;1;1;1;1	5	6	0.0861	10486;15613;16575;16574;33827;11243	-	No Description	482014	13027.4
874_1	PYU1_T007806	2.41819	NA	55227.9	DVIPFPR	1	1	1	0.0141	8157	-	No Description	388024	12934.1
640_1	PYU1_T004494	2.71484	NA	56304.2	GAESLVIMR	1	1	1	0.0179	11988	-	No Description	356754	12741.2
932_1	PYU1_T000128	2.82851	NA	39929.1	TGFDFVIER	1	1	1	0.0251	15275	-	No Description	240922	12680.1
350_1	PYU1_T008861	2.93136	NA	59148.3	QIWLVDSR	1	1	1	0.0148	13165	-	No Description	333340	12345.9
212_2	PYU1_T000705	17.676	NA	68231.7	GVLVLADFEKPLLK;IIAVLPK;LLDMGFRPEILK;TLTGNAPLDILIATPGR;TLVPGSELEK;VIMFSSDVSAR	1;1;1;1;1;0	5	7	0.1141	28655;28654;5800;26172;30901;30900;14914;19478	-	No Description	440117	12225.5
68_1	PYU1_T006561	35.0872	NA	408050	AFGSEYIER;DTPILENVILK;EVFGAIQIVK;FDNVVFSYK;FFDANPIGR;FNAWESQFADK;GGPSDASFLSR;ILFSFANPLFR;LSIIPQAPVLFK;LVDDEVR;TLVIEPSPEWPR;TVVVAIGGLR	1;1;1;1;1;1;1;1;1;1;1;1	12	12	0.033	14863;20846;15966;16457;13729;23787;15646;23146;23185;8214;25979;12258	-	No Description	2.56318e+06	12090.5
789_1	PYU1_T009011	5.87388	NA	82514.4	SVLDLASLER;TVRPLFYR	1;1	2	2	0.0244	15929;14166	-	No Description	555297	12071.7
683_1	PYU1_T013330	2.11211	NA	56837.8	ELVEVLNQELTR;LDVFEER	1;0	1	1	0.0375	26432;10058	-	No Description	312012	12000.5
869_1	PYU1_T012226	5.78199	NA	30205.6	IDEFASR;LGDVIPADLK	1;1	2	2	0.0616	7980;13829	-	No Description	203027	11942.8
154_1	PYU1_T011627	2.38757	NA	31217.5	SLTGGEYIR	1	1	1	0.0323	12591	-	No Description	190914	11932.1
759_1	PYU1_T000687	3.5263	NA	87275.5	ELFADVVK	1	1	1	0.0104	10443	-	No Description	309742	11913.2
814_1	PYU1_T001112	2.17897	NA	110662	TVIIEEVLK	1	1	1	0.0091	13918	-	No Description	630295	11892.4
514_1	PYU1_T011155	4.91378	NA	29845.4	AAIDAANVQEAK;LLQLLVENR	1;1	2	2	0.0787	19147;15775	-	No Description	222416	11706.1
370_1	PYU1_T009941	8.09399	NA	33088.3	QLQLAYVDVLR;VGLLTTATAK	1;1	2	2	0.0729	22928;11965	-	No Description	233083	11654.2
504_1	PYU1_T000188	8.00164	NA	52242	AGTTNVLITTNVLAR;AQVVVGTPGR;QIMAVVNAMGR	1;1;1	3	3	0.0763	28704;12213;18794	-	No Description	336674	11609.5
752_1	PYU1_T013977	6.32797	NA	19621.9	ATQHSQILTALK;VYSSFDDFR	1;1	2	2	0.12	22727;16996	-	No Description	173244	11549.6
355_1	PYU1_T002632	3.5263	NA	27297.5	QYSIAEVPITFVDR	1	1	1	0.0581	29898	-	No Description	182515	11407.2
771_1	PYU1_T010244	7.36936	NA	79068.5	EEISDLLR;SNAILHQIIVDAIDSETK	1;1	2	2	0.0351	11951;33230	-	No Description	410006	11389.1
552_1	PYU1_T008310	11.6051	NA	173550	AQPQSQLDSASQYR;ASAADYLAK;SMNIMFGSLIGDGK;WIAFQILR	1;1;1;1	4	4	0.0287	29199;10109;27077;14022	-	No Description	830169	11372.2
75_1	PYU1_T007322	3.5263	NA	35257	VAQVFAEAAGAK	1	1	1	0.038	17890	-	No Description	180783	11298.9
262_1	PYU1_T013230	5.45299	NA	38595.3	LGLVPLNVDPR;YDPAHPNDLSK	1;1	2	2	0.0638	18894;20886	-	No Description	202977	11276.5
710_1	PYU1_T001874	13.4184	NA	151110	INAQITQLK;LFETTTTGDAVEALTTQR;NLLDAVTGER;WISLWDVTK	1;1;1;1	4	5	0.0326	13507;33108;33109;15435;17423	-	No Description	683474	11204.5
337_1	PYU1_T000235	5.58825	NA	57853	LIEVLALDGAAK;VPIFPFEMSTSK	1;1	2	2	0.0465	19517;24899	-	No Description	341607	11019.6
189_1	PYU1_T004592	5.58484	NA	45735.2	SIPVNQAVK;TTDPYIILK	1;1	2	2	0.0455	11411;14642	-	No Description	258307	10762.8
260_1	PYU1_T011286	11.4581	NA	150411	AAVDLFR;SEPFGIHLVTTAR;VILLDPLFR;VMNEYVHVR;YSAVHITYK	1;1;1;1;1	5	5	0.0354	6713;26069;15379;17383;15211	-	No Description	954157	10720.9
826_1	PYU1_T013388	4.56769	NA	117581	ENTLASFILAGR	1	1	1	0.0114	22090	-	No Description	674523	10706.7
657_1	PYU1_T005100	3.5263	NA	154335	ASTDQFLNPLFIGAETTR	1	1	1	0.0131	33368	-	No Description	855143	10689.3
437_1	PYU1_T014643	5.18924	NA	63307.9	IHSFTIGLENSPDLIAAK;TPYNFLTK	1;1	2	2	0.0461	32862;12207	-	No Description	330778	10670.3
628_1	PYU1_T003041	2.21573	NA	50508.8	FFALLSGR	1	1	1	0.0176	10132	-	No Description	233211	10600.5
866_1	PYU1_T011400	6.53098	NA	60980.7	TPLRPELQAADAAR;VGAGFAEDIMR	1;1	2	2	0.045	27979;17994	-	No Description	187979	10443.3
506_1	PYU1_T011841	4.92001	NA	77109.9	FVIHDSFR;WNFLALAR	1;1	2	2	0.0231	13263;12457	-	No Description	312892	10429.7
952_1	PYU1_T009605	18.4276	NA	81321.4	EPLYPAELFSPTATDFLQR;IEGDDTQEVR;LAAIAFIESSHR;TSSSLATELQYVPNVFK;YVWETYGTR	1;1;1;1;1	5	7	0.0922	35008;35007;17882;22832;22828;32489;18310	-	No Description	343595	10412
928_1	PYU1_T009544	2.19636	NA	43777	SLLELAK	1	1	1	0.0176	6275	-	No Description	112141	10194.7
460_1	PYU1_T009036	2.38757	NA	49263.3	VPLATSTFR	1	1	1	0.0204	12488	-	No Description	233332	10144.9
187_1	PYU1_T010050	9.13538	NA	49484.9	VDKAPLESYADIGGLESQIQEIK;VIMATNAIESLDPALIRPGR	1;1	2	2	0.0968	36207;34607	-	No Description	232992	10130.1
381_1	PYU1_T010981	9.41344	NA	58299	ASPIVHVR;TNQTFEPLPSVR;YVVTESLFR	1;1;1	3	3	0.0544	9182;25070;16284	-	No Description	303357	10111.9
354_1	PYU1_T012709	7.0526	NA	84639.8	DIVQFVPFNQFR;GQSMLLSLLQK	1;1	2	2	0.0298	27997;19680	-	No Description	282186	10078.1
299_1	PYU1_T006206	21.7971	NA	58900.2	AAVTDDEVKEFMR;DLSVLLDSYEK;GIFGFTGSDNIGK;QFVAELLALK;SAFPAVQAVPSFSETFPVVLGGR	1;1;1;1;1	5	6	0.1318	28009;21751;22762;16876;35771;35770	-	No Description	342013	10059.2
611_1	PYU1_T007074	9.27905	NA	45803.9	LGSLFIVNQLFK;MILQFLVPVK;MLLAAYLDR	1;1;1	3	3	0.0775	24783;18745;14692	-	No Description	280106	10003.8
516_1	PYU1_T000600	18.8649	NA	98097.9	AGAILGVGVVSAGIR;EANHLFVVR;IAQGLLHMGK;QLGYILGR;SLAGEVGEEYNAR;VGQAVEIVGQAGRPK	1;1;1;1;1;1	6	7	0.0778	23717;15327;14748;14749;10428;25215;27984	-	No Description	478294	9964.45
899_1	PYU1_T008177	9.47304	NA	59290.9	EVIADYVTPVNK;ISEGDVILTYAR;SNVVEMILK	1;1;1	3	3	0.0611	23953;23608;13633	-	No Description	318373	9647.67
623_1	PYU1_T005305	2.18773	NA	22408.7	LTYFDGAGR	1	1	1	0.0441	12699	-	No Description	105706	9609.64
466_1	PYU1_T009784	3.5263	NA	22905.8	VANFVYDYPYR	1	1	1	0.0534	25535	-	No Description	115158	9596.54
76_1	PYU1_T015326	4.77925	NA	66033.3	EVAGITFSQK;VSIWQLR	1;1	2	2	0.0277	15149;9884	-	No Description	265816	9493.43
681_1	PYU1_T005528	17.7919	NA	275484	ATEIAGPPELPNDYLSFK;FGDLILK;FTLWWSPTINR;ISLIQIFR;LILILR;LPVPIMANLHR	1;1;1;1;1;1	6	6	0.0258	33183;7114;25901;12438;5500;21038	-	No Description	1.2868e+06	9392.72
742_1	PYU1_T000703	2.43392	NA	52314.2	LSVADIPGLIEGAHR	1	1	1	0.0318	28800	-	No Description	229756	9190.23
122_1	PYU1_T011596	10.7339	NA	48001.6	FLDDYFK;GTFDQPWYFR;HLETLPAPEK;VSPLSTFR	1;1;1;1	4	4	0.0825	11196;22890;16981;10039	-	No Description	293268	9164.62
404_1	PYU1_T003979	3.5263	NA	125836	VSADANIGELR	1	1	1	0.0097	17321	-	No Description	466333	9143.78
309_1	PYU1_T014273	11.9425	NA	69140.2	IDLVLLEAR;QIALPSQELGLALLRPDEISAK;VVNLATVEWK;YNAYQAVFK	1;1;1;1	4	4	0.0813	13852;35769;17801;15948	-	No Description	317137	9061.06
57_1	PYU1_T002803	3.28101	NA	52615.8	LVANAFLAQR	1	1	1	0.0209	15935	-	No Description	331715	8965.27
142_1	PYU1_T010060	8.58078	NA	58513	ENPDGSLYYVAR;NLFEISPVYVK;VVIDKEPDER	1;1;1	3	3	0.0617	24924;22652;19116	-	No Description	231857	8917.58
753_1	PYU1_T004471	4.66197	NA	52033	IPGIIGR;SYEWIGNMK	1;1	2	2	0.0342	5164;16735	-	No Description	230772	8875.83
455_1	PYU1_T012929	2.93136	NA	83225.8	YNDGILVITSADR	1	1	1	0.0171	26279	-	No Description	346056	8873.23
824_1	PYU1_T013844	2.32327	NA	48688	AVEMEDIK	1	1	1	0.0189	10806	-	No Description	263534	8784.48
300_1	PYU1_T004551	9.57633	NA	28287.2	DLEELSVADFQR;GLPLDVALR;NMEPVLQMMQYVR	1;1;1	3	3	0.1323	25917;11361;29907	-	No Description	149307	8782.75
427_1	PYU1_T002281	2.12725	NA	48738	FELIAR	1	1	1	0.0136	5692	-	No Description	269825	8704.03
530_1	PYU1_T008890	15.7414	NA	119561	AAYMILSILR;ISEMEVAIAQAAR;IVGAEIMNFLLEK;LVATLLK;VIVQQQNVDQVR	1;1;1;1;1	5	5	0.0525	17530;25071;27249;5904;26024	-	No Description	519646	8660.76
491_1	PYU1_T014812	3.5263	NA	41381.2	FSVQSYPTLK	1	1	1	0.0266	18135	-	No Description	197533	8588.39
807_1	PYU1_T013625	16.6748	NA	203698	DGELLQGVLDK;IAADLLTTLGR;LNQVALSELISNQR;TLLMVPIVER;YFAPTSVLAPGLR	1;1;1;1;1	5	5	0.0323	18696;17308;29274;18176;25144	-	No Description	910471	8430.29
271_1	PYU1_T001218	7.0526	NA	43208	AIVDSGTSLIAGPK;YYSVFDWGTDTR	1;1	2	2	0.0658	23272;27987	-	No Description	176989	8428.06
180_1	PYU1_T002215	2.11211	NA	126117	WLQFEVR	1	1	1	0.0061	12049	-	No Description	458509	8336.52
839_1	PYU1_T003938	2.0381	NA	72966.2	TNVLELLR	1	1	1	0.0122	11469	-	No Description	338671	8260.28
661_1	PYU1_T006481	3.28101	NA	117531	LNVLSNVIR	1	1	1	0.0086	13474	-	No Description	481294	8157.52
940_1	PYU1_T005829	2.65348	NA	50469	STTLHVALDK	1	1	1	0.0219	15329	-	No Description	217629	8060.34
161_1	PYU1_T010897	2.80167	NA	28678.7	IPTALGAAWK	1	1	1	0.04	13465	-	No Description	158387	7919.37
100_1	PYU1_T010071	2.87154	NA	95920.8	SSAYSYEIVK	1	1	1	0.0118	17381	-	No Description	410667	7897.44
744_1	PYU1_T010843	2.82851	NA	27351.1	SIVTAGSIVTYGK	1	1	1	0.0512	22213	-	No Description	125932	7870.77
488_1	PYU1_T000312	2.29915	NA	44341.4	LSFGFQR	1	1	1	0.0168	8459	-	No Description	77741.7	7774.17
489_1	PYU1_T014556	3.5263	NA	126037	AALGALADGIR	1	1	1	0.0095	13463	-	No Description	511326	7747.37
468_1	PYU1_T002154	2.82851	NA	31482.1	ELALAALER	1	1	1	0.0307	12282	-	No Description	128848	7579.29
925_1	PYU1_T008735	2.5398	NA	66373.1	TFYPTVAFK	1	1	1	0.0147	14938	-	No Description	232834	7510.76
751_1	PYU1_T013015	2.17897	NA	17062	VPGVVALK	1	1	1	0.0497	6461	-	No Description	74510.5	7451.05
635_1	PYU1_T013263	6.45766	NA	120393	FAQWLFGR;LTQDLQQLFR	1;1	2	2	0.0168	13370;21068	-	No Description	460465	7426.86
395_1	PYU1_T010854	2.0338	NA	56601.7	EHLDLAK	1	1	1	0.0141	7676	-	No Description	207530	7411.78
949_1	PYU1_T001295	5.6178	NA	87505.3	FMTLSEVFR;LQLLEAR	1;1	2	2	0.021	16794;8123	-	No Description	356173	7268.83
532_1	PYU1_T005565	2.1638	NA	74840.1	WYALSLR	1	1	1	0.0105	10092	-	No Description	271429	7142.87
967_1	PYU1_T006958	9.11058	NA	101198	ASAVSALAQFAIR;MMYLFIK;VILENAAVR	1;1;1	3	3	0.0317	22510;11139;12253	-	No Description	381934	7072.86
529_1	PYU1_T002902	5.81345	NA	50942.7	IAGDANILGIR;TLSEVIALHR	1;1	2	2	0.045	16264;17104	-	No Description	196896	7032
704_1	PYU1_T013822	3.5263	NA	73469.3	YGNTEAGSHLEGEVVSVAGR	1	1	1	0.0307	33838	-	No Description	256682	6754.8
244_1	PYU1_T013177	5.87623	NA	72972.6	DVLVKPILVNVGR;QTLLFSATMPQK	1;1	2	2	0.0382	25933;24400	-	No Description	342659	6718.8
600_1	PYU1_T003703	3.5263	NA	62032.1	FIHTGLWAYSR	1	1	2	0.0199	24025;24024	-	No Description	134195	6709.74
564_1	PYU1_T011246	2.36084	NA	37971.2	VSGAGTVQLHALGR	1	1	1	0.0413	24429	-	No Description	145074	6594.27
580_1	PYU1_T002009	12.3196	NA	86004.7	ASQAETIVAWR;LALWGPLK;NPLSQVLFGVR;VATSLQTLDVLVQK	1;1;1;1	4	4	0.0551	20066;9753;20006;28095	-	No Description	302476	6575.56
148_1	PYU1_T007075	3.5263	NA	50920	VIEGWHTIQSISK	1	1	1	0.0284	27755	-	No Description	170932	6574.32
947_1	PYU1_T001828	2.39169	NA	34552.7	LGLFEPIQK	1	1	1	0.028	13950	-	No Description	118318	6573.24
333_1	PYU1_T012520	5.99804	NA	93256.5	EADPVAIR;MEQLNELFAGR	1;1	2	2	0.0228	8943;22588	-	No Description	405964	6547.81
739_1	PYU1_T013501	2.87154	NA	95023.9	DLFLAYYQATNR	1	1	1	0.0142	27187	-	No Description	315304	6434.78
764_1	PYU1_T011816	2.2557	NA	42478.1	VYVWDVK	1	1	1	0.0178	10090	-	No Description	115646	6424.78
841_1	PYU1_T013767	2.43392	NA	22801.6	DQGILDYIR	1	1	1	0.0425	15607	-	No Description	57280.9	6364.55
568_1	PYU1_T005478	12.728	NA	162194	DLPLNPLDDTR;EGLMTVTIINDK;GEIVSAIDSVLR;VFVQVVNK	1;1;1;1	4	4	0.0303	21299;23472;20974;10774	-	No Description	577781	6349.24
956_1	PYU1_T008253	10.5789	NA	85884.2	ALLLALQDQSAR;IVTVELVSK;QSFLDGLR	1;1;1	3	3	0.0373	22316;12380;10849	-	No Description	303636	6325.75
378_1	PYU1_T006371	2.36084	NA	19654.2	IVATEFMK	1	1	1	0.0476	10935	-	No Description	86746.3	6196.16
188_1	PYU1_T013387	2.65348	NA	67665.1	ANFDFIR	1	1	1	0.0116	9293	-	No Description	208717	6138.74
574_1	PYU1_T014421	3.5263	NA	84072.6	WVSLDTVLQQK	1	1	1	0.0145	22910	-	No Description	238773	6122.39
765_1	PYU1_T005125	3.28101	NA	51250.5	NPDALELLR	1	1	1	0.0194	13827	-	No Description	171236	6115.56
45_1	PYU1_T013616	7.0526	NA	52781.4	FLLAGIGQEHR;NILALALSSDGK	1;1	2	2	0.0485	20359;19203	-	No Description	183210	6107
774_1	PYU1_T012770	4.53222	NA	107568	LSDIILGR;VLVISEGR	1;1	2	2	0.0162	9433;9017	-	No Description	352114	5968.04
689_1	PYU1_T014023	6.17978	NA	78471.2	DVLATAPTGSGK;TAAFAIPILANLGTPAQEGIR	1;1	2	2	0.0467	16386;34497	-	No Description	254840	5926.52
344_1	PYU1_T002606	8.45979	NA	116691	AIVANGAGNIIER;GILETAGDLR;LLIALVPK;MWFQGVER;QEVAQFMYDR	1;1;0;1;0	3	3	0.0476	22311;13941;8843;14188;21942	-	No Description	312561	5897.38
236_1	PYU1_T005526	6.80731	NA	55330.5	AAAPAPVSATAAPAK;AALAEGNEFK	1;1	2	2	0.0466	22144;14083	-	No Description	169120	5831.71
799_1	PYU1_T011237	7.84871	NA	32850.3	LHSHEIAYGGGSGQQSITAHGSR;YLVTGPHAR	1;1	2	3	0.1056	35720;35719;13083	-	No Description	86253.5	5750.23
268_1	PYU1_T013116	6.45766	NA	29028.8	AFLNTLGFR;ALENEDEKDEYR	1;1	2	2	0.084	13782;28007	-	No Description	103476	5748.67
305_1	PYU1_T007204	2.38757	NA	68001.8	VVNFWDLR	1	1	1	0.013	14066	-	No Description	198434	5669.53
88_1	PYU1_T012096	9.21343	NA	118404	FTQDVFK;FTQLQFDK;LGIISLLNDEVMRPK;SFLSDIFAAK;TYLLEK	0;1;1;1;0	3	3	0.0443	9352;13423;30614;15792;6108	-	No Description	350400	5651.62
678_1	PYU1_T012609	7.0526	NA	58866.2	ITGIEQYAIR;LYANEQEYFK	1;1	2	2	0.0373	17939;22496	-	No Description	190823	5612.44
607_1	PYU1_T002079	2.0381	NA	61020.7	EDWVPR	1	1	1	0.0111	6984	-	No Description	188769	5552.03
130_1	PYU1_T010991	5.6727	NA	40204.6	LWFTLLDK;SLGGDAGADDDTGNR	1;1	2	2	0.0632	13714;25891	-	No Description	104796	5515.59
727_1	PYU1_T001040	4.56769	NA	61193	QVLTNEIHR	1	1	2	0.0169	16159;16160	-	No Description	145512	5389.32
569_2	PYU1_T013600	2.23489	NA	16263.3	AGLQFPVGR;HIQMAVR	0;1	1	1	0.106	11119;8460	-	No Description	48077.5	5341.94
601_1	PYU1_T000240	8.23414	NA	83778	AFVEPYANK;DVGQPEGASPFGIIVYNK;LLPVLLFTSK	1;1;1	3	3	0.0483	13775;32547;16842	-	No Description	224156	5337.05
209_1	PYU1_T012329	2.03057	NA	101188	YHFER	1	1	1	0.0055	5747	-	No Description	285766	5291.96
409_1	PYU1_T012038	5.27341	NA	34642.3	ATFLVISHATHANHR;SIIFANYLAR	1;1	2	2	0.0833	30357;18066	-	No Description	83271.9	5204.49
109_2	PYU1_T008671	2.93136	NA	20326.3	DSILLVFANK;ILILGLDNAGK	0;1	1	1	0.1167	16504;16720	-	No Description	56711.8	5155.62
48_1	PYU1_T012824	3.28101	NA	88192.9	SAASEIALFAVEQR	1	1	1	0.0171	27612	-	No Description	198857	5098.9
650_1	PYU1_T008050	12.2169	NA	64092.3	LFELVIPSLPR;LFGLLAVQR;LFWNLAESDVAVR;LSGDANQDVAVQVIK	1;1;1;1	4	4	0.0829	21825;13178;28187;28984	-	No Description	188471	5093.82
88_2	PYU1_T012064	14.6461	NA	144208	ESLSELMTTIQATK;FTQDVFK;GGGGALTLSTVGTQFK;NQSILVSGESGAGK;SNHYAVIIQR;TYLLEK	1;0;1;1;1;0	4	4	0.0523	28877;9352;27667;23923;19158;6108	-	No Description	339576	4782.76
155_1	PYU1_T007631	4.56769	NA	75925.3	VETFFVQYLGGR	1	1	1	0.0177	25770	-	No Description	180312	4745.04
8_1	PYU1_T013857	11.6203	NA	61641.8	IATSGAGSVFVK;LLVGSIVAER;SEIVHPAESNEVLAYDVAAVPAR	1;1;1	3	3	0.0775	17042;14350;36019	-	No Description	79233.6	4660.8
104_1	PYU1_T006845	3.28101	NA	40854.9	SFLFDVVSK	1	1	1	0.0251	13842	-	No Description	55912.2	4659.35
6_1	PYU1_T004320	2.34853	NA	68867.2	FSEPSLLQQVVSR	1	1	1	0.0213	27569	-	No Description	181259	4647.67
647_1	PYU1_T014146	2.00493	NA	47919.8	VYFEKPR	1	1	1	0.0157	10936	-	No Description	119157	4582.95
151_1	PYU1_T009008	9.48311	NA	96643.8	LNPFSATQMIFQR;SLANHSYDLR;TILLSGPPGIGK	1;1;1	3	3	0.0398	28914;18348;17603	-	No Description	256615	4582.42
367_1	PYU1_T001109	3.5263	NA	34750.1	HVLGLPVGQHISLR	1	1	1	0.0443	28301	-	No Description	100789	4581.31
642_1	PYU1_T013114	6.20353	NA	16906.9	LGTTPIPAVEEVNLFK;QIAESYTAAQK	1;1	2	2	0.1688	30944;19436	-	No Description	40276.2	4475.14
481_1	PYU1_T007728	7.84871	NA	42301.1	LESLLITK;NISVWADELAQEHYK	1;1	2	3	0.0615	10340;31713;31712	-	No Description	78191.2	4343.95
314_1	PYU1_T005028	2.65348	NA	44831.9	ESVALLK	1	1	1	0.0173	5957	-	No Description	125485	4327.07
347_1	PYU1_T001674	5.6816	NA	40580.5	NSWGESWGMK;QKDFWLVK	1;1	2	2	0.0489	18514;14641	-	No Description	79587.3	4188.81
247_1	PYU1_T001019	10.3336	NA	134703	ANNLQELVYK;ESLTELSGGQR;FVDGVSTVTR	1;1;1	3	3	0.0262	18852;18375;15185	-	No Description	312677	4169.03
54_1	PYU1_T004066	8.09399	NA	65687.5	SYISYANGLFAGSER;TQDETPVQANEIR	1;1	2	2	0.0472	29874;27808	-	No Description	134827	4085.66
685_1	PYU1_T006237	2.65348	NA	115061	EFAWIAPTLR	1	1	1	0.0096	19269	-	No Description	223882	4070.58
227_1	PYU1_T006861	2.04339	NA	130457	QILIDQDLR	1	1	1	0.0075	16285	-	No Description	243616	4060.26
463_1	PYU1_T002830	2.71484	NA	43997.2	NLAPIAGELDR	1	1	1	0.0268	18099	-	No Description	98364.7	3934.59
436_1	PYU1_T007918	13.2052	NA	115721	AFDSNPSLNASTR;LDILNSYFAER;QLLDIAVR;TTSLPAHVQTVYIQTLLK	1;1;1;1	4	4	0.0481	24788;23738;10621;33666	-	No Description	203609	3915.56
748_1	PYU1_T011835	2.38757	NA	25663.9	DLIVQGLIK	1	1	1	0.0398	12689	-	No Description	70410.4	3911.69
508_1	PYU1_T012710	2.12725	NA	67958.8	TIEIAGR	1	1	1	0.0114	5950	-	No Description	105189	3895.89
790_1	PYU1_T001673	7.77871	NA	178072	GGTLHSSYFGNR;MFLVDFER;TPIIVLSDK	1;1;1	3	3	0.0179	22199;14322;12286	-	No Description	372028	3875.29
559_1	PYU1_T013560	4.56769	NA	20120	LFISFLEAPTDR	1	1	1	0.0678	25596	-	No Description	46098.4	3841.53
251_1	PYU1_T009247	2.82851	NA	39430.3	INAGIYIFNR	1	1	1	0.0278	18501	-	No Description	64985.6	3822.68
746_1	PYU1_T006431	2.47174	NA	7180.86	AGGATVYTLLNNVK	1	1	1	0.209	25927	-	No Description	15246.4	3811.59
687_1	PYU1_T009436	3.5263	NA	57417.4	FMVADVEVAR	1	1	1	0.0197	17033	-	No Description	108489	3740.99
927_1	PYU1_T012885	2.93136	NA	46813.6	VTYAGWVFK	1	1	1	0.0214	14829	-	No Description	92169.6	3686.78
772_1	PYU1_T001807	2.80167	NA	55517.3	SVAGFLVLSR	1	1	1	0.0198	14074	-	No Description	67346.6	3544.56
875_1	PYU1_T008652	2.93136	NA	62993.4	NVEQLLFSR	1	1	1	0.0161	16024	-	No Description	106042	3534.74
531_1	PYU1_T008883	2.38757	NA	231222	AEVDKLK	1	1	1	0.0034	7024	-	No Description	472345	3498.85
411_1	PYU1_T006124	2.03057	NA	66312.8	HTYTTEFLPRK	1	1	1	0.0188	25169	-	No Description	114045	3455.92
324_1	PYU1_T006306	6.00941	NA	101422	GFGFVQFR;NLAFQTTDSDLEK	1;1	2	2	0.0234	11451;27394	-	No Description	196274	3384.04
321_1	PYU1_T007595	2.52373	NA	50815.5	TLNDSQLDGR	1	1	1	0.0217	16455	-	No Description	83732.3	3349.29
185_1	PYU1_T008691	4.56769	NA	133848	QTIDQIFSIYR	1	1	1	0.0092	24933	-	No Description	197597	3349.1
669_1	PYU1_T003328	6.45766	NA	56880.3	EHTFIDTESVR;TSNIVEDLHTIQLLSK	1;1	2	2	0.0524	23465;31800	-	No Description	90316.7	3345.06
923_1	PYU1_T010228	2.71484	NA	36971.8	TIIITALQSQR	1	1	1	0.0329	20458	-	No Description	66565.3	3328.26
566_1	PYU1_T001225	2.80167	NA	137518	VGDILLTTSVR	1	1	1	0.0089	18289	-	No Description	209761	3277.52
438_1	PYU1_T002598	8.34114	NA	30525.7	DVVDQDPSK;DWDPTIEDAYR;DWDPTIEDAYRK	1;1;1	3	3	0.0778	12781;24823;27968	-	No Description	48711.4	3247.43
210_1	PYU1_T013626	4.7036	NA	52236.3	AWDLAFATMK;GDGTGGESIYGEK	1;1	2	2	0.0487	17621;21329	-	No Description	110790	3165.42
285_1	PYU1_T000994	5.45509	NA	129875	DTIEGLLLR;QAVVVEQLVMR	1;1	2	2	0.0172	13540;21402	-	No Description	213800	3144.11
471_1	PYU1_T001606	7.00625	NA	114542	FLMVSPLSPIK;IVGSGAYDENVKR;VVGVSTLSGEYR	1;1;1	3	3	0.0351	20078;25557;21240	-	No Description	190228	3068.19
909_1	PYU1_T014637	6.32797	NA	134761	AGVSQVLNR;QDIPVVIIFR	1;1	2	2	0.0158	11088;19130	-	No Description	215031	3028.61
69_1	PYU1_T000113	4.56769	NA	17193.6	DTEQDKFVAAAR	1	1	2	0.08	24019;24020	-	No Description	35942	2995.16
67_1	PYU1_T003794	10.1716	NA	125246	FTLGTLSDIVR;IQLLNLAVK;NFSDEATEVR	1;1;1	3	3	0.0264	19795;13046;18049	-	No Description	183713	2963.11
349_1	PYU1_T000604	2.93136	NA	31834.5	YAGLLFFDK	1	1	1	0.0317	14939	-	No Description	53912.9	2837.52
951_1	PYU1_T008079	7.96507	NA	121590	ALEAVLAQR;IFEPIIGLSK;VVGIQVVNDK	1;1;1	3	3	0.0267	11828;16403;14843	-	No Description	195426	2791.8
709_1	PYU1_T001282	5.10241	NA	37159.8	ASAGAMEVLVANNK;NLHEALAVSR	1;1	2	2	0.0702	24667;16161	-	No Description	47116.1	2771.54
423_1	PYU1_T000531	10.0207	NA	29172.2	ELLPFTESLATTGER;FDLAYTSVLK;YQIVLIR	1;1;1	3	3	0.1231	30219;17707;9986	-	No Description	44180.4	2761.28
351_1	PYU1_T001085	6.80731	NA	42961.5	LAFAGHGSSIHLVQFGAPGQYPTIQSIR;QWKPSLVVLR	1;1	2	2	0.0979	37025;19896	-	No Description	56878.5	2708.5
924_1	PYU1_T001758	2.75577	NA	34183.8	ATWNFTSEAFR	1	1	1	0.0358	23282	-	No Description	43199.6	2699.97
804_1	PYU1_T000067	3.5263	NA	70201	TVIQALQETR	1	1	1	0.0155	17800	-	No Description	101098	2660.48
582_1	PYU1_T011949	5.99804	NA	58284.1	FHAVLIDNGLLR;NIADAFIEEVR	1;1	2	2	0.0437	24484;21542	-	No Description	82835.1	2588.6
444_1	PYU1_T006304	2.0915	NA	15362.8	EGEWNWLR	1	1	1	0.062	15497	-	No Description	20071.8	2508.97
357_1	PYU1_T007001	2.17897	NA	43695.7	GVTIPDEWLGENPIYK	1	1	1	0.0402	31985	-	No Description	62246.8	2489.87
597_1	PYU1_T008103	2.47174	NA	41620.4	YSEESNFLFK	1	1	1	0.0276	21113	-	No Description	54163.9	2462
732_1	PYU1_T004378	2.1638	NA	94196.5	IFLSDFSR	1	1	1	0.0094	12245	-	No Description	103442	2405.63
797_1	PYU1_T002621	4.56769	NA	123698	VTNIYDLQSASGDK	1	1	1	0.0126	28010	-	No Description	136662	2356.24
724_1	PYU1_T003167	2.33725	NA	264221	LIISLPR	1	1	1	0.003	7271	-	No Description	259971	2342.08
800_1	PYU1_T002357	4.84121	NA	163080	DAISIANEYLR;IAAIGVATR	1;1	2	2	0.0136	21166;8992	-	No Description	176295	2319.66
207_1	PYU1_T013953	2.38757	NA	69471.6	ATAMAAVDASITGSLK	1	1	1	0.0265	27941	-	No Description	73965.7	2311.43
646_1	PYU1_T009278	2.12725	NA	56451.9	QDIAAHVK	1	1	1	0.0157	9270	-	No Description	50269.9	2284.99
383_1	PYU1_T011552	5.80636	NA	76208.7	EAWALYFSK;LLIPFIQR	1;1	2	2	0.0247	16304;12718	PYU1_T011551	No Description	63520.4	2268.59
543_1	PYU1_T008928	7.0526	NA	79979.2	AATNPAALQNSR;VSVAQAPAPVR	1;1	2	2	0.0319	19530;15686	-	No Description	65528.8	2184.29
864_1	PYU1_T014515	2.36084	NA	48221.3	VFLLQYK	1	1	1	0.0152	10136	-	No Description	30400.2	2171.44
693_1	PYU1_T008299	3.5263	NA	62593.1	FLVIINPVGGAGK	1	1	1	0.023	21874	-	No Description	73132	2150.94
277_1	PYU1_T004229	5.23857	NA	118403	HTIDAGGEIK;VGTVHGITLDPTFNTVWIHSDRR	1;1	2	2	0.0315	13824;36487	-	No Description	128630	2143.83
708_1	PYU1_T013898	4.2383	NA	71316	HLLGLR;YADYLVGR	1;1	2	2	0.0221	4825;11431	-	No Description	93780.7	2131.38
41_1	PYU1_T008893	2.82851	NA	114423	LVVNDFFVR	1	1	1	0.0088	16124	-	No Description	133129	2113.16
562_1	PYU1_T006217	3.5263	NA	105046	IDQDIFVPAAR	1	1	1	0.0119	20479	-	No Description	115413	2098.41
202_1	PYU1_T010856	8.22317	NA	95241.5	ASEYINFDGR;DFEQATDR;IVSEAYER	1;1;1	3	3	0.0295	18191;12150;11717	-	No Description	110740	2050.75
482_1	PYU1_T003921	2.50201	NA	78906.9	DVPDIIIATPGR	1	1	1	0.017	21241	-	No Description	81551.8	2038.79
620_1	PYU1_T005531	8.44975	NA	129318	FAQLLAVLK;SFVPAELVLIPR;VISVNTALTDPK	1;1;1	3	3	0.0284	12803;23749;20948	-	No Description	162594	2032.43
589_1	PYU1_T000469	8.09399	NA	92262.6	QLAVEDYNFLLR;SAETFVSETFAK	1;1	2	2	0.0294	27375;22894	-	No Description	76890.9	2023.45
132_1	PYU1_T008553	9.06109	NA	59024.2	FSGLDLLEGAVR;IALLDFDLQR;QSTTVVLR	1;1;1	3	3	0.0549	21547;19271;9949	-	No Description	68425.3	2012.51
892_1	PYU1_T014583	2.87154	NA	96416.5	QHASPQSALAVIQLFEHGNLK	1	1	1	0.0244	35536	-	No Description	109743	1959.69
97_1	PYU1_T003814	14.422	NA	97346.1	AMSSMDAFANWK;IDAPNASGSLPVHLSPIGHPIR;SVDAPSAPGGGK;VLLGSGSNLAATNPSQPPKPR	1;1;1;1	4	4	0.0756	24225;35370;13864;34345	-	No Description	93448.5	1946.84
375_1	PYU1_T009706	4.56769	NA	47751.3	TVEAEAAHGTVTR	1	1	2	0.0309	23763;23764	-	No Description	58237.7	1941.26
946_1	PYU1_T007705	2.38757	NA	84382.8	APIDFFQIAR	1	1	1	0.013	18417	-	No Description	90660.6	1888.76
720_1	PYU1_T001186	7.0526	NA	194028	ETLTLLFR;LVEAQVVQNTR	1;1	2	2	0.011	12522;20906	-	No Description	182917	1866.5
829_1	PYU1_T001766	4.56769	NA	75789.8	SNAPFVASGLDLLK	1	1	1	0.0207	26171	-	No Description	89563.3	1865.9
320_1	PYU1_T013349	9.57633	NA	152675	IVVAVNPYQWIK;NYHVFYQLVSAR;VFAYLVR	1;1;1	3	3	0.023	26131;27726;8867	-	No Description	143263	1860.56
591_1	PYU1_T001975	2.2557	NA	44308.1	EFDLIR	1	1	1	0.0152	6737	-	No Description	50997.4	1821.34
33_1	PYU1_T001211	3.5263	NA	166126	EILQIASDAK	1	1	1	0.0066	15439	-	No Description	147292	1818.42
83_1	PYU1_T005859	2.27535	NA	76914.5	WGLTFLR	1	1	1	0.0102	9627	PYU1_T005871;PYU1_T005860	No Description	60609.1	1782.62
396_1	PYU1_T013240	2.52373	NA	58521.5	YLFYVGK	1	1	1	0.0136	9533	-	No Description	61359.1	1753.12
212_1	PYU1_T000708	2.50201	NA	84187.3	VIMFSSDVSAR;VIVFLPTAR	0;1	1	1	0.0266	19478;13147	-	No Description	79988.9	1701.89
432_1	PYU1_T000151	5.22019	NA	59443.6	LFDFFK;VLGIFTER	1;1	2	2	0.0251	7415;10829	-	No Description	51439.8	1659.35
385_1	PYU1_T006385	2.0724	NA	120615	VLLFEK	1	1	1	0.0056	5698	-	No Description	112228	1650.41
906_1	PYU1_T007026	6.28207	NA	88850	GSATGGGTTIDTNQR;TEGLNFEGGR	1;1	2	2	0.0331	26243;15131	-	No Description	92921.9	1630.21
363_1	PYU1_T010686	2.47174	NA	75605.3	QAVAYR	1	1	1	0.0089	4798	-	No Description	54944.4	1616.01
963_1	PYU1_T007984	2.2557	NA	12656.9	LIILPDILK	1	1	1	0.0789	13766	-	No Description	12908.9	1613.61
755_1	PYU1_T000237	3.11899	NA	108368	QIWLNYLPAER	1	1	1	0.0112	25449	-	No Description	94981.4	1609.85
602_1	PYU1_T004201	5.48779	NA	28911.9	HLAGLLR;LYTIFDLSGK	1;1	2	2	0.0639	6416;17708	-	No Description	23832.4	1588.83
933_1	PYU1_T005923	5.66858	NA	115678	IFSLLEWK;SLFDGFMTFR	1;1	2	2	0.0176	13713;19741	-	No Description	91837.7	1583.41
526_1	PYU1_T011426	2.33725	NA	83075.2	VGTPVTIGDILFNK	1	1	1	0.0191	27181	-	No Description	75550.9	1573.98
723_1	PYU1_T006906	2.62448	NA	122478	QLWWGHR	1	1	1	0.0065	12184	-	No Description	102391	1528.22
103_1	PYU1_T006345	6.15078	NA	74761.9	SYVEQEFR;VSAEISESER	1;1	2	2	0.0269	14384;16044	-	No Description	44230.9	1426.8
476_1	PYU1_T013575	2.24558	NA	55915.9	VIMWVWR	1	1	1	0.0139	12425	-	No Description	34241	1426.71
578_1	PYU1_T013942	2.52373	NA	56368	FIAPTLLNFK	1	1	1	0.0195	17948	-	No Description	36951.2	1421.2
447_1	PYU1_T006121	6.32797	NA	112019	DIVGFFQSK;VPLLLVINK	1;1	2	2	0.018	13825;12981	-	No Description	82394	1420.59
667_1	PYU1_T004008	2.82851	NA	54979.7	AQLYALTFVPVER	1	1	1	0.0262	27949	-	No Description	37080	1278.62
121_1	PYU1_T012292	2.80167	NA	24155	LQLFGLHAR	1	1	1	0.0402	14275	-	No Description	24866.3	1243.31
384_1	PYU1_T014929	2.01899	NA	101100	DGLLLWVNR	1	1	1	0.0101	15374	-	No Description	71585.2	1234.23
828_1	PYU1_T002706	2.03057	NA	101826	DLLEIIR	1	1	1	0.0078	8988	-	No Description	74555.8	1222.23
522_1	PYU1_T011964	3.5263	NA	34409.7	ALVLLGPVLR	1	1	1	0.0321	14142	-	No Description	23060.8	1213.73
676_1	PYU1_T007838	2.01899	NA	39145	SQVDVTR	1	1	1	0.0192	7083	-	No Description	24473.1	1165.39
690_1	PYU1_T005239	2.38757	NA	105294	LVHDLNMNDK	1	1	1	0.0107	19555	-	No Description	67926.7	1151.3
546_1	PYU1_T014458	2.06195	NA	36894.2	LIVTILPSFGER	1	1	1	0.0346	23883	-	No Description	22547.4	1127.37
435_1	PYU1_T005481	4.84395	NA	68532.7	GTELIFLSSGK;WAVFLLR	1;1	2	2	0.0292	17556;9982	-	No Description	38217.9	1124.05
173_1	PYU1_T013991	2.65348	NA	39576.8	TVGVWDAQTGHR	1	1	1	0.0331	23199	-	No Description	21227	1117.21
451_1	PYU1_T011817	2.22473	NA	37704.6	SIILVEVFR	1	1	1	0.0263	15007	-	No Description	27237.7	1089.51
521_1	PYU1_T012783	2.2638	NA	59536.8	IDHYLGK	1	1	1	0.0133	8218	-	No Description	36984.9	1087.79
266_1	PYU1_T012872	2.50201	NA	311101	QLLPIRK	1	1	1	0.0025	8874	-	No Description	175596	1077.28
391_1	PYU1_T012552	5.49602	NA	64574.3	IDLLENVLR;TLAFALPIVEK	1;1	2	2	0.0341	15347;19211	-	No Description	38517.7	1069.94
626_1	PYU1_T004523	2.47174	NA	106995	QLLSILDR	1	1	1	0.0084	11467	-	No Description	56344.2	1043.41
352_1	PYU1_T001252	3.5263	NA	64421.5	SLGVTQMIVAINK	1	1	1	0.0218	24651	-	No Description	38371.4	1037.07
406_1	PYU1_T008454	2.2557	NA	59312	LFDVLK	1	1	1	0.0107	5385	-	No Description	29103.1	1003.56
410_1	PYU1_T007100	2.50201	NA	64845	LILFDTTLR	1	1	1	0.0151	15579	-	No Description	24279.3	933.818
325_1	PYU1_T009711	5.75987	NA	229828	FYFYLAK;IVIPVTMPIDALFAPR	1;1	2	2	0.0112	11301;31208	-	No Description	103468	899.719
420_1	PYU1_T002310	2.43392	NA	48503.3	DLIAFLK	1	1	1	0.0161	7523	-	No Description	22487.8	864.914
781_1	PYU1_T004514	3.5263	NA	165489	AVANEYAIVHSR	1	1	1	0.0083	23294	-	No Description	83804.1	863.96
281_1	PYU1_T011505	2.38757	NA	49427.3	LLAFISGIPVK	1	1	1	0.0255	17765	-	No Description	24457.7	843.37
102_1	PYU1_T014097	2.06195	NA	107365	FMVFFQR	1	1	1	0.0072	11945	-	No Description	40431.9	825.142
558_1	PYU1_T009275	7.24493	NA	26596.3	DLTTIINVIK;LAEQANETEAER	1;1	2	2	0.0909	16810;24286	-	No Description	11514.2	822.442
825_1	PYU1_T013931	2.07842	NA	47057.4	FLEFLR	1	1	1	0.0144	7651	-	No Description	16862.8	802.99
493_1	PYU1_T014457	3.5263	NA	125109	GYSGVLEFFTR	1	1	1	0.01	21514	-	No Description	54009.5	794.257
418_1	PYU1_T010296	2.04339	NA	23666.9	IAQFNTVEDFWR	1	1	2	0.0588	28324;28289	-	No Description	12327.6	770.473
833_1	PYU1_T011043	5.78199	NA	279063	AQPSILEAVLLQR;VLSSALNASR	1;1	2	2	0.0092	26310;13194	-	No Description	94033.3	717.811
38_1	PYU1_T014130	2.38757	NA	117872	ALAQDQLK	1	1	1	0.0076	9425	-	No Description	38170.1	646.95
402_1	PYU1_T007051	2.65348	NA	77225.7	LVSLIISPTR	1	1	1	0.0149	15817	-	No Description	24159	635.763
232_1	PYU1_T002119	2.39169	NA	176080	YFAILK	1	1	1	0.004	5810	-	No Description	65427.9	629.114
852_1	PYU1_T003507	2.75577	NA	38518.2	GLAGYFLAALAK	1	1	1	0.0345	18955	-	No Description	11180.7	588.459
315_1	PYU1_T004182	2.47174	NA	32989	TKGEAGTGNVVEAVR	1	1	2	0.0487	27530;27528	-	No Description	9858.59	518.873
364_1	PYU1_T002300	5.75987	NA	173091	NSILNAVGIGPR;QGLFYVLIR	1;1	2	2	0.0135	19466;16129	-	No Description	45548.7	479.46
50_1	PYU1_T002635	3.5263	NA	147682	FIALDEILR	1	1	1	0.0067	15515	-	No Description	35664.9	463.18
194_1	PYU1_T014436	6.10952	NA	114392	EMFGFIGMK;GTLGGTYFFR	1;1	2	2	0.0183	14459;16458	-	No Description	24059.1	422.089
326_1	PYU1_T009695	2.80167	NA	75345.1	YGHTELTLR	1	1	1	0.0135	15506	-	No Description	16005.6	372.223
334_1	PYU1_T011985	7.72049	NA	133617	LDALVFLR;VLTAIITTR;VSPSIAATDALLQK	1;1;1	3	3	0.0255	11189;12381;25728	-	No Description	28735	359.188
706_1	PYU1_T003136	3.28101	NA	23427.9	YFLSSHAVDLGR	1	1	1	0.055	24395	-	No Description	4966.18	354.727
211_1	PYU1_T012322	2.82851	NA	126650	LSFSLNPFK	1	1	1	0.0081	14209	-	No Description	21582.8	312.794
931_1	PYU1_T003737	3.5263	NA	47193.6	YLGAYLLELR	1	1	1	0.023	19465	-	No Description	7495.32	312.305
387_1	PYU1_T003016	2.0381	NA	153934	VFFLELK	1	1	1	0.0051	9697	PYU1_T002970	No Description	20367.8	251.455
441_1	PYU1_T004745	2.39169	NA	209281	LTSFGTTTVR	1	1	1	0.0053	15243	-	No Description	23959.8	244.488
793_1	PYU1_T005900	3.5263	NA	87738.9	LLMSNIPVVLAEDQVK	1	1	1	0.0201	31390	-	No Description	6114.64	203.821
910_1	PYU1_T014672	2.47174	NA	77283	SPINWLFK	1	1	1	0.0111	12852	-	No Description	7389.08	194.449
258_1	PYU1_T000893	4.56769	NA	91568.2	VAQANVNSQLAR	1	1	1	0.0146	21382	-	No Description	7741.33	188.813
428_1	PYU1_T014598	2.82851	NA	14824.5	ALVHDGLK	1	1	1	0.0588	8411	-	No Description	1579.68	175.519
439_1	PYU1_T003000	3.5263	NA	70598.6	VSIISVVGAFR	1	1	1	0.0176	17433	-	No Description	3017.2	75.4301
401_1	PYU1_T003437	5.99804	NA	136213	ILTSLQSLMTLR;LVQLIGFLK	1;1	2	2	0.0172	24701;13585	-	No Description	2614.73	42.1731
625_1	PYU1_T005252	2.04339	NA	96284.7	NVNIHR	1	1	1	0.0067	5770	-	No Description	0	0
332_1	PYU1_T000362	2.80167	NA	33068.5	YAQFYNLTVR	1	1	1	0.0334	21477	-	No Description	0	0
136_1	PYU1_T007371	2.62448	NA	82177.3	WFTLFLR	1	1	1	0.0095	12188	-	No Description	0	0
138_1	PYU1_T006350	2.36084	NA	71006.5	FHLYFVSR	1	1	1	0.0127	14771	-	No Description	0	0
59_1	PYU1_T001100	4.56769	NA	46601.8	IQALEASNADVHTR	1	1	2	0.0329	28271;28272	-	No Description	0	0
713_1	PYU1_T011274	2.65348	NA	72458.5	TFWDLQR	1	1	1	0.0109	11687	-	No Description	0	0
560_1	PYU1_T002238	2.03057	NA	155009	LLNPTSQSPLETPPPSVNTMR	1	1	1	0.015	35562	-	No Description	0	0
240_1	PYU1_T007558	3.28101	NA	375363	IYSLILFR	1	1	1	0.0024	13378	-	No Description	0	0
834_1	PYU1_T001041	4.56769	NA	29092.4	EAAADVDPEAANPGNNLYVANLAHR	1	1	1	0.0969	36431	-	No Description	0	0
29_1	PYU1_T004627	2.11211	NA	47404.5	KFAVEALVQSMTSLEGLER	1	1	1	0.0455	34496	-	No Description	0	0
157_1	PYU1_T004411	3.5263	NA	259489	AQFFFLPLVLR	1	1	1	0.0047	24034	-	No Description	0	0
850_1	PYU1_T004007	2.82851	NA	46335.6	TTLVTLLTPVLAER	1	1	1	0.0332	28319	-	No Description	0	0
539_1	PYU1_T006982	2.93136	NA	409375	SEIPLLFK	1	1	1	0.0021	11184	-	No Description	0	0
99_1	PYU1_T006002	2.65348	NA	21141.8	EADGILFGFPTR	1	1	1	0.06	23076	PYU1_T006000	No Description	0	0
222_1	PYU1_T013923	2.0338	NA	75957.6	QVILQGAIPR	1	1	1	0.0148	15690	-	No Description	0	0
52_1	PYU1_T005904	2.39169	NA	61292.7	ALLPYSQALLR	1	1	1	0.0196	20490	-	No Description	0	0
519_1	PYU1_T013384	2.29915	NA	33043	GLYRGLGVSMIGSAPATCLYLTSYEMSK	1	1	1	0.0912	37092	-	No Description	0	0
74_1	PYU1_T005674	2.52373	NA	36567.7	VDAAQVAANR	1	1	1	0.0312	13101	-	No Description	0	0
403_1	PYU1_T002075	3.5263	NA	55299	TYEYLAPTFIFGK	1	1	1	0.0264	28841	-	No Description	0	0
174_1	PYU1_T003265	3.5263	NA	59312.8	LVILNVAENQVAR	1	1	1	0.0246	26343	-	No Description	0	0
295_1	PYU1_T004917	2.06195	NA	39117.3	LSHVLQQVQDADLLGGDEQEAADLK	1	1	1	0.0696	36665	-	No Description	0	0
112_1	PYU1_T005420	2.34853	NA	120903	LDPIVLGGGEQPK	1	1	1	0.0117	23080	-	No Description	0	0
494_1	PYU1_T014448	3.5263	NA	78871	AEALQALLQR	1	1	1	0.0137	16266	-	No Description	0	0
654_1	PYU1_T005637	2.48311	NA	127399	IAIFEVFR	1	1	1	0.0069	12578	-	No Description	0	0
513_1	PYU1_T006967	2.12725	NA	54604.8	LMSVNLCSNIEGQLMVGLMTNPPK	1	1	1	0.0484	36583	-	No Description	0	0
511_1	PYU1_T010983	2.67724	NA	47395.7	LSVEEQHEVLQR	1	1	1	0.0285	27031	-	No Description	0	0
728_1	PYU1_T014706	2.48311	NA	111756	AFIIFK	1	1	1	0.006	5460	-	No Description	0	0
919_1	PYU1_T014477	2.62448	NA	21736.7	LFNMGLIQTK	1	1	1	0.0546	17978	-	No Description	0	0
199_1	PYU1_T007352	2.33725	NA	78524.8	LGKPSLVR	1	1	1	0.0116	8927	-	No Description	0	0
116_1	PYU1_T007028	2.75577	NA	84563.3	GGIPVGSQLIAIDGR	1	1	1	0.02	26676	-	No Description	0	0
962_1	PYU1_T006220	2.93136	NA	257759	IAQEQEYTR	1	1	1	0.0038	17068	-	No Description	0	0
806_1	PYU1_T012221	4.56769	NA	26707.5	FSIAAVTNDIFTR	1	1	1	0.0533	26717	-	No Description	0	0
301_1	PYU1_T006496	2.93136	NA	94208.3	LAEGAVPESVAAALAQR	1	1	1	0.0206	30099	-	No Description	0	0
699_1	PYU1_T011092	2.65348	NA	82205.8	IWILYAK	1	1	1	0.0103	10046	-	No Description	0	0
193_1	PYU1_T003335	4.56769	NA	50346.6	LELAPFYLEHEFGSR	1	1	1	0.0342	31775	-	No Description	0	0
571_1	PYU1_T009286	4.56769	NA	22446.4	AIEAVGSQSGTPSQK	1	1	1	0.0711	26852	-	No Description	0	0
111_1	PYU1_T004272	4.56769	NA	50611.5	QEELMQEFLAEEQAK	1	1	1	0.0321	31899	-	No Description	0	0
311_1	PYU1_T003290	2.93136	NA	122994	EVFDYIFLR	1	1	1	0.0083	19193	-	No Description	0	0
498_1	PYU1_T008320	3.5263	NA	23968	DLVLVPGETALAFYTAK	1	1	1	0.0802	31776	-	No Description	0	0
594_1	PYU1_T008841	3.11899	NA	55717.7	QMMQNPDFLRAMMNPQNMQAMMQMQSAMNQLR	1	1	1	0.0602	37321	-	No Description	0	0
787_1	PYU1_T014408	2.80167	NA	52336.7	VALETLQNLLGK	1	1	1	0.0258	22318	-	No Description	0	0
290_1	PYU1_T008122	4.56769	NA	29873.8	ASAIIPLLDLAQR	1	1	1	0.0489	24849	-	No Description	0	0
577_1	PYU1_T012990	2.00493	NA	76397.8	VVLFFLTK	1	1	1	0.0116	11731	-	No Description	0	0
783_1	PYU1_T006357	2.38757	NA	27237.1	FTILALAK	1	1	1	0.0328	9136	-	No Description	0	0
408_1	PYU1_T008316	2.33725	NA	93596.3	LTFLLK	1	1	1	0.0072	5388	PYU1_T012848	No Description	0	0
890_1	PYU1_T001786	7.0526	NA	23066.4	ALEAGADAADTTAGDDAAK;IIINHLVESR	1;1	2	2	0.1415	31001;18922	-	No Description	0	0
557_1	PYU1_T004889	2.0854	NA	90523.3	VFGCFSKPTSDQVFDHDNVLQGNR	1	1	1	0.0302	36822	-	No Description	0	0
843_1	PYU1_T003343	2.48311	NA	51285.2	IAAQQAVQQLAH	1	1	1	0.0248	21591	-	No Description	0	0
898_1	PYU1_T009080	2.82851	NA	22726.5	HLGLVLLR	1	1	1	0.037	10450	-	No Description	0	0
255_1	PYU1_T007449	2.93136	NA	41839.8	ALEIDEIAGVVEDYRR	1	1	1	0.0427	32163	PYU1_T003664	No Description	0	0
960_1	PYU1_T006263	2.93136	NA	57365.1	VVAIALVR	1	1	1	0.016	8063	-	No Description	0	0
422_1	PYU1_T005086	2.93136	NA	69924.7	TGHAMLHTLYGR	1	1	1	0.0187	24180	-	No Description	0	0
953_1	PYU1_T011299	5.6021	NA	184662	INAILEDIFHIK;LADVVDDANEK	1;1	2	2	0.0139	26025;18748	-	No Description	0	0
181_1	PYU1_T010114	3.00469	NA	50576.3	VAILALLK	1	1	1	0.0178	8064	-	No Description	0	0
196_1	PYU1_T014135	2.28715	NA	60652.1	KNTHETHTIVMEHSGHTYTYIHPDGTQTR	1	1	1	0.0536	37228	-	No Description	0	0
524_1	PYU1_T012118	3.5263	NA	50780	DIDQIQDDMK	1	1	1	0.0226	19738	-	No Description	0	0
548_1	PYU1_T007550	3.5263	NA	45933.2	LGQISGVAAILR	1	1	1	0.0294	19060	-	No Description	0	0
2_1	PYU1_T000920	2.06541	NA	34707	FLLAFR	1	1	1	0.0195	6110	-	No Description	0	0
648_1	PYU1_T000074	3.5263	NA	57814.6	TIIQTLELLR	1	1	1	0.0187	19131	-	No Description	0	0
376_1	PYU1_T005466	2.0381	NA	237219	FLTLLR	1	1	1	0.0028	6023	-	No Description	0	0
231_1	PYU1_T001899	2.07842	NA	29928.4	GLFIIDPEGTIR	1	1	1	0.0448	23350	-	No Description	0	0
220_1	PYU1_T002376	2.87154	NA	47047.3	ALTQIINAVLR	1	1	1	0.0266	19492	-	No Description	0	0
485_1	PYU1_T009148	3.5263	NA	82177.5	SSHASMGDESASLLKPGGAIGGPGVTENDYGKENPINR	1	1	1	0.0504	37315	-	No Description	0	0
954_1	PYU1_T004744	2.0915	NA	58643.9	FTEVGFHGK	1	1	1	0.0172	13288	-	No Description	0	0
10_1	PYU1_T011385	3.5263	NA	208515	GGPPASLSNQGVPSIQSPLASHKATPTPLSAANHPQQYLGDATMANR	1	1	1	0.0252	37372	-	No Description	0	0
918_1	PYU1_T007548	3.5263	NA	38148.4	VGVVGIGGLGHIAIQFIR	1	1	1	0.051	31764	-	No Description	0	0
731_1	PYU1_T005716	2.87154	NA	32185.2	SFGDFWFK	1	1	1	0.0272	13643	-	No Description	0	0
273_1	PYU1_T011131	6.35481	NA	35435.1	LLAPLVTELR;TTLDDLQQER	1;1	2	2	0.0645	16665;19696	-	No Description	0	0
306_1	PYU1_T010065	2.33725	NA	41848.7	ENEPVMEWDLAK	1	1	1	0.0317	26870	-	No Description	0	0
278_1	PYU1_T003738	2.50201	NA	101035	LLSALLVGVNR	1	1	1	0.0121	17657	-	No Description	0	0
440_1	PYU1_T002213	2.36084	NA	85891.4	GQLEAEAQNLR	1	1	1	0.014	19975	-	No Description	0	0
556_1	PYU1_T004525	2.87154	NA	90048.6	QITQILSIIDTK	1	1	1	0.0147	24628	-	No Description	0	0
252_1	PYU1_T006352	7.22117	NA	32334.5	ETLDAAIAWLK;TQTFDSIGIASFGPIDLNR	1;1	2	2	0.0997	20032;34000	-	No Description	0	0
801_1	PYU1_T008886	2.2638	NA	41766	EFVLLPQGFVK	1	1	1	0.0293	21551	-	No Description	0	0
254_1	PYU1_T003626	4.56769	NA	25467.3	GQAWVTFDDVASSSNALR	1	1	2	0.0776	32836;32847	-	No Description	0	0
741_1	PYU1_T000630	2.52373	NA	75492.7	FNAEWTYGLPEAPGGR	1	1	1	0.0226	31349	-	No Description	0	0
141_1	PYU1_T010343	4.56769	NA	46553.3	IPAALAWTTWER	1	1	1	0.0292	25745	-	No Description	0	0
19_1	PYU1_T003780	6.21237	NA	37546.8	GESFATGSEDGTIR;VYDLLTVK	1;1	2	2	0.0636	26029;11287	-	No Description	0	0
234_1	PYU1_T014050	4.56769	NA	62249.8	VVLWDAMFFR	1	1	1	0.0184	21808	-	No Description	0	0
796_1	PYU1_T004314	4.56769	NA	98892.9	LSEASAASADVSQEK	1	1	1	0.0168	27626	-	No Description	0	0
881_1	PYU1_T004563	2.1553	NA	25212.7	LYHDLR	1	1	1	0.0276	7416	-	No Description	0	0
943_1	PYU1_T003406	2.29915	NA	55551.6	TLGGVENLEQALR	1	1	1	0.0257	25372	-	No Description	0	0
215_1	PYU1_T015148	2.38757	NA	4453.35	SGWNVIGAAR;TVLITGSTR	1;0	1	1	0.4524	13557;11213	-	No Description	0	0
215_2	PYU1_T007848	2.21573	NA	24625.8	ALLPNLR;TVLITGSTR	1;0	1	1	0.0687	6849;11213	-	No Description	0	0
164_1	PYU1_T011822	2.33725	NA	81696.3	WNFLALIR	1	1	1	0.0109	13639	-	No Description	0	0
707_1	PYU1_T007904	3.5263	NA	26755.9	VLADALLFQPK	1	1	1	0.0442	19584	-	No Description	0	0
730_1	PYU1_T012886	2.0854	NA	131946	EQIASNRLDASDYLANDTISNESFVR	1	1	1	0.022	37010	-	No Description	0	0
238_1	PYU1_T006843	8.09399	NA	41450.7	EDVTADQLIDVIEGNR;IQILDLPGIIEGAK	1;1	2	2	0.0815	31577;27348	-	No Description	0	0
107_1	PYU1_T004415	2.80167	NA	234295	LQSLIVSEILR	1	1	1	0.0051	21390	-	No Description	0	0
675_1	PYU1_T002121	3.5263	NA	56108.6	AITSDEVNFLVYR	1	1	1	0.0254	28309	-	No Description	0	0
964_1	PYU1_T005654	2.29915	NA	41296.4	TVFFPITVISMR	1	1	1	0.0319	25659	-	No Description	0	0
390_1	PYU1_T011608	3.28101	NA	113313	VLNEHNAVVNVESMVLNGEQTVESSR	1	1	1	0.0254	36915	-	No Description	0	0
399_1	PYU1_T005215	2.36084	NA	153762	VTSLELLNALR	1	1	1	0.008	19987	-	No Description	0	0
581_1	PYU1_T004561	3.5263	NA	12393.5	VIHHEGDAGASWR	1	1	1	0.1204	26223	-	No Description	0	0
638_1	PYU1_T008536	2.38757	NA	83561.9	ALLPFLSR	1	1	1	0.0106	10338	-	No Description	0	0
125_1	PYU1_T002815	3.5263	NA	35163.1	TPAAAASIGR	1	1	1	0.0314	10247	-	No Description	0	0
472_1	PYU1_T009674	3.5263	NA	57029.9	SQQIVATLAGHSK	1	1	1	0.0249	23713	-	No Description	0	0
450_1	PYU1_T009718	2.87154	NA	34281	NPDALPLLWYER	1	1	1	0.0391	27512	-	No Description	0	0
269_1	PYU1_T000923	3.5263	NA	28826.2	ILHTLHDEVR	1	1	1	0.0389	20104	-	No Description	0	0
587_1	PYU1_T006807	2.48311	NA	149279	AFSTFLPNTSMLTSLMDPSSIAQSLGR	1	1	1	0.0201	36953	-	No Description	0	0
465_1	PYU1_T001985	2.39169	NA	111738	ASQMLDK	1	1	1	0.0071	6754	-	No Description	0	0
478_1	PYU1_T013978	2.0915	NA	9877.3	KIEFVEVK	1	1	1	0.0899	12493	-	No Description	0	0
246_1	PYU1_T007509	2.39169	NA	126962	NGGGTAAEAPEAAPSAAVHDAHAQDTQTEAEMRPSQPR	1	1	1	0.0329	37318	-	No Description	0	0
356_1	PYU1_T000773	2.13225	NA	402758	ILIDLR	1	1	1	0.0017	5550	-	No Description	0	0
697_1	PYU1_T005359	2.12725	NA	33996.7	FELQLYQLK	1	1	1	0.0307	18539	-	No Description	0	0
569_1	PYU1_T008571	2.04339	NA	14643.2	AGLQFPVGR;HLQLAIR	0;1	1	1	0.1159	11119;8368	-	No Description	0	0
36_1	PYU1_T008521	2.80167	NA	44412.2	LQQVQALQMASLK	1	1	1	0.0342	26822	-	No Description	0	0
348_1	PYU1_T000413	2.47174	NA	56644.1	LIPWVELAK	1	1	1	0.0173	14780	-	No Description	0	0
641_1	PYU1_T009097	2.2557	NA	405352	LLRNLLLEK	1	1	1	0.0025	16239	-	No Description	0	0
208_1	PYU1_T004490	2.52373	NA	63335.2	YTGLQDSYLSVIK	1	1	1	0.0226	27510	-	No Description	0	0
430_1	PYU1_T010233	4.56769	NA	19851	VLDPASLLVLR	1	1	1	0.0604	18992	-	No Description	0	0
598_1	PYU1_T004613	2.82851	NA	45974	VLSNFTASEQK	1	1	1	0.0266	19837	-	No Description	0	0
15_1	PYU1_T012628	4.3855	NA	48874	SNEWSVYR;TYLAGQVAR	1;1	2	2	0.0383	13817;12085	-	No Description	0	0
32_1	PYU1_T001921	2.21573	NA	59993.3	AILATR	1	1	1	0.011	4395	-	No Description	0	0
961_1	PYU1_T000644	4.56769	NA	22515.1	TLSALLSNMMYEK	1	1	1	0.0637	27811	-	No Description	0	0
368_1	PYU1_T013564	3.5263	NA	89560	SIADLSFAELSR	1	1	1	0.0147	22643	-	No Description	0	0
200_1	PYU1_T000620	4.56769	NA	13995.2	KVLAEETIPK;VVEWYQTHPGY	0;1	1	1	0.1654	16760;24764	-	No Description	0	0
945_1	PYU1_T010335	4.56769	NA	54297.4	AIGSEDSTGYVPYR	1	1	1	0.0292	28086	-	No Description	0	0
656_1	PYU1_T004412	2.05535	NA	88067.4	SLVIIDELGR	1	1	1	0.0125	16320	-	No Description	0	0
718_1	PYU1_T005766	2.00849	NA	102174	EALLKVVQR	1	1	1	0.0099	14311	-	No Description	0	0
674_1	PYU1_T002258	3.5263	NA	101944	DILTPLLLLR	1	1	1	0.0111	18045	-	No Description	0	0
694_1	PYU1_T001720	2.14681	NA	25696.8	VVIIQDPNITK	1	1	1	0.0482	20327	-	No Description	0	0
903_1	PYU1_T014581	3.5263	NA	102911	VILSLGMIGEPQK	1	1	1	0.0142	24974	-	No Description	0	0
935_1	PYU1_T013495	3.5263	NA	163622	IALLDSILK	1	1	1	0.0061	12291	-	No Description	0	0
243_1	PYU1_T012539	2.82851	NA	32984.7	WVFQLLTK	1	1	1	0.0271	13685	-	No Description	0	0
615_1	PYU1_T004491	2.00493	NA	23550.3	GASYNFSFK	1	1	1	0.0429	13256	-	No Description	0	0
115_1	PYU1_T004160	6.32797	NA	86391.8	LPLDEFALSYGLPGAPR;QTMLFSATQTK;TLAFLIPILEK	1;0;1	2	2	0.0508	31844;20861;20954	-	No Description	0	0
588_1	PYU1_T014593	2.93136	NA	78478.2	ISYIFNDIFSK	1	1	1	0.0156	23924	-	No Description	0	0
879_1	PYU1_T004452	4.56769	NA	45833.6	QVEAFIANVTPAAWR	1	1	1	0.0367	30337	-	No Description	0	0
72_1	PYU1_T014365	4.56769	NA	238377	WLIPQLLTSLK	1	1	1	0.0051	22750	-	No Description	0	0

## Sheet: PuPuf4-GFP-repeat 3
Group_ID	Protein_ID	Protein_Qscore	Protein_FDR	Protein_Mass	PeptideSeqs	PepIsUnique	Unique_Peptide_Num	Unique_Spectra_Num	Coverage	Peptide_Query	Sameset	Description	Abundance	iBAQ
307_1	PYU1_T000712	137.593	NA	63508	AKQIWNIIR;CISLGTPK;DASLALLATR;DASLALLATRNGAR;DGGFNAK;DKVLDACNHPSGYLVIMR;DSLGTWASSNR;DVLVEVLK;DVLVEVLKR;EFAYFK;EHIIDLSK;ELFDLVK;ELFDLVKGK;ETAFSTPLLDAAK;GSFVVLAFLESEHGAK;HLASILNR;IIKETAFSTPLLDAAK;ILDVVDDTVLVQK;IYDVAAK;IYDVAAKHDASR;KMQRPHYEMVTR;KNLGDILSANPQK;KVLLQLFSPLK;LADSQVGTK;LADSQVGTKLILEK;LEEVCAANMTELLR;MQRPHYEMVTR;MQYGCFLVQK;NLGDILSANPQK;NLGDILSANPQKK;QIWNIIR;RPASAAADK;SILAELNDHLLAVAMHPTGR;SS…	1;1;1;1;1;1;1;1;1;1;1;1;1;1;1;1;1;1;1;1;1;1;1;1;1;1;1;1;1;1;1;1;1;1;1;1;1;1;1;1;1;1;1	43	136	0.5386	18860;9399;14757;14751;14764;14753;14768;14769;14754;14763;14761;14773;14762;14772;14752;14756;14771;28415;28416;4106;33399;20589;20588;20585;20590;10740;10743;10737;16206;16204;16210;16209;16205;6839;12132;12133;8939;8950;8951;8948;15351;26537;26542;26526;26527;26530;26534;26538;26540;26532;26529;26531;31669;31668;31671;31667;11051;11046;11050;31829;29004;29011;29010;29009;29002;29015;6080;25930…	-	No Description	5.50037e+08	1.66678e+07
104_1	PYU1_T000423	37.6601	NA	51333.3	EFYTPNYHYTIVDAPGHK;FNEIKDEFVK;GVGQIICGR;GYCPVIFSR;IAVGDVIYIEK;IAVMDSNR;KVPVIPYSGFHGENLVTK;MITQIGFKPK;MTAINWK;QGILNAVK;RLPDAPLR;VEQGTVRPGDIVGFAPSGIR;VPVIPYSGFHGENLVTK	1;1;1;1;1;1;1;1;1;1;1;1;1	13	17	0.2931	33641;33643;23103;12323;17256;21522;10407;33061;33060;19545;9524;8191;11568;33300;33299;32604;32603	-	No Description	4.3832e+08	1.46107e+07
163_1	PYU1_T012596	28.5717	NA	27828.9	AMIGVVAGGGR;ASGDYAVIVTHDEDK;ASGDYAVIVTHDEDKGR;EIIHDSGR;KGAGGIFK;KVGLIAAR;QGAAAFR;SLDYVER;VGLIAAR;VTYRDPYR	1;1;1;1;1;1;1;1;1;1	10	25	0.2891	13318;13863;13320;13864;31177;31176;31179;31174;32485;32486;32489;32484;32487;32488;11137;11140;11138;11139;6035;7656;4394;9599;3880;3879;16138	-	No Description	8.89823e+07	5.93215e+06
119_1	PYU1_T003759	52.3107	NA	42041.8	ADYTLPR;AGHQHSAESWGTGR;FIIWTR;GPLIVYANANGAEK;HIMNNANLGR;IGADADVEK;KADYTLPR;LINSDEIQSVLR;LNLLQLAPGGHLGR;LNPYALVAR;NIPGVELANVER;NLGAMVK;QAYAVSR;RGPLIVYANANGAEK;SAFEQLDALYGTYSK;VPEVPLVLEDAVESIQK	1;1;1;1;1;1;1;1;1;1;1;1;1;1;1;1	16	39	0.4058	7932;29443;29442;29447;7941;28128;28157;28109;28156;18753;18791;19332;18754;18755;18790;18788;10823;12446;12447;27229;27228;27227;29057;29078;29055;14293;14294;24640;24663;24638;24641;4721;5152;6527;30797;30796;31686;31687;32643	-	No Description	1.21423e+08	5.78206e+06
58_1	PYU1_T002776	40.9665	NA	20771	ANRPTTFR;APTEKEPNPPAYR;AVEQMYSELAGR;EPNPPAYR;FWYFLHQMK;IKFPLSHR;IVNNYGIWIR;KLNVQQFHDSK;KTTGEILDVNELTEK;LFAPNEVLAK;PIRQFQVVGR;QFQVVGR;TTGEILDVNELTEK	1;1;1;1;1;1;1;1;1;1;1;1;1	13	23	0.6023	12428;29234;26197;26196;26716;26194;26195;11779;11780;24217;24805;13670;22415;22438;25863;31660;17370;17412;17411;20847;7881;30686;30679	-	No Description	6.2955e+07	4.197e+06
223_1	PYU1_T011304	36.7132	NA	27542.3	ATINMLR;ELIYKR;IPLTDNSIIEK;KILQLFR;KLLHFAEGGDAGNR;LLHFAEGGDAGNR;LLHFAEGGDAGNRGDEINK;LVEPFVTYGYPNLK;QASNFLWPFQLSSPNGGYTK;QIQNGVFVK;QNVLLR;STGNFFVPSEAK	1;1;1;1;1;1;1;1;1;1;1;1	12	22	0.4647	7347;7446;22251;22253;22282;10848;29510;29512;26295;26292;26290;33159;33158;31341;33914;14826;14862;14248;14285;4973;23635;23661	-	No Description	5.03154e+07	3.35436e+06
165_1	PYU1_T002231	55.2685	NA	30124.9	EEASAPPAVIK;FDSLASAFK;KDPLFQSAPK;KFDIPYTIVK;KNAAVVALTHVNK;KWGGGIMGLK;LGGDIQPK;LGQLVHK;LKVPPSINQFTNTIDK;NAAVVALTHVNK;NAAVVALTHVNKEDK;NTAADLFK;SKFDSLASAFK;VPPSINQFTNTIDK;WGGGIMGLK;YGLNHVTSLIENK;YGLNHVTSLIENKK	1;1;1;1;1;1;1;1;1;1;1;1;1;1;1;1;1	17	29	0.4498	17733;17731;17732;13230;13229;18427;21659;21657;26591;15291;7635;6533;32401;22079;22076;31084;31096;31085;9558;20869;30805;30814;30806;10867;11447;29566;29583;29582;31139	-	No Description	5.19454e+07	2.88586e+06
96_1	PYU1_T005257	33.3043	NA	55995.3	AQLGLGHSYSR;AQQILNASR;FTLGIQDK;IDSFIDEPTTK;IVNDNYVYAR;LISHAGSLTNLAK;NFLEMNLPK;NLSQSISDELK;QLHEYLVSK;SIVLDEEK;STLNEDKLDGLK	1;1;1;1;1;1;1;1;1;1;1	11	12	0.2224	20450;13782;10979;22996;21738;25170;17508;21953;17923;11380;25434;25433	-	No Description	7.90887e+07	2.8246e+06
212_1	PYU1_T000589	58.3024	NA	44123.8	AGQHGYHHR;AHLLEVQVNGGSAADK;APHLTAFMGYK;FIDTSSKFGHGR;FMGPLAR;GHGYEGVITR;KAHLLEVQVNGGSAADK;KYQTNPADIENEINR;QVPVSAVFAK;SALEEIK;SALEEIKLK;SAMTEQDLTEK;SLLVHTK;SLTTVWAEHLSEEVK;SLTTVWAEHLSEEVKR;VACIGAWHPSR;VLAHTQIR;YQTNPADIENEINR	1;1;1;1;1;1;1;1;1;1;1;1;1;1;1;1;1;1	18	26	0.3933	15895;31083;22017;22515;26127;6436;16891;16890;31953;32337;32338;14676;15251;6374;14777;23083;22542;22543;6633;31899;32730;32729;22574;11567;31586;31585	-	No Description	6.41856e+07	2.56742e+06
41_1	PYU1_T010277	21.6679	NA	16679	APVIDVTK;FFSEEAEK;FHPGYFGK;GRLPEIPVIVK;HFHLLR;LPEIPVIVK;LWTLVSEK;THCPTVNVER	1;1;1;1;1;1;1;1	8	11	0.3933	8176;8177;13262;12068;21548;7469;14009;14008;12875;12874;21277	-	No Description	2.84573e+07	2.37144e+06
76_1	PYU1_T004541	14.2238	NA	24342.4	INWIANAVHK;QGYVVAR;QLPVIHR;VLNSYWVNQDATYK;YLEELWK	1;1;1;1;1	5	10	0.2195	19629;19655;19628;19653;19657;5965;8914;31729;31740;13035	-	No Description	2.98859e+07	2.13471e+06
170_1	PYU1_T014171	34.1377	NA	24221.6	ADGSLSLDGNHEK;ASVDQFPYVAHLVSDEK;CHPFQVLR;DNFGPAVVEALR;EQLSSEALEAAR;EVYAQMR;IYDVGNK;SKDNFGPAVVEALR;VAIGQPIISVR;YMPNHGPLAAFLNR	1;1;1;1;1;1;1;1;1;1	10	19	0.4836	25816;25813;25845;25815;32822;15687;23794;23795;24363;24360;10078;6961;29840;29839;19210;31018;31020;31145;31144	-	No Description	2.63083e+07	1.87916e+06
302_1	PYU1_T014032	10.2507	NA	14346.4	HVPLDLR;QLDDYQQELAQLR;TLTVYNQTQK	1;1;1	3	3	0.2419	8448;31183;20662	-	No Description	1.49923e+07	1.87403e+06
217_1	PYU1_T003784	19.2284	NA	15184.5	AELNDFDR;ALIDGPFSVTGVNR;IATIIDVVDENK;LALTDITIK;VALINYGPDSGK;WNSTTWAK	1;1;1;1;1;1	6	10	0.4667	12988;28773;28774;25342;25341;25340;13328;21958;13525;13561	-	No Description	1.81525e+07	1.81525e+06
174_1	PYU1_T001825	15.3489	NA	14420.7	DYLHVIASDK;FTIDCTIPVDDR;LHVAAVAPFSK;VGVLGDAVK;VLDPASFEK	1;1;1;1;1	5	5	0.4016	19475;28898;18774;8715;13931	-	No Description	1.40103e+07	1.75128e+06
106_2	PYU1_T000701	37.7015	NA	25382.3	AVDAALIK;EEQFFAQSAAAPVIPDQR;KIDAEPFLK;KSIVPGSVLILLSGR;KWYPADYIPKPLPSAK;QLESGLLLVTGPYK;QNIVLAR;RQNIVLAR;RVNQAYVIATSTK;SIVPGSVLILLSGR;TKEEQFFAQSAAAPVIPDQR;VNGVPLR;VNQAYVIATSTK;WYPADYIPKPLPSAK	1;1;1;1;1;1;1;1;0;1;1;0;0;1	11	27	0.4762	6718;6719;6716;33132;33131;15842;15841;30417;32690;32691;30089;30090;29803;30091;30088;30087;7144;6597;7142;6599;12654;28876;28877;27931;33886;33885;5335;24045;24047;32010;32013;32009	-	No Description	1.81874e+07	1.51562e+06
203_1	PYU1_T000689	22.5299	NA	16462.1	AAGVSFFFK;FAHAIVAGIDR;FAHAIVAGIDRYPR;KAAGVSFFFK;VLDDEVLANPESR;VVVLLNGR;YVADIDLK	1;1;1;1;1;1;1	7	9	0.3681	12800;19766;19764;30898;17366;17365;28995;9175;11520	-	No Description	1.23366e+07	1.37074e+06
73_1	PYU1_T010595	6.13957	NA	52259.2	SGLIIQDSR;TKQEALAAAVAEK	1;1	2	2	0.0463	13362;25344	-	No Description	3.13423e+07	1.30593e+06
94_1	PYU1_T010976	19.4601	NA	53259	DFFGGHTYER;ILDQTGMK;KDDLEADGYLVDK;QQLIDDVR;SIAAPTITASLDSR;TGPSLMPGGPR	1;1;1;1;1;1	6	6	0.1309	21799;10412;29453;13280;27679;16780	-	No Description	3.76588e+07	1.25529e+06
188_1	PYU1_T013556	14.6274	NA	15473.7	AENVVPLR;AVDLSLNDKK;NGNEFSSEK;NTSSFLVK;YSGIASGK	1;1;1;1;1	5	6	0.3094	10133;17445;17444;14098;10058;6151	-	No Description	1.08544e+07	1.20605e+06
95_1	PYU1_T008707	21.7662	NA	16942.5	AIVGVSADDIR;DGSSYVFINSK;IVWTLGWR;LKVEEVSR;RDGSSYVFINSK;SLFLQR;TETCSFSEGR	1;1;1;1;1;1;1	7	10	0.3642	17867;17870;21407;14746;12331;26812;26811;26810;5596;19883	-	No Description	1.17542e+07	1.17542e+06
322_1	PYU1_T004174	25.3723	NA	16721.2	ANGQSVPIGIDASK;DDEVTVVR;FTEADVAQANVD;FVIHVAGVVK;GKFTEADVAQANVD;KAHFGAHSTQR;KDDEVTVVR;KFVIHVAGVVK	1;1;1;1;1;1;1;1	8	12	0.396	26302;26347;26338;26391;11374;23456;16112;29171;22140;15831;20718;20719	-	No Description	1.03792e+07	1.15324e+06
21_1	PYU1_T005930	22.9439	NA	23032.7	CEQLEISGSHVR;ELLQGQHVVAVR;FMQFLNK;FMQFLNKR;LASEVGWK;LASLVAK;MVIPDALR;VFDGIPSPYDK	1;1;1;1;1;1;1;1	8	14	0.3251	28048;26027;26028;26026;26025;11183;16695;16694;9869;3937;3933;10725;10726;22096	-	No Description	1.93919e+07	1.07733e+06
274_1	PYU1_T003299	11.2921	NA	21390.8	GIDLIAGGK;LAVVVGTVTDDIR;LYQSNTNQAPLSIAR	1;1;1	3	6	0.1927	8241;26357;26361;31589;31590;31578	-	No Description	1.0722e+07	1.0722e+06
273_1	PYU1_T000073	11.6193	NA	17505.6	APPPPAGEEK;LITEGEIDIPEK;TVGGEVAPASALAPK;VGPLGLSPK	1;1;1;1	4	4	0.2788	13494;26306;26663;9093	-	No Description	1.25972e+07	1.04977e+06
164_1	PYU1_T002050	16.4697	NA	18327.9	ANGAIHK;GALPITMAPQPFVDLM;IEHVHQSK;LSTYMR;QGFLTR;VGDYVDIK	1;1;1;1;1;1	6	7	0.3187	4151;31929;12936;5770;4413;10514;10516	-	No Description	1.29634e+07	997186
143_1	PYU1_T003790	11.2496	NA	18753.9	EDAINWFQTK;GELATEILDR;LVINCCVGESGDK;VKEYELK	1;1;1;1	4	4	0.2439	22509;17920;28867;10525	-	No Description	8.87977e+06	986642
218_1	PYU1_T000934	30.5421	NA	21379.4	DFSHVTLDIR;DQIELSGNDLAK;FLDGIYVSEK;KVALSEGVSYHR;NFLGEK;NVDIPEDVK;SADIKDQIELSGNDLAK;VALSEGVSYHR;VGFTYK;VSQDAANISQACLVK	1;1;1;1;1;1;1;1;1;1	10	13	0.4521	20960;24334;19796;19798;25938;4091;14671;14672;32405;21463;21462;4233;31042	-	No Description	1.4935e+07	933437
227_1	PYU1_T002125	25.9044	NA	33886.8	AEILMGK;EVLESNKVPAPAR;GNVGFVFTNQDLNQIR;IFLVGVDNVGSNQIQQIR;KNPGHPLEQVIPLLK;KQEYFSK;KVFSNYIK;NPGHPLEQVIPLLK	1;1;1;1;1;1;1;1	8	13	0.2658	6027;27888;27889;32431;32432;33120;33119;31626;31628;11262;13711;30609;30607	-	No Description	1.36757e+07	911711
169_1	PYU1_T004226	13.7696	NA	27592.3	AGDAEVPGLTDVQIPR;LNIANPATASQK;QGVLSNGR;VLEIDDELK	1;1;1;1	4	4	0.1867	31324;21775;7741;16301	-	No Description	1.06658e+07	888814
196_1	PYU1_T007678	27.6824	NA	23150.8	GFTLEELK;GFTLEELKEAGINR;HNNVIPNGHFHK;NAVQHTGPLFPIAR;NGDASPEETKNAVQHTGPLFPIAR;STTAVITEEMKEESVFK;TWFDQAAK;VKHNNVIPNGHFHK	1;1;1;1;1;1;1;1	8	18	0.372	11521;30832;28004;28054;30133;30134;30135;30155;30157;30158;34878;32943;32906;32942;12552;31362;31361;31360	-	No Description	1.08234e+07	832569
204_1	PYU1_T005724	12.0475	NA	23534.9	ELEFYQR;LDEQFASGR;LLAVISSRPGQSGR;QWYEAHYGVK	1;1;1;1	4	5	0.1951	13185;14464;28671;23505;22888	-	No Description	8.27434e+06	752213
173_1	PYU1_T012429	16.5421	NA	37665.8	APAGIPVELMNTDDVK;ASEIAPAAYATDK;FLSVTGAEQTEK;LPEPTLTIPR;VQFSTASMGK	1;1;1;1;1	5	5	0.1832	31531;24507;24588;18655;16224	-	No Description	1.50403e+07	752013
142_1	PYU1_T009816	25.2175	NA	28792.6	APAIFSER;ATQGIYPLQNVFIR;AVDPFTR;FVPEIIGK;LMELHEGGAEEK;MTQIMTEEASK;QEDQLVESLAGTGGR;VDIKDLFLK	1;1;1;1;1;1;1;1	8	11	0.3294	9902;31188;6874;10329;26380;26379;24260;30670;30668;16986;16985	-	No Description	1.23586e+07	726975
287_1	PYU1_T008493	10.2507	NA	16691.6	APLTTESAMK;LTADYDALDVANR;VNTLIRPDGQK	1;1;1	3	5	0.2267	15979;28559;28557;28558;22194	-	No Description	5.67887e+06	709859
133_1	PYU1_T013144	21.5429	NA	22870.9	HIYHELYMR;IDKHIYHELYMR;KVWLDPNESTELALANSR;LPFKVIWMR;VLMETIHK;VWLDPNESTELALANSR	1;1;1;1;1;1	6	10	0.241	22829;23395;31151;33269;20494;20493;12686;13282;32859;32858	-	No Description	7.47301e+06	679365
159_1	PYU1_T008321	16.5124	NA	15743.7	HLLPNGFLK;KYCAEIAHNVSGR;MPNIGYGSNSK;TRHLLPNGFLK;VQVTPVVRPK	1;1;1;1;1	5	6	0.3333	15030;29887;29886;20247;24080;18174	-	No Description	5.84157e+06	649064
306_1	PYU1_T006322	6.17755	NA	17038.3	HGVVEYVPVYSK;SASVQVISR	1;1	2	2	0.1391	26938;11883	-	No Description	2.28676e+06	571691
126_1	PYU1_T000686	14.184	NA	12498.9	DVDFYLGK;IQGLQDK;NLPAEAISASVR;NQYSHTSLIK;VMLYPSR	1;1;1;1;1	5	7	0.3964	12201;12202;6749;21773;21771;20518;9017	-	No Description	4.54075e+06	504527
231_1	PYU1_T008124	6.13957	NA	12534	ESSVYESYALPK;NIVDQSAIR	1;1	2	2	0.1944	26805;14245	-	No Description	2.48724e+06	497449
205_1	PYU1_T005830	26.0126	NA	36365.2	DGNLVVDGQEIR;DGTPMYVMGVNHK;KVVISAPPK;LTGMAFR;SATLAQIK;VDQVAIGINGFGR;VIPALNGK;VPTPDVSVVDLTCR;VVISAPPK	1;1;1;1;1;1;1;1;1	9	13	0.2471	24759;24760;24758;28833;11592;6565;7792;25962;7103;7105;30649;7037;7036	-	No Description	8.25048e+06	458360
259_1	PYU1_T008336	13.3205	NA	18772.1	CPFTGNISIR;FNVLEVEAASETKPINVR;NVAAHVSPAFR;QDGVFLASK	1;1;1;1	4	4	0.2945	19590;33178;19720;12488	-	No Description	4.27318e+06	427318
272_1	PYU1_T014263	22.5898	NA	26478.8	DDITGEPLIQR;DDNVDTLAAR;GFILDGFPR;LAEVEANTGMAR;LDEMLAEEK;LTAFHQQTQPVIDFYR;RGFILDGFPR	1;1;1;1;1;1;1	7	11	0.2833	22675;16928;14445;14447;14444;23399;16451;17081;32988;32987;20046	-	No Description	6.53492e+06	384407
61_2	PYU1_T009592	23.849	NA	42352	AEYDESGPSIVHR;AGFAGDDAPR;AVFPSIVGRPK;DLTDYMMK;GYSFTTTAER;HLGIMVGMDQK;IWHHTFYNELR;SYELPDGNVIVIGNER;TPEVLFQPSLIGK;VAPEEHPVLLTEAPLNPK;VVAPPER	1;0;0;1;0;1;1;0;1;1;1	7	9	0.3368	29065;12893;19806;19805;14809;18483;21805;30050;30049;30048;32184;32183;28390;32972;5690	-	No Description	8.90939e+06	356376
208_1	PYU1_T008293	23.5549	NA	29343	AIPYVATSDGR;DSAGNDFATR;ECLPLIIILR;KAIPYVATSDGR;LMYDVK;QEVTIICLNK;SGNVFAIGNDSRPLVSLPK;YPDPLIK	1;1;1;1;1;1;1;1	8	13	0.2835	19103;19104;19107;15542;15573;22159;23410;6194;21466;33015;33016;8297;8294	-	No Description	6.65048e+06	350025
66_1	PYU1_T000854	26.1699	NA	54799.5	EGILMFQK;FSDAIWK;HTLNPDGAATPK;ITVNTQLK;LVIEDGK;RQEFAEQIK;VGDMPHEDPADQIELAK;VYAPLDEATTLPR;YYDGWFSK	1;1;1;1;1;1;1;1;1	9	11	0.185	12526;9048;21583;10801;5901;19075;32639;32638;28771;28772;16004	-	No Description	8.87353e+06	328649
114_1	PYU1_T001540	50.8171	NA	70303	AETTISQNAGR;AKFESLGEELFK;DAGAIAGLDVK;DGQVEIIANSEGNR;DWLEEHEEATLR;EKGDSNVETSIR;GDSNVETSIR;IINEPTAAALAYGLDTNAGNNGQK;LGEFNISGLER;LIGEAAK;LSQDDIDR;NDLEQFIYR;NFNDEIVK;NLDPSTSAR;NTAIPVR;VQTMLSSLFNGK	1;1;1;1;1;1;1;1;1;1;1;1;1;1;1;1	16	24	0.2638	19028;27536;27537;14707;29811;29812;30238;25522;16452;34445;34444;21986;3928;12381;12382;20794;20742;12967;12353;5781;25157;25200;25749;25780	-	No Description	1.20573e+07	309162
14_1	PYU1_T014867	6.13957	NA	9391.22	ESTLHLVLR;FVNVVAGAK	1;1	2	2	0.2118	16072;10385	-	No Description	1.53294e+06	306589
179_1	PYU1_T013381	22.2982	NA	33367.4	AGVSALVK;EQWDDLEAAIR;FVGVAPGPIK;GTANVTLDAGK;IALVTGGGTGLGK;LDPTGAFEK;SLGAEWGK	1;1;1;1;1;1;1	7	7	0.2208	5036;25926;13203;15282;18929;12931;8368	-	No Description	5.03624e+06	279791
335_1	PYU1_T000252	8.97768	NA	16115.9	GHAVGDIPGVR;RGHAVGDIPGVR;VSGVSLLALYK	1;1;1	3	3	0.1586	16469;21962;19114	-	No Description	2.72011e+06	272011
30_2	PYU1_T005020	15.1172	NA	36583.3	DDVVDTASVVASK;KPLIVNK;LPLATFVDGMSEK;NVYSYTTSFR;VSYYYDTTK;VYISAVWSPK	1;1;1;1;0;1	5	8	0.1834	24430;7072;27822;27825;27824;28267;22091;18742;19111	-	No Description	5.43387e+06	271693
230_1	PYU1_T010450	13.3205	NA	15617.7	DANTVFLYGFR;QMVVEVIHPGRPNVPK;SSGFALVYDTVNDAK;VKDANTVFLYGFR	1;1;1;1	4	4	0.3212	24331;32306;30909;30273	-	No Description	1.95446e+06	244308
125_1	PYU1_T007279	16.8394	NA	25497.7	AGYEFMTVDDLK;AGYEFMTVDDLKK;FPTLVGSNEGLGEK;KYDAFLASDTLIK;LNSELLAK	1;1;1;1;1	5	6	0.2096	27261;30069;30068;28838;29513;9810	-	No Description	3.05999e+06	235384
310_1	PYU1_T003379	38.4784	NA	75714.2	ALIDNIAK;ALYVGHLDYK;ASLEYLEEVR;DQAGFPSEK;DTIPEIWNGK;EITIPQSVIESR;ELESLGHDTSHMK;ETGYVPPPR;HAEAVAAK;NWACDELLTHR;SASLVTPR;TPTVIHPTYAISR;YGDSLYR	1;1;1;1;1;1;1;1;1;1;1;1;1	13	16	0.1931	8716;20075;21153;12960;19892;19891;26780;29493;29492;14238;14239;6594;28044;7746;28980;9322	-	No Description	8.71817e+06	202748
57_1	PYU1_T005442	11.5154	NA	87325.2	FNHVGFGTVNDESGK;IESGQTSLPLDQVDVAAEK;ILEFQGHNVNR;LVELLDEAK	1;1;1;1	4	4	0.0684	31074;33118;25250;14715	-	No Description	8.8605e+06	201375
253_1	PYU1_T010081	3.06978	NA	156137	GDQGGLDLSK	1	1	1	0.0072	13376	-	No Description	1.58703e+07	198378
336_1	PYU1_T014610	19.8055	NA	38799.4	FASADLMK;FDLEFR;GTIVESVNVK;IHIDRPDIYTMQSR;NDASLFMVGSSTK;NILIDIFR;VELEEMGPR	1;1;1;1;1;1;1	7	9	0.1994	9626;7594;15245;31998;31997;32098;26285;13877;16365	-	No Description	4.52081e+06	196557
97_1	PYU1_T013078	12.0475	NA	44406	HPQALSALEVLR;LYGAWSAISQK;NDADLLVVVPQK;TEIVNALR	1;1;1;1	4	4	0.1111	25497;21655;24643;10766	-	No Description	4.90257e+06	196103
6_1	PYU1_T010857	14.5852	NA	28037.9	AFVAVGDHNGHIGLGVK;EVATSIR;GGDDNKEWVPVTK;GYWGLMIGAPHTVPNK;TLGNFVK	1;1;1;1;1	5	5	0.2317	31672;5969;28742;31974;6055	-	No Description	3.4856e+06	193644
84_1	PYU1_T001249	10.0191	NA	21824.8	QGVDVSPFR;RVNQALYLLATGAR;VNQALYLLATGAR	1;1;1	3	3	0.1173	13902;30504;27298	-	No Description	2.12864e+06	177387
106_1	PYU1_T007035	3.06978	NA	26543.2	RVNQAYVIATSTK;VNGVPLR;VNQAYVIATSTK;WYPADYIPK	0;0;0;1	1	1	0.1208	28876;28877;5335;24045;24047;19189	-	No Description	2.69555e+06	168472
[truncated: 289 more rows]

## Sheet: GFP
Group_ID	Protein_ID	Protein_Qscore	Protein_FDR	Protein_Mass	PeptideSeqs	PepIsUnique	Unique_Peptide_Num	Unique_Spectra_Num	Coverage	Peptide_Query	Sameset	Description	Abundance	iBAQ
[truncated: 137 more rows]
