# Supplementary material for: A non-classical PUF family protein in oomycetes functions as a pre-rRNA processing regulator and a target for RNAi-based disease control
Source: PLoS Pathog. 2025 Jul 31;21(7):e1013379. doi: 10.1371/journal.ppat.1013379 (PMC12324679; doi:10.1371/journal.ppat.1013379)
Supplement: S4 Table — (XLSX) [file ppat.1013379.s021.xlsx]

## Sheet: RNA-seq
Gene_id	Gene name	Gene description	FC(mRNA_T10/mRNA_WT)	Log2FC(mRNA_T10/mRNA_WT)	Pvalue	Padjust	Significant	Regulate	mRNA_T10_14_1	mRNA_T10_14_2	mRNA_T10_14_3	mRNA_WT_1	mRNA_WT_2	mRNA_WT_3	mRNA_T10	mRNA_WT
gene_PYU1_G000003		-	2.752	1.46029	3.5e-28	7.46e-27	yes	up	18.97	20.05	18.64	12.28	12.55	12.75	19.22	12.5267
gene_PYU1_G000010		-	4.705	2.23425	7.24e-24	1.21e-22	yes	up	47.29	46.98	47.04	20.05	16.69	18.45	47.1033	18.3967
gene_PYU1_G000011		-	2.339	1.22577	5.42e-14	4.51e-13	yes	up	9.04	11.6	10.39	8.65	7.44	7.76	10.3433	7.95
gene_PYU1_G000016		-	2.358	1.23769	1.98e-22	3.02e-21	yes	up	51.83	49.69	51.99	39.55	39.95	37.82	51.17	39.1067
gene_PYU1_G000020		-	0.292	-1.77648	0.00111629	0.00291715	yes	down	0.13	0.23	0.2	1.28	1.12	1.1	0.186667	1.16667
gene_PYU1_G000024		-	3.279	1.71344	3.76e-11	2.39e-10	yes	up	6.58	8.23	8.52	3.7	3.83	5.23	7.77667	4.25333
gene_PYU1_G000032		-	0.209	-2.2551	5.43e-11	3.4e-10	yes	down	1.02	1.02	1.44	10.55	8.77	10.66	1.16	9.99333
gene_PYU1_G000033		-	0.491	-1.02707	0.00345602	0.00823151	yes	down	2.75	3.74	2.87	9.03	13.95	11.16	3.12	11.38
gene_PYU1_G000044		-	0.462	-1.1151	2.69e-06	1.04e-05	yes	down	3.01	3.73	3.39	10.88	10.64	17.53	3.37667	13.0167
gene_PYU1_G000047		-	0.34	-1.55672	0.000695783	0.00188246	yes	down	0.57	0.15	0.39	2.26	1.62	2.06	0.37	1.98
gene_PYU1_G000048		-	0.47	-1.09067	0.0118275	0.0252498	yes	down	0.39	0.57	0.56	2.19	2.02	1.6	0.506667	1.93667
gene_PYU1_G000049		-	0.143	-2.80365	0.00468489	0.0108922	yes	down	0.35	0.12	0	1.9	2.09	1.84	0.156667	1.94333
gene_PYU1_G000050		-	0.316	-1.66397	0.000116051	0.000356666	yes	down	0.19	0.27	0.15	1.53	0.95	1	0.203333	1.16
gene_PYU1_G000051		-	0.239	-2.06487	1.82e-05	6.26e-05	yes	down	0.13	0.21	0.11	1.3	0.99	1.06	0.15	1.11667
gene_PYU1_G000052		-	0.092	-3.44006	9.23e-08	4.24e-07	yes	down	0.06	0.02	0.08	1.03	1.05	1.1	0.0533333	1.06
gene_PYU1_G000057		-	5.571	2.47798	1.2e-05	4.23e-05	yes	up	0.44	0.48	0.36	0.19	0.12	0.11	0.426667	0.14
gene_PYU1_G000059		-	2.004	1.00294	1.82e-09	9.86e-09	yes	up	48.57	54.21	63.55	55.97	48.66	46.41	55.4433	50.3467
gene_PYU1_G000066		-	0.255	-1.97121	2.37e-10	1.39e-09	yes	down	0.3	0.36	0.52	3.31	2.04	2.96	0.393333	2.77
gene_PYU1_G000072		-	3.004	1.58712	2.02e-31	5.08e-30	yes	up	4461.07	3956.45	4029.51	2283.81	2748.44	2613.42	4149.01	2548.56
gene_PYU1_G000073		-	3.316	1.7295	1.14e-43	5.05e-42	yes	up	4694.12	4503.98	4567.79	2339.46	2396.16	2754.05	4588.63	2496.56
gene_PYU1_G000083		-	2.047	1.03371	2.14e-08	1.04e-07	yes	up	6.2	7.48	8.33	6.73	5.86	6.72	7.33667	6.43667
gene_PYU1_G000086		-	4.008	2.00306	4.56e-55	3.09e-53	yes	up	11396.5	11679	12001.4	5011.58	4819.94	5927.82	11692.3	5253.11
gene_PYU1_G000094		-	0.4	-1.32117	1.43e-15	1.35e-14	yes	down	2.64	3.14	2.69	11.3	14.51	11.92	2.82333	12.5767
gene_PYU1_G000095		-	0.346	-1.53199	6.67e-11	4.14e-10	yes	down	1.1	1.17	1.23	6.3	6.01	5.91	1.16667	6.07333
gene_PYU1_G000101		-	0.378	-1.40508	8.26e-11	5.08e-10	yes	down	5.84	6.23	5.5	28.99	22.43	32.43	5.85667	27.95
gene_PYU1_G000106		-	0.293	-1.7688	0.00657255	0.0148226	yes	down	0.07	0.09	0.11	0.72	0.49	0.48	0.09	0.563333
gene_PYU1_G000113		-	0.172	-2.53939	1.46e-11	9.59e-11	yes	down	1.65	3.65	1.79	30.01	27.33	17.37	2.36333	24.9033
gene_PYU1_G000118		-	0.341	-1.55007	0.0121819	0.0259307	yes	down	3.79	6.38	5.85	29.45	44.68	10.03	5.34	28.0533
gene_PYU1_G000119		-	0.35	-1.51307	0.00768842	0.0170901	yes	down	1.36	2.73	1.69	8.83	17.46	3.16	1.92667	9.81667
gene_PYU1_G000120		-	7.558	2.91792	0.00439494	0.0102707	yes	up	0.44	0.08	0.22	0.08	0.03	0.07	0.246667	0.06
gene_PYU1_G000121		-	4.505	2.1716	0.000835971	0.00223327	yes	up	0.19	0.19	0.24	0.08	0.09	0.08	0.206667	0.0833333
gene_PYU1_G000123		-	0.272	-1.87588	0.000911328	0.00242227	yes	down	0.17	0.29	0.29	1.47	2.71	0.66	0.25	1.61333
gene_PYU1_G000142		-	0.272	-1.87884	1.04e-23	1.73e-22	yes	down	5.41	4.66	4.91	32.93	28.96	37.25	4.99333	33.0467
gene_PYU1_G000143		-	0.229	-2.1285	9.83e-08	4.5e-07	yes	down	1.8	2.24	1.58	14.49	8.67	21.07	1.87333	14.7433
gene_PYU1_G000155		-	2.664	1.41361	2.56e-18	2.94e-17	yes	up	9.23	8.91	8.2	6	6.29	5.45	8.78	5.91333
gene_PYU1_G000156		-	4.116	2.04127	0.000309862	0.000888396	yes	up	1.68	1.06	1.6	0.16	0.47	1.23	1.44667	0.62
gene_PYU1_G000159		-	0.225	-2.1533	2.65e-16	2.62e-15	yes	down	38.06	30.83	24.57	259.96	338.26	149.29	31.1533	249.17
gene_PYU1_G000160		-	0.216	-2.20856	1.09e-21	1.6e-20	yes	down	2.2	1.79	1.32	13.92	17.81	12.2	1.77	14.6433
gene_PYU1_G000164		-	2.869	1.52036	1.34e-23	2.2e-22	yes	up	47.32	59.11	57.19	34.24	30.18	38.16	54.54	34.1933
gene_PYU1_G000165		-	2.117	1.08202	0.0148838	0.0310884	yes	up	72.33	89.34	69.86	49.45	66.11	101.79	77.1767	72.45
gene_PYU1_G000166		-	5.444	2.44473	2.5e-18	2.88e-17	yes	up	4.63	6.58	4.66	1.53	1.38	2.3	5.29	1.73667
gene_PYU1_G000167		-	3.686	1.88194	1.47e-68	1.54e-66	yes	up	5674	6241.44	6109.81	2903.88	2744.09	3142.9	6008.42	2930.29
gene_PYU1_G000171		-	2.099	1.06973	6.47e-11	4.03e-10	yes	up	22.15	29.5	30.27	23.31	22.71	24.06	27.3067	23.36
gene_PYU1_G000181		-	0.427	-1.22808	4.06e-07	1.73e-06	yes	down	2.41	5.12	3.49	13.42	17.94	14.37	3.67333	15.2433
gene_PYU1_G000189		-	5.358	2.42174	1.12e-18	1.32e-17	yes	up	24.64	29.73	21.69	7.49	9.25	8.93	25.3533	8.55667
gene_PYU1_G000195		-	0.201	-2.31335	8.74e-29	1.91e-27	yes	down	5.78	8.86	7.47	56.94	83.19	55.19	7.37	65.1067
gene_PYU1_G000200		-	0.079	-3.66613	0.0183374	0.0375276	yes	down	0	0.05	0	1.18	0.38	0.6	0.0166667	0.72
gene_PYU1_G000208		-	0.079	-3.66613	0.0183374	0.0375276	yes	down	0	0.05	0	1.18	0.38	0.6	0.0166667	0.72
gene_PYU1_G000213		-	0.497	-1.00899	5.55e-12	3.79e-11	yes	down	2.87	3.15	2.71	11.73	10.75	9.08	2.91	10.52
gene_PYU1_G000225		-	0.056	-4.17116	1.51e-18	1.76e-17	yes	down	0.19	0.27	0.08	5.53	4.94	6.63	0.18	5.7
gene_PYU1_G000226		-	0.444	-1.17206	2.6e-12	1.85e-11	yes	down	7.5	6.01	6.97	32.31	27.55	23.53	6.82667	27.7967
gene_PYU1_G000228		-	2.931	1.55123	5.98e-18	6.7e-17	yes	up	8.77	12.06	11.53	5.65	6.56	7.45	10.7867	6.55333
gene_PYU1_G000229		-	15.494	3.95364	0.0129659	0.0274213	yes	up	0.08	0.11	0.05	0	0	0.04	0.08	0.0133333
gene_PYU1_G000231		-	2.094	1.06615	6.04e-12	4.1e-11	yes	up	13.38	16.49	13.69	13.26	13.3	10.72	14.52	12.4267
gene_PYU1_G000239		-	2.58	1.36717	1.75e-37	5.93e-36	yes	up	125.58	140.47	141.63	97.86	87.32	98.69	135.893	94.6233
gene_PYU1_G000245		-	2.192	1.1325	0.00551332	0.012633	yes	up	7.43	7.71	7.99	9.38	5.13	4.96	7.71	6.49
gene_PYU1_G000252		-	4.225	2.0791	2.97e-68	3.1e-66	yes	up	12001.6	10798.1	10674.2	4543.24	4865.67	4907.59	11158	4772.17
gene_PYU1_G000253		-	13.164	3.71851	1.12e-22	1.74e-21	yes	up	9.51	7.97	6.07	1.2	0.67	1.38	7.85	1.08333
gene_PYU1_G000254		-	25.877	4.69361	0.0011739	0.00305599	yes	up	0.96	1.06	1.04	0.21	0	0	1.02	0.07
gene_PYU1_G000273		-	0.319	-1.6462	1.85e-20	2.46e-19	yes	down	1.59	1.59	1.48	9.66	7.19	9.39	1.55333	8.74667
gene_PYU1_G000279		-	0.351	-1.51161	5.46e-20	7.1e-19	yes	down	8.53	8.15	5.97	37.62	39.45	38.63	7.55	38.5667
gene_PYU1_G000283		-	0.386	-1.37452	2.38e-14	2.04e-13	yes	down	16.75	11.52	12.32	64.53	57.83	67.39	13.53	63.25
gene_PYU1_G000306		-	0.014	-6.17385	1.85e-11	1.2e-10	yes	down	0.06	0.06	0.06	8.42	4.08	10.03	0.06	7.51
gene_PYU1_G000310		-	0.482	-1.05418	0.0149774	0.0312592	yes	down	0.52	0.43	0.26	1.53	1.53	1.47	0.403333	1.51
gene_PYU1_G000311		-	0.473	-1.07904	2.52e-14	2.16e-13	yes	down	14.61	13.72	11.93	57.8	43.73	51.82	13.42	51.1167
gene_PYU1_G000317		-	0.214	-2.2266	3.1e-32	8.15e-31	yes	down	16.5	18.47	16.88	125.1	184.37	123.44	17.2833	144.303
gene_PYU1_G000340		-	3.086	1.62585	7.27e-13	5.45e-12	yes	up	103.12	84.17	69.45	67.86	50.42	32.92	85.58	50.4
gene_PYU1_G000346		-	0.007	-7.06357	6.12e-08	2.87e-07	yes	down	0	0	0	1.77	1.49	0.6	0	1.28667
gene_PYU1_G000349		-	0.095	-3.40175	6.59e-35	2.02e-33	yes	down	4.28	3.21	3.84	98.95	79.84	39.18	3.77667	72.6567
gene_PYU1_G000350		-	0.011	-6.54303	1.65e-12	1.2e-11	yes	down	0.87	0	0.43	105.3	84.67	34.18	0.433333	74.7167
gene_PYU1_G000351		-	0.043	-4.5481	8.89e-05	0.000276407	yes	down	0	0.67	0	10.55	9.19	8.63	0.223333	9.45667
gene_PYU1_G000352		-	0.011	-6.51965	6.23e-85	1.28e-82	yes	down	0.12	0.32	0.23	39.88	32.43	38.12	0.223333	36.81
gene_PYU1_G000353		-	0.07	-3.82839	1.47e-16	1.47e-15	yes	down	0.2	0.33	0.23	7.09	8.77	3.42	0.253333	6.42667
gene_PYU1_G000361		-	0.279	-1.84038	4.18e-11	2.65e-10	yes	down	0.52	0.8	0.85	5.26	4.02	4.64	0.723333	4.64
gene_PYU1_G000366		-	2.911	1.54132	1.56e-08	7.77e-08	yes	up	0.78	0.84	0.87	0.44	0.56	0.52	0.83	0.506667
gene_PYU1_G000373		-	3.486	1.80173	3.33e-21	4.67e-20	yes	up	37.37	46.72	42.86	17.01	23.47	24.44	42.3167	21.64
gene_PYU1_G000374		-	3.809	1.92937	2.09e-13	1.65e-12	yes	up	33.2	46.8	45.12	13.48	20.94	24.57	41.7067	19.6633
gene_PYU1_G000376		-	3.034	1.6012	1.08e-07	4.92e-07	yes	up	15.14	18.38	24.04	13.57	7.94	13.26	19.1867	11.59
gene_PYU1_G000378		-	3.365	1.75061	3.54e-43	1.55e-41	yes	up	40.6	41.81	40.55	27.25	19.77	18.98	40.9867	22
gene_PYU1_G000380		-	0.43	-1.21636	2.99e-09	1.59e-08	yes	down	2.21	1.71	2.1	7.9	8.34	8.84	2.00667	8.36
gene_PYU1_G000394		-	0.404	-1.30878	1.69e-23	2.77e-22	yes	down	7.99	9.19	7.33	39.85	38.11	30.96	8.17	36.3067
gene_PYU1_G000400		-	0.341	-1.55294	6.4e-21	8.87e-20	yes	down	3.51	3.92	3.08	17.86	20.28	16.99	3.50333	18.3767
gene_PYU1_G000402		-	0.427	-1.22899	1.34e-05	4.69e-05	yes	down	3.68	3.03	1.65	13.67	9.78	11.91	2.78667	11.7867
gene_PYU1_G000403		-	2.264	1.1786	3.71e-20	4.87e-19	yes	up	171.36	220.94	183.11	148.06	144.42	162.46	191.803	151.647
gene_PYU1_G000405		-	0.472	-1.08209	1.13e-05	4.01e-05	yes	down	0.47	0.31	0.28	1.47	1.28	1.27	0.353333	1.34
gene_PYU1_G000407		-	0.268	-1.89731	0.0131639	0.0278049	yes	down	0.01	0.02	0.07	0.32	0.19	0.21	0.0333333	0.24
gene_PYU1_G000408		-	0.219	-2.1902	9.31e-10	5.19e-09	yes	down	0.16	0.28	0.19	1.8	1.96	1.34	0.21	1.7
gene_PYU1_G000409		-	3.098	1.63127	0.000924177	0.00245248	yes	up	47.27	44.24	43.2	26	40.75	11.3	44.9033	26.0167
gene_PYU1_G000412		-	0.485	-1.04531	1.23e-10	7.39e-10	yes	down	2.74	3.48	3.31	12.15	13.08	9.99	3.17667	11.74
gene_PYU1_G000413		-	0.204	-2.29507	1.41e-57	1.08e-55	yes	down	4.17	4.76	4.2	40.38	41.33	33.87	4.37667	38.5267
gene_PYU1_G000414		-	0.094	-3.41881	3.83e-05	0.000126295	yes	down	0.26	0.09	0.09	2.41	2.33	3.73	0.146667	2.82333
gene_PYU1_G000417		-	0.433	-1.20613	9.93e-23	1.54e-21	yes	down	25.86	24.62	22.92	116.19	102.09	87.02	24.4667	101.767
gene_PYU1_G000418		-	0.495	-1.01442	0.000339205	0.000967466	yes	down	1.3	1.5	1.49	6.23	5.25	4.16	1.43	5.21333
gene_PYU1_G000426		-	0.357	-1.48404	1.65e-29	3.72e-28	yes	down	27.27	25.52	27.1	129.36	142.97	129.31	26.63	133.88
gene_PYU1_G000427		-	0.099	-3.33908	2.3e-48	1.21e-46	yes	down	0.77	0.99	0.91	18.07	12.76	17.64	0.89	16.1567
gene_PYU1_G000429		-	0.383	-1.38645	0.0108172	0.0233277	yes	down	80.75	75.12	50.74	274.97	526.75	161.88	68.87	321.2
gene_PYU1_G000430		-	0.383	-1.38645	0.0108172	0.0233277	yes	down	80.75	75.12	50.74	274.97	526.75	161.88	68.87	321.2
gene_PYU1_G000431		-	3.154	1.65704	0.00015934	0.000479295	yes	up	122.3	118.91	110.32	67.65	100.12	32.59	117.177	66.7867
gene_PYU1_G000432		-	0.098	-3.34545	2.91e-51	1.72e-49	yes	down	34.25	26.9	26.81	645.22	377.99	622.54	29.32	548.583
gene_PYU1_G000434		-	50.578	5.66043	0.000144094	0.000436326	yes	up	1.78	1.38	2.61	0	0	0	1.92333	0
gene_PYU1_G000441		-	0.482	-1.05353	1.95e-12	1.4e-11	yes	down	80.34	69.64	82.32	298.46	326.82	241.71	77.4333	288.997
gene_PYU1_G000446		-	3.44	1.78229	0.000106288	0.000328115	yes	up	0.56	0.83	1.19	0.28	0.33	0.72	0.86	0.443333
gene_PYU1_G000451		-	0.314	-1.66934	1.11e-23	1.84e-22	yes	down	2.16	2.56	2.35	14.06	12.26	14.07	2.35667	13.4633
gene_PYU1_G000454		-	0.004	-7.88681	3.3e-05	0.000109648	yes	down	0	0	0	2.57	0.23	2.85	0	1.88333
gene_PYU1_G000457		-	0.185	-2.433	1.86e-18	2.16e-17	yes	down	1.72	2.24	1.1	18.39	19.64	10.87	1.68667	16.3
gene_PYU1_G000471		-	0.31	-1.68904	0.000713701	0.00192935	yes	down	0.44	0.27	0.14	1.86	1.34	1.75	0.283333	1.65
gene_PYU1_G000472		-	0.266	-1.91247	7.41e-08	3.44e-07	yes	down	1.22	2.8	1.3	11.69	7.08	16.74	1.77333	11.8367
gene_PYU1_G000474		-	0.004	-8.06705	2.61e-05	8.8e-05	yes	down	0	0	0	2.08	0.3	4.02	0	2.13333
gene_PYU1_G000482		-	3.313	1.72796	0.00091221	0.00242366	yes	up	0.71	0.59	0.77	0.25	0.3	0.57	0.69	0.373333
gene_PYU1_G000485		-	7.001	2.80764	1.03e-13	8.33e-13	yes	up	3.08	3.7	1.84	0.57	0.71	0.92	2.87333	0.733333
gene_PYU1_G000490		-	2.291	1.19601	0.0188674	0.0384211	yes	up	1.23	0.8	1.29	0.93	0.96	0.73	1.10667	0.873333
gene_PYU1_G000491		-	5.683	2.50654	9.61e-15	8.52e-14	yes	up	2.37	3.68	3.64	0.98	1.35	0.7	3.23	1.01
gene_PYU1_G000497		-	0.014	-6.12342	6.37e-10	3.6e-09	yes	down	0.03	0.01	0.01	4.61	0.25	2.46	0.0166667	2.44
gene_PYU1_G000499		-	6.956	2.79836	9.67e-30	2.22e-28	yes	up	7.33	7.94	5.14	1.78	1.68	1.8	6.80333	1.75333
gene_PYU1_G000508		-	0.468	-1.09465	1.84e-12	1.33e-11	yes	down	100.93	77.55	72.86	322.51	307.67	335.3	83.78	321.827
gene_PYU1_G000518		-	5.88	2.55592	1.02e-06	4.14e-06	yes	up	1.34	0.96	0.89	0.58	0.16	0.26	1.06333	0.333333
gene_PYU1_G000525		-	6.845	2.77507	2.07e-21	2.95e-20	yes	up	12.2	8.81	12.34	3.47	3.42	1.93	11.1167	2.94
gene_PYU1_G000527		-	3.171	1.6649	7.23e-25	1.28e-23	yes	up	261.57	338.22	297.7	148.88	198.86	156.8	299.163	168.18
gene_PYU1_G000529		-	0.057	-4.13903	7.69e-23	1.21e-21	yes	down	10.89	8.28	6.23	212.34	383.31	202.95	8.46667	266.2
gene_PYU1_G000531		-	2.741	1.45452	4.55e-53	2.87e-51	yes	up	409.63	421.06	405.1	280.9	250.56	280.21	411.93	270.557
gene_PYU1_G000533		-	2.179	1.1236	7.01e-25	1.24e-23	yes	up	98.02	121.21	104.47	90.55	91.19	84.31	107.9	88.6833
gene_PYU1_G000534		-	0.463	-1.11068	4.7e-05	0.000152811	yes	down	0.93	1.41	1.84	6.3	4.5	5.45	1.39333	5.41667
gene_PYU1_G000539		-	2.428	1.27986	9.83e-14	7.99e-13	yes	up	33.31	40.26	28.39	22.09	24.24	28.47	33.9867	24.9333
gene_PYU1_G000540		-	0.324	-1.62523	0.00043248	0.00121428	yes	down	2.61	1.74	3.37	16.57	12.29	15.13	2.57333	14.6633
gene_PYU1_G000546		-	3.116	1.63954	2.57e-25	4.65e-24	yes	up	11.19	16.06	13.8	7.45	7.74	8.31	13.6833	7.83333
gene_PYU1_G000547		-	2.533	1.34061	1.05e-12	7.78e-12	yes	up	121.4	141.49	137.76	81.3	92.09	116.11	133.55	96.5
gene_PYU1_G000548		-	0.487	-1.0384	3.8e-13	2.94e-12	yes	down	18.92	16.35	15.11	59.67	67.74	57.92	16.7933	61.7767
gene_PYU1_G000550		-	0.465	-1.10497	5.52e-17	5.73e-16	yes	down	17.88	16.1	19.15	70.3	63.85	71.41	17.71	68.52
gene_PYU1_G000564		-	0.155	-2.6918	4.91e-14	4.11e-13	yes	down	0.55	0.38	0.45	4.78	4.6	6.66	0.46	5.34667
gene_PYU1_G000575		-	0.11	-3.18686	1.57e-28	3.39e-27	yes	down	0.65	0.28	0.53	6.58	7.99	9.33	0.486667	7.96667
gene_PYU1_G000586		-	2.62	1.38959	5.6e-18	6.29e-17	yes	up	9.87	13.81	12.62	8.25	8.32	8.22	12.1	8.26333
gene_PYU1_G000587		-	3.608	1.85114	5.39e-75	7.54e-73	yes	up	357.79	385.18	370.84	184.14	181.92	190.7	371.27	185.587
gene_PYU1_G000589		-	2.663	1.41292	1.19e-41	4.83e-40	yes	up	3466.19	3773.49	3503.21	2322.62	2401.71	2501.68	3580.96	2408.67
gene_PYU1_G000604		-	2.193	1.13263	4.65e-08	2.2e-07	yes	up	9.85	13.79	11.79	8.49	9.21	11.17	11.81	9.62333
gene_PYU1_G000606		-	3.827	1.93638	4e-07	1.71e-06	yes	up	49.27	62.32	65.7	33.34	30.39	25.98	59.0967	29.9033
gene_PYU1_G000618		-	0.415	-1.26998	1.91e-11	1.24e-10	yes	down	6.57	4.93	5.19	26.09	19.85	26.61	5.56333	24.1833
gene_PYU1_G000620		-	2.671	1.41759	6.13e-55	4.11e-53	yes	up	676.6	694.68	664.65	504.37	434.61	451.99	678.643	463.657
gene_PYU1_G000625		-	2.448	1.29179	6.23e-33	1.7e-31	yes	up	49.95	53.99	53.63	38.94	37.25	39.38	52.5233	38.5233
gene_PYU1_G000626		-	3.529	1.81908	1.9e-18	2.2e-17	yes	up	17.62	15.57	15.61	9.14	10.11	5.63	16.2667	8.29333
gene_PYU1_G000636		-	2.509	1.32715	2.16e-11	1.4e-10	yes	up	7.06	8.6	7.62	4.92	5.35	6.31	7.76	5.52667
gene_PYU1_G000637		-	0.293	-1.77173	1.21e-30	2.92e-29	yes	down	36.35	34.46	37.39	233.12	191.67	246.72	36.0667	223.837
gene_PYU1_G000639		-	0.49	-1.02784	5.69e-13	4.32e-12	yes	down	75.58	76.28	74.83	261.69	243.82	321.77	75.5633	275.76
gene_PYU1_G000649		-	0.102	-3.28801	1.25e-07	5.64e-07	yes	down	0.05	0.04	0.02	0.4	0.32	1.22	0.0366667	0.646667
gene_PYU1_G000651		-	4.127	2.04514	8.38e-17	8.55e-16	yes	up	4.03	5.04	3.8	2.05	1.54	2.02	4.29	1.87
gene_PYU1_G000653		-	2.185	1.12784	1.09e-16	1.11e-15	yes	up	881.18	913.44	859.84	841.76	778.72	576.84	884.82	732.44
gene_PYU1_G000654		-	2.484	1.31283	1.36e-52	8.42e-51	yes	up	702.57	769.23	675.39	568.45	494.25	491.74	715.73	518.147
gene_PYU1_G000657		-	3.819	1.93326	1.05e-81	1.86e-79	yes	up	7080.78	6787.09	6747.56	3198.85	3307.5	3253.11	6871.81	3253.15
gene_PYU1_G000661		-	0.435	-1.20015	1.01e-06	4.11e-06	yes	down	1.63	1.83	1.93	7.56	6.02	8.68	1.79667	7.42
gene_PYU1_G000664		-	0.18	-2.4739	0.0078038	0.0173203	yes	down	0	0.06	0.12	0.69	0.82	0.27	0.06	0.593333
gene_PYU1_G000669		-	0.089	-3.49535	2.14e-47	1.06e-45	yes	down	2.66	1.42	1.88	49.39	29.86	42.64	1.98667	40.63
gene_PYU1_G000672		-	2.961	1.56625	1.37e-28	2.97e-27	yes	up	43.82	49.88	47.47	31.28	26.69	28.28	47.0567	28.75
gene_PYU1_G000686		-	3.746	1.90541	1.15e-69	1.27e-67	yes	up	12051.5	12284.3	11880.9	5563.09	5728.29	6170.66	12072.2	5820.68
gene_PYU1_G000689		-	4.78	2.25703	5.78e-74	7.68e-72	yes	up	11343.3	10995.4	11283.5	3951.34	4078.74	4638.52	11207.4	4222.87
gene_PYU1_G000698		-	6.009	2.58711	8.6e-10	4.82e-09	yes	up	1.57	1.87	1.45	0.5	0.48	0.48	1.63	0.486667
gene_PYU1_G000699		-	0.114	-3.13575	4.02e-23	6.39e-22	yes	down	0.6	0.48	0.26	7.34	5.13	8.74	0.446667	7.07
gene_PYU1_G000701		-	3.018	1.59355	1.84e-32	4.91e-31	yes	up	4549.41	4710.33	4752.94	2471.62	2813.48	3038.77	4670.89	2774.62
gene_PYU1_G000706		-	2.585	1.37002	2.63e-05	8.86e-05	yes	up	2.49	3.49	3.1	2.5	1.68	2.17	3.02667	2.11667
gene_PYU1_G000711		-	0.06	-4.05215	0.00590355	0.0134499	yes	down	0	0	0.05	0.73	0.52	0.32	0.0166667	0.523333
gene_PYU1_G000712		-	0.001	-10.7642	1.67e-19	2.13e-18	yes	down	0	0	0	12.49	14.11	13.67	0	13.4233
gene_PYU1_G000713		-	0.374	-1.41835	0.000204963	0.000606408	yes	down	0.2	0.1	0.11	0.75	0.53	0.7	0.136667	0.66
gene_PYU1_G000724		-	0.347	-1.52746	1.03e-12	7.59e-12	yes	down	7.41	5.01	6.22	33.61	32.14	31.46	6.21333	32.4033
gene_PYU1_G000725		-	0.336	-1.5737	8.84e-22	1.3e-20	yes	down	9.84	7.68	10.06	47.84	52.65	47.07	9.19333	49.1867
gene_PYU1_G000726		-	0.364	-1.45967	0.00131554	0.00339183	yes	down	2.99	1.5	1.88	9.89	10.58	11.38	2.12333	10.6167
gene_PYU1_G000727		-	2.119	1.08359	1.86e-08	9.16e-08	yes	up	15.1	16.31	16.12	13.06	13.51	13.85	15.8433	13.4733
gene_PYU1_G000731		-	3.317	1.72999	1.54e-56	1.16e-54	yes	up	544.93	598.78	537.3	290.48	298.98	317.64	560.337	302.367
gene_PYU1_G000736		-	2.069	1.04875	1.75e-18	2.03e-17	yes	up	30	33.47	30.26	26.07	27.49	27.55	31.2433	27.0367
gene_PYU1_G000740		-	2.633	1.39644	4.38e-09	2.28e-08	yes	up	9.51	13.12	12.55	9.36	7.72	7.09	11.7267	8.05667
gene_PYU1_G000742		-	0.127	-2.9798	3.21e-07	1.39e-06	yes	down	0.11	0.07	0.22	2.15	1.75	1.83	0.133333	1.91
gene_PYU1_G000744		-	0.013	-6.26185	4.85e-09	2.52e-08	yes	down	0	0	0.32	14.26	15.9	14.32	0.106667	14.8267
gene_PYU1_G000746		-	2.417	1.2733	7.09e-19	8.52e-18	yes	up	17.69	23.88	20.3	15.53	14.69	15.63	20.6233	15.2833
gene_PYU1_G000753		-	2.625	1.39242	6.2e-25	1.11e-23	yes	up	17.76	22.42	18.68	14.58	12.53	13.15	19.62	13.42
gene_PYU1_G000754		-	2.436	1.28433	5.83e-08	2.74e-07	yes	up	4.21	4.4	5.5	4.26	2.71	3.52	4.70333	3.49667
gene_PYU1_G000771		-	2.216	1.14783	5.23e-32	1.35e-30	yes	up	238.83	246.3	218.94	197.21	178.63	194.66	234.69	190.167
gene_PYU1_G000772		-	8.293	3.0519	6.59e-165	6.67e-162	yes	up	55.74	56.6	51.21	12.91	11.17	11.4	54.5167	11.8267
gene_PYU1_G000777		-	2.637	1.39896	1.41e-22	2.16e-21	yes	up	127.54	126.43	142.69	98.76	96.28	78.72	132.22	91.2533
gene_PYU1_G000786		-	0.284	-1.8141	1.9e-15	1.77e-14	yes	down	3.96	2.65	2.99	22.05	16.07	22.86	3.2	20.3267
gene_PYU1_G000790		-	0.043	-4.55567	0.000175516	0.000524356	yes	down	0	0.05	0	1.13	0.35	0.62	0.0166667	0.7
gene_PYU1_G000792		-	7.16	2.84004	1.24e-59	9.95e-58	yes	up	128.12	147.84	132.62	30.08	29.34	42.63	136.193	34.0167
gene_PYU1_G000797		-	2.122	1.08565	5.43e-13	4.13e-12	yes	up	27.39	37.75	29.7	29	25.55	25.79	31.6133	26.78
gene_PYU1_G000816		-	2.429	1.28055	1.02e-15	9.65e-15	yes	up	10.72	10.55	10.5	8.04	8.4	7.04	10.59	7.82667
gene_PYU1_G000817		-	4.333	2.11541	1.28e-28	2.78e-27	yes	up	22.68	27.61	30.62	11.41	11.32	10.92	26.97	11.2167
gene_PYU1_G000818		-	2.682	1.42352	0.000361659	0.00102728	yes	up	1.51	3.25	2.39	2.28	1.37	1.17	2.38333	1.60667
gene_PYU1_G000825		-	0.033	-4.92455	2.19e-82	4.12e-80	yes	down	13.33	18.71	18.53	749.38	1328.61	651.65	16.8567	909.88
gene_PYU1_G000849		-	4.385	2.13253	2.72e-74	3.7e-72	yes	up	6302.28	6087.4	6436.34	2488.73	2463.28	2786.4	6275.34	2579.47
gene_PYU1_G000854		-	3.475	1.79708	3.69e-26	6.98e-25	yes	up	40.98	52.56	49.12	23.11	20.76	29.51	47.5533	24.46
gene_PYU1_G000855		-	2.407	1.26716	3.38e-23	5.41e-22	yes	up	198.81	187.75	169.99	146.24	120.71	149.74	185.517	138.897
gene_PYU1_G000859		-	0.001	-10.9138	2.01e-16	1.99e-15	yes	down	0	0	0	55.19	45.85	19.05	0	40.03
gene_PYU1_G000861		-	2.454	1.29535	3.69e-17	3.88e-16	yes	up	6.27	8.81	8.07	5.85	5.16	5.87	7.71667	5.62667
gene_PYU1_G000862		-	5.11	2.35341	2.23e-12	1.59e-11	yes	up	3.38	3.96	2.43	1.32	1.15	0.97	3.25667	1.14667
gene_PYU1_G000864		-	0.019	-5.68735	2.94e-07	1.28e-06	yes	down	0.02	0.02	0	1.42	1.04	2	0.0133333	1.48667
gene_PYU1_G000868		-	2.062	1.04432	0.0125336	0.0266103	yes	up	1.14	1.07	0.93	0.81	1.02	0.9	1.04667	0.91
gene_PYU1_G000878		-	5.531	2.46746	5.33e-19	6.49e-18	yes	up	14.28	13.79	7.94	4.26	4.58	2.85	12.0033	3.89667
gene_PYU1_G000880		-	0.009	-6.78476	3.16e-12	2.22e-11	yes	down	0.03	0.07	0.13	18.08	20.02	3.74	0.0766667	13.9467
gene_PYU1_G000881		-	5.836	2.54509	2.35e-10	1.38e-09	yes	up	1.22	1.49	1.52	0.48	0.54	0.27	1.41	0.43
gene_PYU1_G000885		-	6.912	2.78914	5.64e-14	4.68e-13	yes	up	14.29	20.04	12.51	3.58	4.61	3.89	15.6133	4.02667
gene_PYU1_G000886		-	3.371	1.75328	9.06e-19	1.08e-17	yes	up	6.72	7.22	5.85	3.88	3	3.7	6.59667	3.52667
gene_PYU1_G000890		-	4.328	2.1138	1.55e-25	2.84e-24	yes	up	4.75	5.13	4.43	2.45	1.74	1.78	4.77	1.99
gene_PYU1_G000892		-	3.008	1.58867	1.65e-12	1.2e-11	yes	up	6.09	9.43	7.07	4.52	3.4	5.52	7.53	4.48
gene_PYU1_G000893		-	3.498	1.80671	7.7e-30	1.77e-28	yes	up	14.99	20.31	18.02	8.2	8.96	9.99	17.7733	9.05
gene_PYU1_G000898		-	109.838	6.77923	8.67e-08	4e-07	yes	up	7.36	12.39	12.55	0	0	0.52	10.7667	0.173333
gene_PYU1_G000901		-	2.58	1.36718	1.13e-16	1.14e-15	yes	up	6.46	8.08	6.61	5.27	4.68	4.76	7.05	4.90333
gene_PYU1_G000902		-	3.065	1.61577	1e-17	1.1e-16	yes	up	15.8	21.17	20.47	10.72	11.73	11.18	19.1467	11.21
gene_PYU1_G000911		-	3.934	1.97591	1.19e-07	5.41e-07	yes	up	49.11	67.02	68.88	24.29	25.02	41.09	61.67	30.1333
gene_PYU1_G000913		-	0.094	-3.41324	2.29e-05	7.78e-05	yes	down	0.04	0.02	0.04	0.58	0.49	0.63	0.0333333	0.566667
gene_PYU1_G000919		-	4.013	2.00454	1.64e-17	1.77e-16	yes	up	6.41	9.11	8.42	3.13	3.58	3.94	7.98	3.55
gene_PYU1_G000921		-	2.635	1.39797	3.76e-19	4.63e-18	yes	up	20.28	21.53	21.86	14.29	12.95	16.2	21.2233	14.48
gene_PYU1_G000924		-	0.179	-2.48108	0.000211728	0.000624877	yes	down	0.44	0.45	0.22	3.34	2.81	5.01	0.37	3.72
gene_PYU1_G000931		-	0.351	-1.50891	1.15e-20	1.56e-19	yes	down	5.02	6.74	5.32	28.33	32.52	26.03	5.69333	28.96
gene_PYU1_G000932		-	3.106	1.63511	3.3e-08	1.59e-07	yes	up	2.36	3.52	2.14	1.66	1.1	1.87	2.67333	1.54333
gene_PYU1_G000933		-	2.221	1.1512	3.04e-21	4.29e-20	yes	up	50.17	56.71	54.85	45.84	40.4	45.01	53.91	43.75
gene_PYU1_G000934		-	2.71	1.43847	5.37e-39	1.96e-37	yes	up	2993.41	3091.8	2802.39	1870.69	1977.57	2051.8	2962.53	1966.69
gene_PYU1_G000942		-	0.021	-5.54175	0.000122031	0.000373735	yes	down	0	0	0	1.8	0.87	0.66	0	1.11
gene_PYU1_G000955		-	0.036	-4.79515	0.00368284	0.00872594	yes	down	0	0	0	0.05	0.14	0.26	0	0.15
gene_PYU1_G000956		-	0.079	-3.66711	0.0157253	0.0326853	yes	down	0.03	0	0	0.25	0.18	0.2	0.01	0.21
gene_PYU1_G000958		-	2.142	1.0989	4.89e-08	2.31e-07	yes	up	36.3	38.45	36.97	33.35	39.06	21.37	37.24	31.26
gene_PYU1_G000960		-	0.429	-1.2198	0.000345439	0.000983752	yes	down	0.22	0.13	0.15	0.68	0.6	0.81	0.166667	0.696667
gene_PYU1_G000967		-	0.007	-7.09014	3.28e-08	1.58e-07	yes	down	0	0	0	6.69	12.64	9.39	0	9.57333
gene_PYU1_G000973		-	0.482	-1.05162	1.41e-07	6.37e-07	yes	down	0.4	0.39	0.34	1.69	1.2	1.34	0.376667	1.41
gene_PYU1_G000974		-	0.166	-2.58689	9.24e-05	0.000286975	yes	down	0.08	0.25	0.08	1.82	1.1	1.59	0.136667	1.50333
gene_PYU1_G000977		-	2.236	1.16095	2.57e-23	4.15e-22	yes	up	30.25	31.41	30.4	25.31	23.79	24.92	30.6867	24.6733
gene_PYU1_G000982		-	2.439	1.28657	5.63e-07	2.36e-06	yes	up	25.18	29.43	22.41	14.47	14.18	27.42	25.6733	18.69
gene_PYU1_G000985		-	0.485	-1.04516	0.00116571	0.00303889	yes	down	1.93	3.22	2.6	8.63	7.99	12.03	2.58333	9.55
gene_PYU1_G000999		-	0.253	-1.98224	7.95e-21	1.1e-19	yes	down	0.18	0.16	0.13	1.23	0.95	1.18	0.156667	1.12
gene_PYU1_G001001		-	0.266	-1.90929	3.13e-74	4.21e-72	yes	down	83.79	87.37	74.85	551.15	551.55	553.19	82.0033	551.963
gene_PYU1_G001007		-	0.487	-1.03848	0.000851107	0.0022714	yes	down	2.21	3.63	2.5	9.75	9.42	11.57	2.78	10.2467
gene_PYU1_G001027		-	0.292	-1.77459	0.0047987	0.0111214	yes	down	0.53	0.67	0.79	6.18	4.01	2.29	0.663333	4.16
gene_PYU1_G001035		-	3.114	1.63875	8.32e-29	1.83e-27	yes	up	20.19	27.77	26.66	14.56	13.61	14.73	24.8733	14.3
gene_PYU1_G001038		-	0.396	-1.33597	0.0167649	0.0346137	yes	down	1.26	0.59	0.48	5.04	3.27	2.44	0.776667	3.58333
gene_PYU1_G001040		-	2.192	1.13252	1.32e-16	1.33e-15	yes	up	10.41	12.54	12.4	10.65	8.94	9.39	11.7833	9.66
gene_PYU1_G001043		-	0.477	-1.06811	3.95e-19	4.86e-18	yes	down	1.27	1.17	1.09	4.87	4.17	4.28	1.17667	4.44
gene_PYU1_G001050		-	0.004	-7.87084	3.62e-09	1.91e-08	yes	down	0	0	0	0.63	3.45	2.02	0	2.03333
gene_PYU1_G001057		-	2.347	1.23105	2.6e-20	3.44e-19	yes	up	20.68	24.13	22.4	17.31	16.29	17.8	22.4033	17.1333
gene_PYU1_G001061		-	2.188	1.12948	0.00451235	0.0105189	yes	up	0.43	0.66	0.57	0.64	0.35	0.39	0.553333	0.46
gene_PYU1_G001062		-	2.324	1.21636	1.52e-06	6.04e-06	yes	up	2.17	2.19	2.1	1.75	1.6	1.65	2.15333	1.66667
gene_PYU1_G001071		-	2.632	1.3959	4.15e-07	1.77e-06	yes	up	12.15	12.48	7.59	8.01	5.22	8.83	10.74	7.35333
gene_PYU1_G001072		-	3.838	1.9403	6.14e-06	2.26e-05	yes	up	1.37	1.39	0.55	0.69	0.42	0.44	1.10333	0.516667
gene_PYU1_G001074		-	0.375	-1.41559	2.97e-14	2.52e-13	yes	down	6.94	6.54	8.02	33.8	27.87	41.26	7.16667	34.31
gene_PYU1_G001075		-	2.163	1.11305	8.99e-06	3.23e-05	yes	up	2.99	4.79	4.41	3.56	3.07	3.49	4.06333	3.37333
gene_PYU1_G001081		-	3.199	1.67753	7.38e-17	7.58e-16	yes	up	5.09	6.18	5.96	3.17	3.5	2.97	5.74333	3.21333
gene_PYU1_G001083		-	0.138	-2.85507	7.61e-11	4.7e-10	yes	down	1.98	1.16	0.65	18.28	13.36	18.25	1.26333	16.63
gene_PYU1_G001088		-	2.217	1.1485	3.31e-12	2.32e-11	yes	up	7.63	9.3	7.89	6.6	7.2	6.24	8.27333	6.68
gene_PYU1_G001092		-	52.062	5.70217	1.05e-12	7.72e-12	yes	up	1.57	2.49	1.85	0.11	0.05	0.05	1.97	0.07
gene_PYU1_G001096		-	0.184	-2.44465	0.00738868	0.0164935	yes	down	0.01	0.01	0.03	0.14	0.17	0.15	0.0166667	0.153333
gene_PYU1_G001107		-	0.49	-1.03009	5.43e-06	2.01e-05	yes	down	2.64	1.74	1.73	8	7.25	7.24	2.03667	7.49667
gene_PYU1_G001108		-	0.216	-2.21377	1.26e-05	4.41e-05	yes	down	0.08	0.12	0.16	0.95	0.95	1.07	0.12	0.99
gene_PYU1_G001115		-	0.082	-3.61328	6.59e-14	5.43e-13	yes	down	0.1	0.15	0.1	2.78	2.58	2.11	0.116667	2.49
gene_PYU1_G001116		-	0.279	-1.84091	8.81e-21	1.21e-19	yes	down	8.99	7.87	6.14	61.66	50.15	37.28	7.66667	49.6967
gene_PYU1_G001127		-	0.189	-2.40645	0.000341	0.000972163	yes	down	0.36	0.36	1.23	7.04	7.52	4.26	0.65	6.27333
gene_PYU1_G001139		-	0.21	-2.25	7.7e-12	5.19e-11	yes	down	0.11	0.19	0.24	1.83	1.55	1.16	0.18	1.51333
gene_PYU1_G001145		-	0.003	-8.32787	9.1e-06	3.26e-05	yes	down	0	0	0	0.51	2.21	0.25	0	0.99
gene_PYU1_G001146		-	0.367	-1.4464	1.6e-23	2.63e-22	yes	down	8.5	6.75	7.77	35.97	37.62	38.89	7.67333	37.4933
gene_PYU1_G001147		-	0.358	-1.48395	1.15e-37	3.95e-36	yes	down	90.57	79.19	82.42	419.56	429.22	416.86	84.06	421.88
gene_PYU1_G001148		-	0.399	-1.32537	8.76e-10	4.9e-09	yes	down	2.46	2.19	2.5	9.8	13.66	8.59	2.38333	10.6833
gene_PYU1_G001152		-	0.448	-1.15688	5.1e-11	3.21e-10	yes	down	16.04	13.34	16.27	62.4	48.92	71.72	15.2167	61.0133
gene_PYU1_G001156		-	0.474	-1.07802	7.18e-10	4.05e-09	yes	down	22.66	17.1	22.56	76.08	80.12	81.41	20.7733	79.2033
gene_PYU1_G001164		-	0.293	-1.77329	4.63e-06	1.73e-05	yes	down	0.2	0.24	0.17	1.26	0.96	1.49	0.203333	1.23667
gene_PYU1_G001169		-	0.165	-2.60234	1.74e-56	1.29e-54	yes	down	1.08	0.9	0.9	11.96	9.21	10.36	0.96	10.51
gene_PYU1_G001171		-	0.474	-1.07812	2.81e-17	3e-16	yes	down	264.64	235.46	264.9	1024.4	1042.85	840.42	255	969.223
gene_PYU1_G001180		-	2.195	1.13419	1.31e-17	1.43e-16	yes	up	14.48	18.74	15.24	14.3	13.03	12.26	16.1533	13.1967
gene_PYU1_G001185		-	2.848	1.51017	8.12e-18	9.01e-17	yes	up	9.57	11.42	11.55	7.1	6.28	7.16	10.8467	6.84667
gene_PYU1_G001200		-	13.917	3.79881	5.3e-05	0.000171212	yes	up	1.13	0.67	0.2	0.05	0.11	0.09	0.666667	0.0833333
gene_PYU1_G001202		-	32.742	5.03305	0.00239861	0.00589329	yes	up	0.64	0.53	0.21	0	0	0	0.46	0
gene_PYU1_G001203		-	31.026	4.95539	0.000434303	0.00121836	yes	up	0.28	0.36	0.32	0	0	0.05	0.32	0.0166667
gene_PYU1_G001207		-	10.606	3.40683	1.36e-07	6.14e-07	yes	up	1.64	0.95	1.11	0.13	0.21	0.27	1.23333	0.203333
gene_PYU1_G001215		-	82.774	6.3711	6.89e-192	7.56e-189	yes	up	58.66	68.44	52.72	1.39	1.5	0.98	59.94	1.29
gene_PYU1_G001216		-	55.315	5.78959	7.39e-103	2.78e-100	yes	up	80.48	105.44	80.96	3.8	3.66	1.24	88.96	2.9
gene_PYU1_G001219		-	0.246	-2.02375	1.1e-19	1.42e-18	yes	down	3.31	2.44	3.2	22.06	18.83	24.72	2.98333	21.87
gene_PYU1_G001221		-	0.172	-2.54313	1.02e-87	2.26e-85	yes	down	5.49	5.17	4.46	53.79	53.94	50.32	5.04	52.6833
gene_PYU1_G001223		-	0.06	-4.06701	0.0214191	0.043005	yes	down	0	0	0	0.44	0.91	0.43	0	0.593333
gene_PYU1_G001227		-	2.017	1.01249	1.37e-08	6.84e-08	yes	up	11.33	11.76	11.94	11.11	8.38	11.79	11.6767	10.4267
gene_PYU1_G001234		-	3.166	1.66286	7.65e-06	2.77e-05	yes	up	17.25	24.46	15.46	9.74	6.42	16.65	19.0567	10.9367
gene_PYU1_G001235		-	0.01	-6.69148	5.91e-51	3.4e-49	yes	down	0.3	0.54	0.36	78.22	39.3	105.41	0.4	74.31
gene_PYU1_G001245		-	0.145	-2.78238	4.17e-32	1.08e-30	yes	down	1.9	1.15	1.22	21.34	18.16	13.57	1.42333	17.69
gene_PYU1_G001246		-	0.121	-3.04693	5.25e-35	1.62e-33	yes	down	0.99	0.62	0.82	13.92	13.42	9.04	0.81	12.1267
gene_PYU1_G001247		-	4.72	2.23872	2.36e-14	2.02e-13	yes	up	30.35	28.71	26.05	6.66	8.64	16.65	28.37	10.65
gene_PYU1_G001249		-	3.002	1.58594	4.13e-39	1.51e-37	yes	up	7333.83	7678.9	7865.28	4336.16	4321.74	5016.55	7626	4558.15
gene_PYU1_G001260		-	3.035	1.60167	3.87e-27	7.75e-26	yes	up	39.23	41.53	40.25	27.53	23.42	21.24	40.3367	24.0633
gene_PYU1_G001264		-	2.348	1.23123	1.15e-34	3.48e-33	yes	up	489.15	508.89	503.23	387.81	371.52	400	500.423	386.443
gene_PYU1_G001265		-	0.119	-3.0651	0.00107521	0.00282197	yes	down	0.07	0.14	0.14	1.23	0.83	3.1	0.116667	1.72
gene_PYU1_G001269		-	0.216	-2.20925	5.38e-21	7.47e-20	yes	down	0.77	0.68	0.78	7.3	6.96	4.33	0.743333	6.19667
gene_PYU1_G001272		-	0.42	-1.25021	2.6e-16	2.57e-15	yes	down	3.24	3.3	2.72	14.57	13.73	11.24	3.08667	13.18
gene_PYU1_G001274		-	0.036	-4.79929	1.02e-24	1.8e-23	yes	down	0.14	0.1	0.04	4.65	5.74	3.69	0.0933333	4.69333
gene_PYU1_G001276		-	0.255	-1.96918	2.22e-06	8.67e-06	yes	down	22.79	21.51	16.27	133.66	208.05	82.58	20.19	141.43
gene_PYU1_G001286		-	0.335	-1.57751	0.0114648	0.0245631	yes	down	0.06	0.1	0.12	0.47	0.48	0.55	0.0933333	0.5
gene_PYU1_G001287		-	0.486	-1.04015	4.63e-07	1.96e-06	yes	down	0.85	0.92	0.77	3.37	2.9	3.11	0.846667	3.12667
gene_PYU1_G001290		-	0.024	-5.36617	6.12e-05	0.000195474	yes	down	0	0	0.17	4.81	2.43	6.25	0.0566667	4.49667
gene_PYU1_G001296		-	0.38	-1.39707	2.15e-22	3.27e-21	yes	down	88.61	83.65	74.82	353.94	433.02	377.46	82.36	388.14
gene_PYU1_G001298		-	3.794	1.92375	0.00814836	0.0180151	yes	up	0.27	1.16	0.82	0.3	0.46	0.29	0.75	0.35
gene_PYU1_G001300		-	4.182	2.0641	0.00230458	0.00569202	yes	up	14.13	16.74	12.88	3.48	12.11	2.84	14.5833	6.14333
gene_PYU1_G001301		-	0.01	-6.71593	1.39e-33	3.93e-32	yes	down	0.24	0.18	0.06	27.24	40.13	21.74	0.16	29.7033
gene_PYU1_G001302		-	0.299	-1.74332	1.02e-25	1.88e-24	yes	down	1.72	2.04	1.9	11.46	11.45	11	1.88667	11.3033
gene_PYU1_G001307		-	0.035	-4.82222	1.23e-07	5.59e-07	yes	down	0.08	0	0.03	1.11	1.06	3.09	0.0366667	1.75333
gene_PYU1_G001311		-	0.406	-1.30007	1.88e-12	1.35e-11	yes	down	15.21	11.74	11.82	54.9	59.94	57.36	12.9233	57.4
gene_PYU1_G001316		-	2.085	1.0598	0.00648305	0.0146434	yes	up	10.2	4.31	5.05	5.89	5.36	5.78	6.52	5.67667
gene_PYU1_G001318		-	0.494	-1.01717	1.52e-07	6.81e-07	yes	down	31.75	32.79	32.14	92.65	137.37	120.78	32.2267	116.933
gene_PYU1_G001320		-	2.782	1.4759	3.63e-27	7.3e-26	yes	up	67.1	86.37	80.82	51.09	45.63	54.47	78.0967	50.3967
gene_PYU1_G001327		-	0.448	-1.15918	1.17e-05	4.14e-05	yes	down	1.37	1.2	1.63	5.04	5.43	6.32	1.4	5.59667
gene_PYU1_G001333		-	0.241	-2.0554	3.04e-12	2.15e-11	yes	down	57.8	42.73	38.79	283.11	242.16	529.43	46.44	351.567
gene_PYU1_G001334		-	0.345	-1.53533	9.28e-07	3.78e-06	yes	down	35.29	31.31	21.36	145.67	93.81	224.97	29.32	154.817
gene_PYU1_G001335		-	0.241	-2.0554	3.04e-12	2.15e-11	yes	down	57.8	42.73	38.79	283.11	242.16	529.43	46.44	351.567
gene_PYU1_G001336		-	0.241	-2.0554	3.04e-12	2.15e-11	yes	down	57.8	42.73	38.79	283.11	242.16	529.43	46.44	351.567
gene_PYU1_G001337		-	0.149	-2.7441	8.68e-16	8.3e-15	yes	down	0.12	0.09	0.09	1.12	1.22	1.25	0.1	1.19667
gene_PYU1_G001338		-	0.387	-1.37046	1.04e-05	3.7e-05	yes	down	4.61	2.61	2.49	13.55	17.01	14.65	3.23667	15.07
gene_PYU1_G001339		-	0.47	-1.08807	1.34e-12	9.83e-12	yes	down	115.83	87.77	121.26	433.17	407.03	406.53	108.287	415.577
gene_PYU1_G001340		-	0.438	-1.19196	4.41e-05	0.000143809	yes	down	9.09	6.2	9.49	26.27	36.99	39.03	8.26	34.0967
gene_PYU1_G001346		-	0.041	-4.60633	1.04e-12	7.68e-12	yes	down	0.07	0.03	0.05	1.69	3.73	1.37	0.05	2.26333
gene_PYU1_G001354		-	0.147	-2.76734	2.55e-34	7.55e-33	yes	down	107.72	112.82	125.72	1166.31	1968.11	1085.42	115.42	1406.61
gene_PYU1_G001368		-	0.318	-1.65077	3.08e-11	1.97e-10	yes	down	22.86	20.65	19.04	105.21	165.64	81.47	20.85	117.44
gene_PYU1_G001369		-	0.321	-1.63868	3.22e-15	2.95e-14	yes	down	38.09	35.07	33.53	179	262.51	154.54	35.5633	198.683
gene_PYU1_G001371		-	0.423	-1.24242	3.46e-12	2.42e-11	yes	down	25.31	20.19	25.89	95.84	115.91	92.7	23.7967	101.483
gene_PYU1_G001372		-	0.477	-1.06877	6.74e-09	3.46e-08	yes	down	51.22	38.36	37.79	148.33	189.04	141.83	42.4567	159.733
gene_PYU1_G001374		-	0.371	-1.42928	4.32e-15	3.91e-14	yes	down	3.53	3.65	3.33	16.55	18.04	16.19	3.50333	16.9267
gene_PYU1_G001375		-	2.457	1.29673	0.00456423	0.0106248	yes	up	6.48	4.88	3.97	2.76	3.91	4.59	5.11	3.75333
gene_PYU1_G001376		-	0.369	-1.43662	2.8e-23	4.5e-22	yes	down	27.67	34.76	29.79	170.41	158.92	119.62	30.74	149.65
gene_PYU1_G001380		-	0.087	-3.51641	3.76e-207	6.19e-204	yes	down	31.4	36.31	35.4	758.13	617.17	743.28	34.37	706.193
gene_PYU1_G001381		-	0.128	-2.96304	9.12e-128	5.21e-125	yes	down	4.44	5.42	5.25	74.33	69.84	67.23	5.03667	70.4667
gene_PYU1_G001383		-	0.125	-2.99968	5.83e-116	2.64e-113	yes	down	13.67	15.76	16.95	223.69	236.78	205.4	15.46	221.957
gene_PYU1_G001384		-	0.329	-1.60258	5.32e-34	1.54e-32	yes	down	4.68	6.03	5.33	31.3	28.7	27.41	5.34667	29.1367
gene_PYU1_G001385		-	0.024	-5.36098	0	0	yes	down	4.86	5.49	4.5	393.25	334.22	369.66	4.95	365.71
gene_PYU1_G001402		-	2.154	1.10719	4.39e-06	1.65e-05	yes	up	10.01	12.6	12.8	12.37	11.25	6.08	11.8033	9.9
gene_PYU1_G001422		-	0.436	-1.19809	3.33e-13	2.59e-12	yes	down	2.44	2.24	2.25	9.91	9.64	9	2.31	9.51667
gene_PYU1_G001426		-	0.291	-1.78272	1.17e-06	4.71e-06	yes	down	5.14	6.53	7.05	44.25	41.93	33.3	6.24	39.8267
gene_PYU1_G001428		-	0.432	-1.21021	2.01e-10	1.18e-09	yes	down	5.61	4.82	6.65	23.46	26	21.6	5.69333	23.6867
gene_PYU1_G001430		-	0.364	-1.45649	1.24e-14	1.09e-13	yes	down	4.51	5.15	5.76	24.18	29.83	21.73	5.14	25.2467
gene_PYU1_G001435		-	30.68	4.93921	0.0115336	0.0246865	yes	up	1.07	0	0.94	0	0	0	0.67	0
gene_PYU1_G001447		-	0.135	-2.88834	0.016517	0.0341527	yes	down	0.5	0	0	3.43	1.21	2.23	0.166667	2.29
gene_PYU1_G001448		-	0.048	-4.38124	2.78e-37	9.4e-36	yes	down	0.74	0.74	0.79	28.58	37.93	18.53	0.756667	28.3467
gene_PYU1_G001450		-	8.216	3.03846	3.61e-17	3.79e-16	yes	up	8.67	7.36	8.28	1.85	2.61	0.84	8.10333	1.76667
gene_PYU1_G001453		-	0.495	-1.01339	0.014815	0.0309596	yes	down	3.22	2.09	2.42	9.56	8.01	10.85	2.57667	9.47333
gene_PYU1_G001454		-	2.637	1.39888	2.75e-05	9.24e-05	yes	up	6.46	6.93	5.61	3.66	6.66	2.51	6.33333	4.27667
gene_PYU1_G001455		-	50.113	5.64711	0.000176155	0.000526145	yes	up	0.13	0.32	0.19	0	0	0	0.213333	0
gene_PYU1_G001466		-	5.519	2.46448	1.84e-15	1.71e-14	yes	up	9.83	8.85	9.61	2.72	2.16	4.39	9.43	3.09
gene_PYU1_G001476		-	0.047	-4.39697	0.000291328	0.000839099	yes	down	0	0.06	0	1.18	0.44	0.92	0.02	0.846667
gene_PYU1_G001480		-	2.14	1.09733	7.1e-16	6.82e-15	yes	up	23.77	23.94	19.79	20.57	17.4	18.82	22.5	18.93
gene_PYU1_G001487		-	0.465	-1.10532	3.68e-08	1.76e-07	yes	down	4.02	4.14	4.21	16.39	19.76	11.57	4.12333	15.9067
gene_PYU1_G001493		-	8.959	3.16335	3.33e-17	3.52e-16	yes	up	5.52	5.1	4.68	1.05	1.2	0.81	5.1	1.02
gene_PYU1_G001494		-	27.309	4.7713	0.00239785	0.0058925	yes	up	0.05	0.11	0.4	0.04	0	0	0.186667	0.0133333
gene_PYU1_G001502		-	2.736	1.45215	7.41e-44	3.34e-42	yes	up	72.84	80.85	78.8	52.09	49.07	51.52	77.4967	50.8933
gene_PYU1_G001504		-	0.002	-9.05922	1.14e-38	4.09e-37	yes	down	3.13	3.91	0	2525.26	1388.12	2921.74	2.34667	2278.37
gene_PYU1_G001505		-	0.117	-3.0967	0.00133239	0.00343124	yes	down	0.56	1.11	0.52	11.32	6.79	16.57	0.73	11.56
gene_PYU1_G001521		-	5.043	2.33423	5.05e-11	3.17e-10	yes	up	2.89	4.72	3.86	1.41	1.31	1.36	3.82333	1.36
gene_PYU1_G001522		-	12.15	3.60288	2.92e-11	1.87e-10	yes	up	1.78	3.47	3.44	0.25	0.3	0.73	2.89667	0.426667
gene_PYU1_G001523		-	9.782	3.2902	0.0186944	0.0381219	yes	up	0.19	0.36	0.29	0.06	0.05	0	0.28	0.0366667
gene_PYU1_G001525		-	14.66	3.87384	7.44e-48	3.77e-46	yes	up	8.65	10.77	10.37	1.49	1.19	0.98	9.93	1.22
gene_PYU1_G001527		-	9.782	3.2902	0.0186944	0.0381219	yes	up	0.19	0.36	0.29	0.06	0.05	0	0.28	0.0366667
gene_PYU1_G001528		-	3.181	1.66946	0.00320388	0.00767683	yes	up	2.78	2.57	2.85	1.22	0.36	3.06	2.73333	1.54667
gene_PYU1_G001530		-	0.054	-4.2227	9.8e-63	8.54e-61	yes	down	1.52	1.66	1.05	47.69	62.39	31.22	1.41	47.1
gene_PYU1_G001531		-	3.098	1.63156	2.34e-20	3.1e-19	yes	up	101.36	138	121.58	76.68	61.14	76.22	120.313	71.3467
gene_PYU1_G001534		-	0.182	-2.4556	5.7e-17	5.9e-16	yes	down	0.87	1.22	1	13.47	7.75	9.44	1.03	10.22
gene_PYU1_G001535		-	2.67	1.41693	1.14e-06	4.61e-06	yes	up	3.6	5.24	3.85	3	3.51	1.99	4.23	2.83333
gene_PYU1_G001536		-	0.424	-1.23658	5.23e-07	2.2e-06	yes	down	3.32	3.96	3.68	18.68	10.21	17.73	3.65333	15.54
gene_PYU1_G001537		-	0.027	-5.23307	1.35e-90	3.24e-88	yes	down	3.12	4.29	3.29	234.63	333.54	150.65	3.56667	239.607
gene_PYU1_G001538		-	0.5	-1.00058	0.00142289	0.0036493	yes	down	0.49	0.68	0.41	1.94	1.48	2.23	0.526667	1.88333
gene_PYU1_G001540		-	2.514	1.32973	5.02e-20	6.55e-19	yes	up	373.46	474.73	379.47	261.55	290.52	318.17	409.22	290.08
gene_PYU1_G001541		-	2.072	1.05114	2.36e-05	8.02e-05	yes	up	9.92	9.04	8.47	9.42	7.17	7.43	9.14333	8.00667
gene_PYU1_G001543		-	0.016	-5.9302	1.88e-05	6.48e-05	yes	down	0	0	0	0.19	0.42	0.3	0	0.303333
gene_PYU1_G001545		-	0.007	-7.17316	5.95e-244	1.12e-240	yes	down	2.28	3.75	3.28	714.68	1001.13	677.44	3.10333	797.75
gene_PYU1_G001546		-	0.403	-1.31147	3.86e-10	2.22e-09	yes	down	3.27	3.15	3.97	13.53	18.29	14.24	3.46333	15.3533
gene_PYU1_G001547		-	3.392	1.76211	3.47e-48	1.8e-46	yes	up	23.28	21.64	20.45	12.27	11.02	11.33	21.79	11.54
gene_PYU1_G001548		-	0.473	-1.08047	1.2e-05	4.22e-05	yes	down	1.84	2.42	1.91	7.34	5.88	10.1	2.05667	7.77333
gene_PYU1_G001549		-	0.004	-7.94778	1.48e-09	8.1e-09	yes	down	0	0	0	2.48	0.53	2.36	0	1.79
gene_PYU1_G001559		-	2.582	1.36845	7.26e-17	7.46e-16	yes	up	18.8	26.1	25.14	16.26	15.48	16.9	23.3467	16.2133
gene_PYU1_G001567		-	2.886	1.52899	0.00573467	0.0130969	yes	up	0.76	0.64	0.66	0.21	0.55	0.52	0.686667	0.426667
gene_PYU1_G001572		-	0.426	-1.22966	0.0103665	0.0224439	yes	down	1.05	0.83	0.38	3.39	3.16	2.98	0.753333	3.17667
gene_PYU1_G001578		-	0.417	-1.26135	3.84e-09	2.02e-08	yes	down	6.84	6.18	6.08	26.58	34.82	20.72	6.36667	27.3733
gene_PYU1_G001592		-	0.42	-1.25065	2.2e-19	2.78e-18	yes	down	9.35	10.11	10.98	43.42	43.59	43.05	10.1467	43.3533
gene_PYU1_G001601		-	6.962	2.7994	9.93e-07	4.03e-06	yes	up	2.22	1.15	0.85	0.13	0.59	0.35	1.40667	0.356667
gene_PYU1_G001604		-	0.225	-2.15059	6.31e-33	1.72e-31	yes	down	7.49	9.49	9.05	60.03	82.02	63.97	8.67667	68.6733
gene_PYU1_G001607		-	0.206	-2.27665	6.9e-08	3.22e-07	yes	down	1.11	0.87	1.22	9.41	8.15	10.45	1.06667	9.33667
gene_PYU1_G001612		-	2.909	1.54036	5.64e-06	2.09e-05	yes	up	2.51	1.48	1.74	1.16	1.18	1.21	1.91	1.18333
gene_PYU1_G001616		-	2.523	1.33534	1.89e-06	7.43e-06	yes	up	6.02	4.39	3.87	4.1	3.18	2.93	4.76	3.40333
gene_PYU1_G001623		-	92.017	6.52383	1.97e-17	2.12e-16	yes	up	4.27	4.07	4.85	0.13	0.06	0.07	4.39667	0.0866667
gene_PYU1_G001624		-	14663.6	13.84	2.12e-31	5.3e-30	yes	up	40.11	53.21	51.41	0	0	0	48.2433	0
gene_PYU1_G001625		-	886.746	9.79238	4.55e-16	4.41e-15	yes	up	43.91	58.33	58.61	0	0	0	53.6167	0
gene_PYU1_G001643		-	0.376	-1.40969	8e-09	4.08e-08	yes	down	1.89	1.59	1.7	8.43	6.96	9.38	1.72667	8.25667
gene_PYU1_G001645		-	0.167	-2.57964	6.37e-24	1.07e-22	yes	down	30.19	28.72	19.62	299.7	372.19	171.33	26.1767	281.073
gene_PYU1_G001646		-	0.184	-2.44381	4.67e-25	8.38e-24	yes	down	37.42	38.47	33.6	371.59	480.47	217.27	36.4967	356.443
gene_PYU1_G001652		-	3.175	1.66684	0.0069301	0.015557	yes	up	7.11	7.11	4.09	2.41	6.03	1.91	6.10333	3.45
gene_PYU1_G001653		-	2.557	1.35442	0.000153144	0.00046182	yes	up	7.27	6.47	7.46	5.38	6.89	2.69	7.06667	4.98667
gene_PYU1_G001657		-	0.48	-1.05874	8.87e-05	0.000275895	yes	down	0.77	1.12	1.23	3.8	3.7	4.16	1.04	3.88667
gene_PYU1_G001663		-	0.084	-3.5782	0.000502968	0.00139375	yes	down	0.02	0	0.04	0.43	0.51	0.5	0.02	0.48
gene_PYU1_G001666		-	0.402	-1.31343	1.25e-05	4.4e-05	yes	down	0.95	1.11	0.95	3.57	4.23	5.55	1.00333	4.45
gene_PYU1_G001667		-	0.157	-2.67383	2.75e-26	5.27e-25	yes	down	4.02	3	1.78	35.53	27.69	37.72	2.93333	33.6467
gene_PYU1_G001683		-	0.076	-3.725	3.58e-52	2.18e-50	yes	down	19.37	12.03	20.13	354.01	526.92	350.97	17.1767	410.633
gene_PYU1_G001686		-	0.417	-1.26175	0.025333	0.0499335	yes	down	1.07	0.89	2.28	7.04	7.52	4.03	1.41333	6.19667
gene_PYU1_G001687		-	7203.95	12.8146	5.53e-27	1.09e-25	yes	up	65.46	91.31	93.37	0	0	0	83.38	0
gene_PYU1_G001688		-	2.664	1.41339	0.0167027	0.0345043	yes	up	0.7	0.65	0.65	0.48	0.54	0.33	0.666667	0.45
gene_PYU1_G001699		-	0.39	-1.35827	3.99e-06	1.5e-05	yes	down	0.21	0.3	0.29	1.06	0.91	1.66	0.266667	1.21
gene_PYU1_G001704		-	2.237	1.1617	5.06e-13	3.86e-12	yes	up	22.07	32.04	29.14	21.45	22.53	22.56	27.75	22.18
gene_PYU1_G001706		-	10.154	3.34397	3.87e-70	4.35e-68	yes	up	341.39	441.42	397.88	57.96	64.17	88.37	393.563	70.1667
gene_PYU1_G001715		-	0.11	-3.19086	0.00400537	0.00943237	yes	down	0.22	0	0.11	2.38	0.92	2.17	0.11	1.82333
gene_PYU1_G001733		-	2.061	1.04363	1.2e-10	7.25e-10	yes	up	7.35	9.54	10.4	8.83	7.86	7.09	9.09667	7.92667
gene_PYU1_G001738		-	3.08	1.62285	2.76e-11	1.77e-10	yes	up	6.78	8.42	7.88	5.07	4.37	4.07	7.69333	4.50333
gene_PYU1_G001747		-	0.426	-1.23168	0.018504	0.0378097	yes	down	0.13	0.16	0.41	1.01	0.75	1.18	0.233333	0.98
gene_PYU1_G001748		-	0.344	-1.53842	4.39e-10	2.52e-09	yes	down	2	1.59	1.55	9.34	6.81	10.74	1.71333	8.96333
gene_PYU1_G001752		-	0.199	-2.3275	1.44e-15	1.36e-14	yes	down	2.27	3.08	1.67	20.64	24.34	18.17	2.34	21.05
gene_PYU1_G001757		-	0.484	-1.04618	7.32e-25	1.3e-23	yes	down	71.67	79.14	71.12	287.87	251.33	284.62	73.9767	274.607
gene_PYU1_G001761		-	0.025	-5.30268	3.16e-06	1.21e-05	yes	down	0	0.03	0.03	1.39	2.06	0.89	0.02	1.44667
gene_PYU1_G001762		-	0.302	-1.72547	1.05e-10	6.34e-10	yes	down	14.45	22.25	19.85	94.34	162.72	75.33	18.85	110.797
gene_PYU1_G001774		-	2.488	1.31504	4.23e-13	3.26e-12	yes	up	26.75	28.28	29.36	20.72	21.13	19.54	28.13	20.4633
gene_PYU1_G001780		-	0.327	-1.61403	4.92e-08	2.32e-07	yes	down	0.22	0.16	0.2	0.92	0.76	1.5	0.193333	1.06
gene_PYU1_G001781		-	0.375	-1.41411	8.27e-05	0.000258929	yes	down	2.14	0.76	1.22	5.87	7.37	6.55	1.37333	6.59667
gene_PYU1_G001786		-	5.653	2.4989	0.0184591	0.0377473	yes	up	0.64	0.64	1.26	0.35	0.46	0	0.846667	0.27
gene_PYU1_G001799		-	0.026	-5.25339	0.000506533	0.00140216	yes	down	0	0	0	0.6	0.16	0.54	0	0.433333
gene_PYU1_G001800		-	0.025	-5.30163	0.000304575	0.000874955	yes	down	0	0	0	0.27	0.13	0.3	0	0.233333
gene_PYU1_G001805		-	5.59	2.48275	4.89e-59	3.87e-57	yes	up	62.91	84.38	79.2	23.65	21.7	27.19	75.4967	24.18
gene_PYU1_G001821		-	3.327	1.73411	1.22e-41	4.94e-40	yes	up	3407.92	3344.8	3474.28	1737.1	1811.15	2083.09	3409	1877.11
gene_PYU1_G001823		-	2.036	1.02573	1.71e-22	2.62e-21	yes	up	3313.92	3326.22	3331.21	2835.62	2946.14	3042.6	3323.78	2941.45
gene_PYU1_G001826		-	2.6	1.37878	3.27e-38	1.15e-36	yes	up	51.54	57.49	56.72	37.76	37.45	38.98	55.25	38.0633
gene_PYU1_G001834		-	4.238	2.08335	2.76e-36	9.07e-35	yes	up	17.82	25.53	24.24	9.44	9.53	9.56	22.53	9.51
gene_PYU1_G001840		-	3.101	1.63293	7.33e-14	6.03e-13	yes	up	6.69	6.79	5.92	3.68	4.11	3.42	6.46667	3.73667
gene_PYU1_G001844		-	2.596	1.37653	3.73e-10	2.15e-09	yes	up	5.74	6.19	5.4	4.45	3.48	4.1	5.77667	4.01
gene_PYU1_G001845		-	2.432	1.28199	1.52e-07	6.81e-07	yes	up	33.69	40.25	34.33	30.43	21.57	30.11	36.09	27.37
gene_PYU1_G001848		-	2.443	1.28851	0.0162831	0.0337009	yes	up	339.59	372.7	593.37	376.43	410.23	418.65	435.22	401.77
gene_PYU1_G001849		-	0.125	-2.99693	6.16e-19	7.44e-18	yes	down	0.27	0.22	0.16	3.29	2.67	3.33	0.216667	3.09667
gene_PYU1_G001859		-	0.251	-1.9956	4.34e-13	3.34e-12	yes	down	0.33	0.31	0.37	2.44	1.78	3.03	0.336667	2.41667
gene_PYU1_G001860		-	3.246	1.69869	8.89e-05	0.000276546	yes	up	9.04	8.5	8.51	5.93	3.77	5.04	8.68333	4.91333
gene_PYU1_G001862		-	116.113	6.85939	1.3e-10	7.78e-10	yes	up	1.18	1.46	1.33	0	0.03	0.03	1.32333	0.02
gene_PYU1_G001868		-	2.716	1.44166	2.18e-11	1.41e-10	yes	up	7.44	12.1	10.97	6.03	6.34	7.65	10.17	6.67333
gene_PYU1_G001875		-	0.437	-1.19564	1.72e-13	1.37e-12	yes	down	4.23	4.53	3.32	18.29	15.95	15.52	4.02667	16.5867
gene_PYU1_G001876		-	2.58	1.36752	9.46e-09	4.78e-08	yes	up	2.79	4.38	3.59	2.46	2.13	2.87	3.58667	2.48667
gene_PYU1_G001888		-	0.327	-1.6125	0.00791316	0.0175452	yes	down	2.15	2.15	4.53	18.9	11.1	21.02	2.94333	17.0067
gene_PYU1_G001895		-	0.302	-1.72897	9.88e-05	0.00030538	yes	down	0.56	0.64	0.28	3.21	1.91	3.67	0.493333	2.93
gene_PYU1_G001910		-	0.334	-1.58333	0.0166267	0.0343526	yes	down	0.09	0.12	0.07	0.51	0.5	0.49	0.0933333	0.5
gene_PYU1_G001913		-	3.066	1.61633	1.21e-40	4.75e-39	yes	up	8521.17	8524.94	8928.58	4708.05	5141.96	5360.83	8658.23	5070.28
gene_PYU1_G001915		-	3.165	1.66233	1.34e-20	1.81e-19	yes	up	19.78	22.42	27.61	12.36	13.62	13.55	23.27	13.1767
gene_PYU1_G001917		-	0.48	-1.0579	1.9e-07	8.43e-07	yes	down	15.44	15.78	12.48	63.46	39.36	61.67	14.5667	54.83
gene_PYU1_G001921		-	0.311	-1.68369	0.00734128	0.0163933	yes	down	0.02	0.1	0.07	0.55	0.31	0.25	0.0633333	0.37
gene_PYU1_G001922		-	0.421	-1.24777	0.0242568	0.0480498	yes	down	0.04	0.05	0.07	0.24	0.18	0.23	0.0533333	0.216667
gene_PYU1_G001926		-	3.891	1.96029	2.98e-50	1.65e-48	yes	up	43.51	53.14	45.62	20.68	22.15	22.56	47.4233	21.7967
gene_PYU1_G001931		-	0.483	-1.04869	0.0101771	0.022092	yes	down	9.94	6.77	9.4	40.37	40.55	19.44	8.70333	33.4533
gene_PYU1_G001933		-	0.349	-1.52053	5.96e-18	6.68e-17	yes	down	2.83	2.74	2.88	16.41	12.21	15.1	2.81667	14.5733
gene_PYU1_G001934		-	0.35	-1.51518	3.64e-23	5.81e-22	yes	down	3.09	3.05	3.73	19.14	17.25	14.42	3.29	16.9367
gene_PYU1_G001938		-	0.425	-1.23411	0.00026293	0.000762649	yes	down	1.77	1.13	1.06	5.57	4.89	6.32	1.32	5.59333
gene_PYU1_G001953		-	2.887	1.52979	2.68e-16	2.64e-15	yes	up	4.92	4.99	5.78	3.67	3.34	2.77	5.23	3.26
gene_PYU1_G001954		-	0.172	-2.54223	2.2e-27	4.49e-26	yes	down	1.07	1.72	1.84	16.03	19.02	13.16	1.54333	16.07
gene_PYU1_G001955		-	2.452	1.29391	0.000416141	0.00117367	yes	up	4.91	4.05	4.34	2.2	2.71	4.8	4.43333	3.23667
gene_PYU1_G001957		-	0.385	-1.37525	3.06e-16	3.01e-15	yes	down	5.18	7.36	7.16	32.68	33.83	25.06	6.56667	30.5233
gene_PYU1_G001958		-	2.173	1.11987	0.00125157	0.00324055	yes	up	2.84	1.85	1.32	2.09	1.5	1.41	2.00333	1.66667
gene_PYU1_G001962		-	2.006	1.00437	7.86e-12	5.28e-11	yes	up	8.97	12.4	10.77	10.24	8.87	9.62	10.7133	9.57667
gene_PYU1_G001969		-	3.118	1.64081	2.05e-12	1.47e-11	yes	up	11.53	10.86	9.27	6.87	6.04	5.42	10.5533	6.11
gene_PYU1_G001975		-	0.49	-1.03053	8.96e-05	0.000278543	yes	down	2.4	2.39	1.86	12.24	6.96	5.57	2.21667	8.25667
gene_PYU1_G001978		-	2.899	1.53565	1.25e-18	1.46e-17	yes	up	7.54	6.73	5.67	4.43	3.93	4.01	6.64667	4.12333
gene_PYU1_G001982		-	2.261	1.17695	6.64e-31	1.62e-29	yes	up	287.13	316.64	281.17	230.64	230.25	240.8	294.98	233.897
gene_PYU1_G001985		-	2.417	1.27336	7.36e-11	4.54e-10	yes	up	45.61	41.17	36.16	30.68	26.45	35.27	40.98	30.8
gene_PYU1_G001990		-	0.122	-3.03528	9.53e-06	3.4e-05	yes	down	0.16	0.08	0.08	1.97	1.14	1.79	0.106667	1.63333
gene_PYU1_G001991		-	2.125	1.08764	1.57e-11	1.03e-10	yes	up	15.14	15.47	15.5	14.39	12.29	12.49	15.37	13.0567
gene_PYU1_G001994		-	0.383	-1.38313	0.0196831	0.0399522	yes	down	0.14	0.69	0.27	1.31	1.64	2.11	0.366667	1.68667
gene_PYU1_G001997		-	3.04	1.60387	2.83e-20	3.73e-19	yes	up	18.24	22.54	21.62	13.55	10.83	12.68	20.8	12.3533
gene_PYU1_G002007		-	3.555	1.8297	1.11e-25	2.04e-24	yes	up	8.83	12.73	10.35	4.89	5.15	5.95	10.6367	5.33
gene_PYU1_G002012		-	0.208	-2.26587	1.08e-45	5.11e-44	yes	down	2.11	2.71	2.09	19.54	22.75	17.04	2.30333	19.7767
gene_PYU1_G002013		-	0.075	-3.72834	4.24e-69	4.61e-67	yes	down	3.53	2.55	2.35	72.64	52.3	76.39	2.81	67.11
gene_PYU1_G002014		-	0.009	-6.74757	9.16e-27	1.78e-25	yes	down	0.04	0.12	0.08	19.72	13.04	12.36	0.08	15.04
gene_PYU1_G002022		-	2.059	1.04227	2.04e-10	1.2e-09	yes	up	13.65	16.95	16.25	14.54	14.53	11.81	15.6167	13.6267
gene_PYU1_G002024		-	0.365	-1.45308	1.63e-07	7.28e-07	yes	down	1.19	1.16	1.53	5.69	6.42	6.9	1.29333	6.33667
gene_PYU1_G002027		-	0.121	-3.04311	3.51e-64	3.25e-62	yes	down	5.66	4.64	3.9	80.59	59.22	71.64	4.73333	70.4833
gene_PYU1_G002031		-	0.275	-1.86448	2.13e-05	7.29e-05	yes	down	0.25	0.25	0.22	1.55	1.69	1.46	0.24	1.56667
gene_PYU1_G002032		-	0.231	-2.11525	0.0086064	0.0189609	yes	down	0.07	0.1	0.07	0.76	0.46	0.68	0.08	0.633333
gene_PYU1_G002034		-	0.01	-6.64915	3.39e-06	1.29e-05	yes	down	0	0	0	0.74	0.24	1.86	0	0.946667
gene_PYU1_G002036		-	0.001	-10.1651	2.38e-17	2.55e-16	yes	down	0	0	0	9.62	10.12	12.81	0	10.85
gene_PYU1_G002037		-	0.001	-10.3269	1.11e-17	1.22e-16	yes	down	0	0	0	11.83	9.15	15.82	0	12.2667
gene_PYU1_G002040		-	0.011	-6.54396	7.13e-08	3.32e-07	yes	down	0	0.03	0.03	4.88	0.48	4.44	0.02	3.26667
gene_PYU1_G002041		-	2.441	1.28742	4.21e-18	4.76e-17	yes	up	22.86	22.67	20.14	15.04	15.02	18.1	21.89	16.0533
gene_PYU1_G002044		-	0.024	-5.39693	0.000237074	0.000692843	yes	down	0	0	0	0.14	0.21	0.36	0	0.236667
gene_PYU1_G002048		-	3.977	1.99152	5.6e-72	6.76e-70	yes	up	12536.2	12363.5	12739	5405.28	5703.75	5887.23	12546.2	5665.42
gene_PYU1_G002052		-	2.056	1.03972	0.0182622	0.0374028	yes	up	4.9	5.11	3.27	3.74	4.02	3.91	4.42667	3.89
gene_PYU1_G002055		-	0.272	-1.88004	8.21e-40	3.09e-38	yes	down	3.37	3.17	2.59	21.4	19.09	19.81	3.04333	20.1
gene_PYU1_G002068		-	2.713	1.43988	2.47e-06	9.57e-06	yes	up	8.07	9.69	10.4	4.28	7.4	6.87	9.38667	6.18333
gene_PYU1_G002073		-	2.712	1.4392	5.04e-23	7.99e-22	yes	up	21.25	27.22	25.26	15.59	15.26	17.78	24.5767	16.21
gene_PYU1_G002075		-	0.096	-3.37891	3.78e-12	2.63e-11	yes	down	0.3	0.1	0.07	2.57	2.51	3.68	0.156667	2.92
gene_PYU1_G002078		-	3.347	1.74283	2.03e-26	3.9e-25	yes	up	27.66	34.55	32.14	16.58	14.89	19.16	31.45	16.8767
gene_PYU1_G002085		-	0.016	-5.94263	2.14e-05	7.29e-05	yes	down	0	0	0	1.33	0.41	0.89	0	0.876667
gene_PYU1_G002096		-	0.491	-1.02701	0.00248153	0.00607999	yes	down	0.52	0.55	0.72	2.05	2.28	2.21	0.596667	2.18
gene_PYU1_G002108		-	0.484	-1.04651	0.000585148	0.00160058	yes	down	1.04	0.68	1.07	4.32	2.74	3.42	0.93	3.49333
gene_PYU1_G002110		-	0.202	-2.30974	2.55e-34	7.55e-33	yes	down	0.71	0.65	0.63	6.73	5.45	5.57	0.663333	5.91667
gene_PYU1_G002111		-	2.883	1.52768	1.5e-10	8.97e-10	yes	up	3.28	4.64	4.12	2.7	1.99	2.81	4.01333	2.5
gene_PYU1_G002112		-	0.438	-1.19123	2.02e-10	1.19e-09	yes	down	12.48	11.22	12.73	50.87	41.88	57.48	12.1433	50.0767
gene_PYU1_G002116		-	2.692	1.4285	4.49e-24	7.59e-23	yes	up	42.28	53.39	44.98	30.88	29.97	32.99	46.8833	31.28
gene_PYU1_G002123		-	5.633	2.49397	3.21e-114	1.41e-111	yes	up	6332.32	6688.53	5893.23	1937.45	1965.69	2115.37	6304.69	2006.17
gene_PYU1_G002128		-	0.495	-1.0156	2.34e-09	1.25e-08	yes	down	10.97	9.44	9.64	31.63	34.69	42.19	10.0167	36.17
gene_PYU1_G002132		-	2.379	1.25064	1.8e-09	9.73e-09	yes	up	10.62	11.44	14.14	9.03	9.7	8.64	12.0667	9.12333
gene_PYU1_G002138		-	0.428	-1.22591	5e-09	2.6e-08	yes	down	2.94	2.93	2.85	13.77	13.65	9.34	2.90667	12.2533
gene_PYU1_G002149		-	83.827	6.38935	8.06e-77	1.19e-74	yes	up	41.98	44.63	25.53	0.52	1.25	0.58	37.38	0.783333
gene_PYU1_G002151		-	2.363	1.24085	0.000195046	0.00057902	yes	up	3.11	4.19	2.39	3.19	1.8	2.42	3.23	2.47
gene_PYU1_G002154		-	2.178	1.12297	1.14e-11	7.55e-11	yes	up	34.04	28.07	29.55	24.13	25.09	26.59	30.5533	25.27
gene_PYU1_G002169		-	2.952	1.56158	3.67e-24	6.26e-23	yes	up	7.15	9.5	7.99	5.2	5.14	4.6	8.21333	4.98
gene_PYU1_G002173		-	4.168	2.05946	1.99e-33	5.58e-32	yes	up	13.09	15.09	13.75	5.95	5.22	6.9	13.9767	6.02333
gene_PYU1_G002180		-	0.047	-4.39938	2.09e-194	2.51e-191	yes	down	7.48	7.72	8.57	305.88	266.42	329.95	7.92333	300.75
gene_PYU1_G002181		-	0.097	-3.35995	1.1e-05	3.91e-05	yes	down	0.02	0.02	0.02	0.4	0.27	0.52	0.02	0.396667
gene_PYU1_G002182		-	0.029	-5.12717	0.0001175	0.000360864	yes	down	0.04	0	0	0.8	0.75	1.08	0.0133333	0.876667
gene_PYU1_G002203		-	2.163	1.11292	0.00108785	0.00285003	yes	up	6.55	7.43	8.84	7.81	3.87	7.59	7.60667	6.42333
gene_PYU1_G002204		-	0.485	-1.04484	3.27e-07	1.41e-06	yes	down	1.78	2.76	2.24	9.43	9.17	6.47	2.26	8.35667
gene_PYU1_G002207		-	0.255	-1.97158	1.07e-14	9.46e-14	yes	down	1.66	3.16	1.84	21	13.12	13	2.22	15.7067
gene_PYU1_G002209		-	0.276	-1.85551	3.96e-16	3.85e-15	yes	down	0.1	0.11	0.09	0.73	0.56	0.67	0.1	0.653333
gene_PYU1_G002210		-	12.831	3.68152	1.43e-47	7.16e-46	yes	up	4.74	7.08	5.48	0.6	0.72	1.07	5.76667	0.796667
gene_PYU1_G002213		-	0.343	-1.54494	2.53e-15	2.33e-14	yes	down	0.87	0.86	0.66	4.05	3.42	4.96	0.796667	4.14333
gene_PYU1_G002214		-	2.327	1.21843	0.000264029	0.000765668	yes	up	3.15	3.84	3.74	2.11	2.73	3.4	3.57667	2.74667
gene_PYU1_G002226		-	0.358	-1.48047	5.26e-06	1.96e-05	yes	down	0.57	0.84	0.76	4.48	2.86	3.67	0.723333	3.67
gene_PYU1_G002228		-	2.082	1.05781	1.16e-19	1.49e-18	yes	up	3698.03	3919.75	3557.4	2987.11	3355.51	3275.38	3725.06	3206
gene_PYU1_G002234		-	2.363	1.24091	2.39e-09	1.28e-08	yes	up	12.5	15.8	15.45	10.88	12.37	10.02	14.5833	11.09
gene_PYU1_G002235		-	0.472	-1.08349	4.93e-12	3.39e-11	yes	down	7.5	6.37	7.71	30.3	29.9	22.17	7.19333	27.4567
gene_PYU1_G002236		-	3.525	1.81756	9.16e-63	8.03e-61	yes	up	5110.19	5514.86	4949.45	2630.53	2510.02	2925.87	5191.5	2688.81
gene_PYU1_G002237		-	0.392	-1.35063	1.44e-06	5.73e-06	yes	down	0.66	0.45	0.89	2.8	3.25	3.13	0.666667	3.06
gene_PYU1_G002240		-	3.203	1.67955	4.42e-09	2.31e-08	yes	up	2.82	3.55	3.3	2.06	1.64	1.74	3.22333	1.81333
gene_PYU1_G002249		-	10.114	3.33828	6.91e-13	5.19e-12	yes	up	3.35	5.02	4.72	0.94	1.03	0.34	4.36333	0.77
gene_PYU1_G002257		-	0.15	-2.74082	3.86e-06	1.46e-05	yes	down	0.15	0.13	0.05	1.58	0.83	1.62	0.11	1.34333
gene_PYU1_G002263		-	0.477	-1.06755	3.85e-05	0.000126607	yes	down	0.33	0.51	0.51	1.7	1.82	1.55	0.45	1.69
gene_PYU1_G002264		-	0.355	-1.49521	3.19e-13	2.49e-12	yes	down	1.49	2.41	1.7	8.68	10.79	8.6	1.86667	9.35667
gene_PYU1_G002267		-	2.684	1.42426	0.00621369	0.014093	yes	up	0.29	0.45	0.43	0.29	0.26	0.23	0.39	0.26
gene_PYU1_G002273		-	0.478	-1.06502	9.78e-07	3.98e-06	yes	down	1.54	1.64	1.66	6.66	7.26	4.28	1.61333	6.06667
gene_PYU1_G002275		-	0.004	-8.09194	1.41e-14	1.24e-13	yes	down	0	0	0.04	6.2	8.1	5.05	0.0133333	6.45
gene_PYU1_G002277		-	0.246	-2.02316	2.31e-05	7.86e-05	yes	down	0.15	0.29	0.4	1.9	2.11	2.12	0.28	2.04333
gene_PYU1_G002289		-	0.362	-1.46539	1.2e-21	1.75e-20	yes	down	15.35	16.41	14.88	65.98	79.97	83.72	15.5467	76.5567
gene_PYU1_G002290		-	0.371	-1.43052	0.00703341	0.0157673	yes	down	2.99	2.15	2.04	4.91	6.88	22.5	2.39333	11.43
gene_PYU1_G002296		-	0.204	-2.28989	1.44e-05	5.01e-05	yes	down	0.09	0.11	0.39	1.29	2.5	1.35	0.196667	1.71333
gene_PYU1_G002308		-	0.266	-1.91103	3.66e-07	1.57e-06	yes	down	0.16	0.2	0.3	1.23	1.44	1.75	0.22	1.47333
gene_PYU1_G002320		-	2.792	1.48137	1.65e-08	8.16e-08	yes	up	1.95	2.16	1.75	1.61	1.26	0.92	1.95333	1.26333
gene_PYU1_G002324		-	2.617	1.38764	6.37e-08	2.98e-07	yes	up	18.13	17.11	21.94	11.74	9.63	17.96	19.06	13.11
gene_PYU1_G002333		-	2.317	1.21253	1.11e-24	1.96e-23	yes	up	42.53	52.3	48.35	37.06	37.28	36.39	47.7267	36.91
gene_PYU1_G002343		-	25.243	4.6578	1.43e-74	1.95e-72	yes	up	10.42	15.47	13.88	1.17	1.13	0.5	13.2567	0.933333
gene_PYU1_G002344		-	6.249	2.64364	4.38e-27	8.74e-26	yes	up	4.64	4.99	6.23	2.08	1.25	1.31	5.28667	1.54667
gene_PYU1_G002345		-	0.026	-5.28222	0.000475541	0.00132613	yes	down	0	0	0	0.15	0.51	0.35	0	0.336667
gene_PYU1_G002349		-	2.877	1.52465	9.79e-14	7.97e-13	yes	up	3.83	6.47	4.92	3.15	2.72	3.56	5.07333	3.14333
gene_PYU1_G002371		-	0.289	-1.78938	3.28e-51	1.93e-49	yes	down	44.36	43.37	38.92	312.98	246.31	230.06	42.2167	263.117
gene_PYU1_G002372		-	0.306	-1.70979	1.65e-08	8.19e-08	yes	down	22.3	13.72	17.92	68.96	93.25	153.4	17.98	105.203
gene_PYU1_G002378		-	0.255	-1.97377	2.06e-12	1.47e-11	yes	down	0.44	0.38	0.38	2.43	3.04	2.96	0.4	2.81
gene_PYU1_G002384		-	0.491	-1.02678	7.04e-11	4.36e-10	yes	down	20.77	19.38	17.76	72.75	71.92	68.8	19.3033	71.1567
gene_PYU1_G002409		-	0.042	-4.56007	0.00457633	0.0106511	yes	down	0	0	0	0.32	0.17	0.31	0	0.266667
gene_PYU1_G002424		-	3.75	1.90689	3.54e-67	3.61e-65	yes	up	1360.84	1605.35	1474.51	744.36	723.81	738.15	1480.23	735.44
gene_PYU1_G002430		-	3.098	1.63149	4.99e-06	1.86e-05	yes	up	6.23	4.34	3.12	3.25	2.59	2.16	4.56333	2.66667
gene_PYU1_G002437		-	23.202	4.53615	0.00252692	0.00618198	yes	up	0.41	1.09	0.94	0	0	0.18	0.813333	0.06
gene_PYU1_G002438		-	6.093	2.60712	2.15e-16	2.13e-15	yes	up	11.9	15.04	13.29	3.51	6.08	2.16	13.41	3.91667
gene_PYU1_G002439		-	4.02	2.00734	2.74e-15	2.52e-14	yes	up	9.93	8.91	10	3.45	3.93	5.5	9.61333	4.29333
gene_PYU1_G002443		-	0.264	-1.92138	3.23e-10	1.87e-09	yes	down	0.48	0.76	0.46	4.12	4.36	3.07	0.566667	3.85
gene_PYU1_G002444		-	0.294	-1.76786	3.83e-13	2.96e-12	yes	down	2.06	2.67	2.4	16.37	17.09	10.15	2.37667	14.5367
gene_PYU1_G002448		-	0.453	-1.14287	2.08e-07	9.19e-07	yes	down	3.75	3.5	4.42	14.68	19.67	11.84	3.89	15.3967
gene_PYU1_G002451		-	0.304	-1.7195	0.00305345	0.00734179	yes	down	0.11	0.06	0.04	0.51	0.33	0.38	0.07	0.406667
gene_PYU1_G002456		-	0.353	-1.50224	1.9e-16	1.89e-15	yes	down	53.05	38.6	39.17	192.76	241.37	228.99	43.6067	221.04
gene_PYU1_G002460		-	0.288	-1.79492	2.67e-32	7.05e-31	yes	down	4.41	3.4	4.14	25.29	25.25	23.99	3.98333	24.8433
gene_PYU1_G002466		-	4.603	2.20242	6.55e-09	3.37e-08	yes	up	2	2.76	2.62	1.49	0.57	0.86	2.46	0.973333
gene_PYU1_G002471		-	10.097	3.33586	6.88e-08	3.21e-07	yes	up	1.5	1.37	0.89	0.34	0.14	0.25	1.25333	0.243333
gene_PYU1_G002480		-	0.362	-1.46471	2.1e-07	9.28e-07	yes	down	2.7	2.33	1.94	8.41	14.71	11.12	2.32333	11.4133
gene_PYU1_G002482		-	3.502	1.80833	1.39e-16	1.39e-15	yes	up	28.55	27.72	23.49	14.11	17.45	9.3	26.5867	13.62
gene_PYU1_G002488		-	0.041	-4.60451	4.22e-20	5.53e-19	yes	down	3.2	2.07	0.92	74.99	83.85	110.38	2.06333	89.74
gene_PYU1_G002491		-	3.965	1.98727	3.22e-09	1.7e-08	yes	up	6.61	6.39	7.94	3.13	3.22	3.2	6.98	3.18333
gene_PYU1_G002508		-	0.086	-3.5457	2.37e-28	5.07e-27	yes	down	0.3	0.57	0.5	6.77	11.11	10.6	0.456667	9.49333
gene_PYU1_G002509		-	0.49	-1.03058	5.45e-20	7.1e-19	yes	down	7.95	7.23	7.25	28.24	26.23	27.74	7.47667	27.4033
gene_PYU1_G002515		-	0.013	-6.26489	6.15e-05	0.000196141	yes	down	0	0	0	1.01	0.04	0.29	0	0.446667
gene_PYU1_G002517		-	0.221	-2.1786	4.88e-20	6.38e-19	yes	down	1.7	1.36	2.08	11.81	12.41	17.4	1.71333	13.8733
gene_PYU1_G002518		-	0.115	-3.12071	0.000277612	0.000801348	yes	down	0.33	0.66	0.63	6.24	7.55	11.86	0.54	8.55
gene_PYU1_G002519		-	0.158	-2.66085	0.000265479	0.000769193	yes	down	0.76	0.31	0.45	3.12	4.59	9.51	0.506667	5.74
gene_PYU1_G002525		-	0.049	-4.36087	1.6e-09	8.7e-09	yes	down	0.13	0.13	0	3.84	3.73	1.91	0.0866667	3.16
gene_PYU1_G002527		-	6.606	2.72386	3.96e-05	0.000130055	yes	up	1.65	2.02	2.46	0.81	0.57	0.31	2.04333	0.563333
gene_PYU1_G002535		-	2.037	1.02652	3.68e-09	1.93e-08	yes	up	10.6	9.66	10.29	9.13	9.65	8.17	10.1833	8.98333
gene_PYU1_G002552		-	3.092	1.62874	3.36e-09	1.77e-08	yes	up	10.37	8.42	8.17	4.82	6.55	4.25	8.98667	5.20667
gene_PYU1_G002553		-	2.128	1.08976	4.01e-24	6.82e-23	yes	up	19.19	22.45	21.64	18.53	17.34	17.44	21.0933	17.77
gene_PYU1_G002555		-	0.126	-2.98637	0.00710487	0.015914	yes	down	0.04	0	0.08	0.47	0.45	0.7	0.04	0.54
gene_PYU1_G002557		-	2.147	1.10252	2.23e-09	1.2e-08	yes	up	12.82	12.91	13.63	12.08	10.12	10.92	13.12	11.04
gene_PYU1_G002559		-	0.487	-1.03907	1.23e-16	1.24e-15	yes	down	10.83	11.91	10.78	44.33	44.19	35.14	11.1733	41.22
gene_PYU1_G002582		-	2.861	1.51667	5.86e-58	4.56e-56	yes	up	123.65	130.92	124.81	82.32	77.73	78.53	126.46	79.5267
gene_PYU1_G002586		-	2.16	1.11099	1.4e-09	7.67e-09	yes	up	9.79	12.31	10.65	9.84	8.8	8.65	10.9167	9.09667
gene_PYU1_G002591		-	0.289	-1.78932	0.00644766	0.0145734	yes	down	0.11	0.13	0.08	0.69	0.79	0.49	0.106667	0.656667
gene_PYU1_G002593		-	2.578	1.36621	7.19e-07	2.97e-06	yes	up	7.9	9.84	10.19	5.48	7.39	6.57	9.31	6.48
gene_PYU1_G002600		-	0.498	-1.00536	0.00373409	0.00883304	yes	down	1.42	1	2.1	5.76	5.65	4.99	1.50667	5.46667
gene_PYU1_G002603		-	0.428	-1.226	7.14e-30	1.65e-28	yes	down	95.69	86.99	86.46	394.88	389.26	346.79	89.7133	376.977
gene_PYU1_G002604		-	0.436	-1.19742	5.41e-42	2.26e-40	yes	down	83.89	82.57	81.69	357.91	342.13	321.62	82.7167	340.553
gene_PYU1_G002609		-	14.993	3.9062	5.3e-50	2.89e-48	yes	up	9.19	12.52	8.62	1.11	1.14	1.34	10.11	1.19667
gene_PYU1_G002610		-	14.993	3.9062	5.3e-50	2.89e-48	yes	up	9.19	12.52	8.62	1.11	1.14	1.34	10.11	1.19667
gene_PYU1_G002612		-	0.462	-1.11266	4.67e-18	5.27e-17	yes	down	7.41	8.2	7.95	33.73	26.33	31.6	7.85333	30.5533
gene_PYU1_G002618		-	0.407	-1.29699	1.14e-07	5.2e-07	yes	down	8.97	9.42	7.4	38.31	51.67	23.5	8.59667	37.8267
gene_PYU1_G002620		-	0.336	-1.5734	0.00711122	0.0159228	yes	down	0.31	0.31	0.37	1.69	1.49	2.13	0.33	1.77
gene_PYU1_G002621		-	0.418	-1.25734	0.000164064	0.00049238	yes	down	0.27	0.23	0.17	1.02	0.93	0.95	0.223333	0.966667
gene_PYU1_G002622		-	0.484	-1.04722	3.61e-07	1.55e-06	yes	down	46.38	48.22	51.77	197.29	226.06	122.07	48.79	181.807
gene_PYU1_G002623		-	2.686	1.42571	6.18e-18	6.91e-17	yes	up	13.01	19.23	15.66	9.87	10.88	11.02	15.9667	10.59
gene_PYU1_G002624		-	3.255	1.70269	1.01e-13	8.19e-13	yes	up	4.76	6.95	5.21	3.24	2.52	3.56	5.64	3.10667
gene_PYU1_G002626		-	3.022	1.59536	1.14e-29	2.59e-28	yes	up	15.66	15.22	16.23	9.47	9.98	8.53	15.7033	9.32667
gene_PYU1_G002628		-	0.371	-1.42913	0.000114555	0.000352233	yes	down	0.52	0.69	0.62	2.92	2.12	3.85	0.61	2.96333
gene_PYU1_G002632		-	0.421	-1.2494	2.93e-21	4.14e-20	yes	down	9.1	7.69	8.35	34.55	36.1	36.44	8.38	35.6967
gene_PYU1_G002637		-	0.453	-1.1437	0.0191837	0.0389987	yes	down	0.05	0.08	0.1	0.41	0.2	0.33	0.0766667	0.313333
gene_PYU1_G002648		-	2.112	1.07841	6.22e-12	4.21e-11	yes	up	12.81	16.78	15.58	11.97	12.13	14.11	15.0567	12.7367
gene_PYU1_G002662		-	5.079	2.34469	2.16e-09	1.16e-08	yes	up	2.77	2.89	2.83	0.48	1.27	1.2	2.83	0.983333
gene_PYU1_G002663		-	4.345	2.11936	0.00561284	0.0128432	yes	up	0.25	0.32	0.34	0.19	0.19	0	0.303333	0.126667
gene_PYU1_G002665		-	6.791	2.76361	9.94e-10	5.52e-09	yes	up	1.12	1.1	1.28	0.3	0.34	0.29	1.16667	0.31
gene_PYU1_G002670		-	0.38	-1.39743	8.56e-06	3.08e-05	yes	down	1.36	1.06	1.01	6.24	4	6.08	1.14333	5.44
gene_PYU1_G002673		-	0.386	-1.37186	5.97e-16	5.75e-15	yes	down	6.58	7.22	5.73	35.15	23.01	32.79	6.51	30.3167
gene_PYU1_G002684		-	0.022	-5.48763	2.26e-05	7.69e-05	yes	down	0.08	0	0	2.43	1.95	2.35	0.0266667	2.24333
gene_PYU1_G002686		-	0.425	-1.23506	3.28e-16	3.21e-15	yes	down	5.36	6.69	4.53	23.78	23.64	22.38	5.52667	23.2667
gene_PYU1_G002689		-	0.282	-1.82729	2.63e-42	1.11e-40	yes	down	5.64	6.1	5.66	38.09	35.62	37.12	5.8	36.9433
gene_PYU1_G002701		-	2.047	1.03357	3.64e-09	1.92e-08	yes	up	30.87	31.16	30.47	31.38	23.27	27.57	30.8333	27.4067
gene_PYU1_G002703		-	2.134	1.09372	9.13e-12	6.12e-11	yes	up	6.05	8.89	7.63	6.89	6.38	5.67	7.52333	6.31333
gene_PYU1_G002743		-	0.291	-1.77872	4.29e-11	2.71e-10	yes	down	2.41	3.62	2.59	16.45	12.37	23.88	2.87333	17.5667
gene_PYU1_G002744		-	4.195	2.06872	5.55e-13	4.22e-12	yes	up	3	3.66	4.17	2.2	1.47	1	3.61	1.55667
gene_PYU1_G002745		-	0.159	-2.65413	5.03e-34	1.46e-32	yes	down	3.73	4.67	4.33	42.6	44.02	56.91	4.24333	47.8433
gene_PYU1_G002760		-	0.316	-1.66314	2.96e-39	1.09e-37	yes	down	2.94	3.05	3.46	18.1	17.03	18.53	3.15	17.8867
gene_PYU1_G002763		-	5.134	2.35998	2.82e-05	9.47e-05	yes	up	6.77	6.76	4.9	2.46	3.09	1.19	6.14333	2.24667
gene_PYU1_G002772		-	0.417	-1.26218	6.52e-05	0.000207417	yes	down	0.28	0.32	0.29	1.18	1.21	1.44	0.296667	1.27667
gene_PYU1_G002773		-	2.748	1.45821	1.87e-32	4.98e-31	yes	up	4014.75	4004.13	3997.29	2441.19	2532.81	2866.68	4005.39	2613.56
gene_PYU1_G002775		-	0.153	-2.713	1.6e-05	5.55e-05	yes	down	0.12	0.06	0.09	1.18	1.56	0.62	0.09	1.12
gene_PYU1_G002777		-	0.213	-2.23414	2.82e-06	1.09e-05	yes	down	0.23	0.23	0.26	1.93	2.68	1.64	0.24	2.08333
gene_PYU1_G002779		-	4.034	2.01224	0.0227664	0.0454257	yes	up	0.12	0.16	0.12	0.05	0.11	0.02	0.133333	0.06
gene_PYU1_G002780		-	2.773	1.47137	1.17e-19	1.5e-18	yes	up	88.28	82.76	92.55	73.42	55.21	43.57	87.8633	57.4
gene_PYU1_G002786		-	22.82	4.51223	0.016971	0.0349926	yes	up	0.12	0.04	0.02	0	0	0	0.06	0
gene_PYU1_G002790		-	9.25	3.20942	2.9e-07	1.26e-06	yes	up	0.47	0.88	1	0.08	0.18	0.19	0.783333	0.15
gene_PYU1_G002791		-	0.486	-1.0424	2.28e-17	2.45e-16	yes	down	3.83	3.77	3.88	15.96	13.3	13.29	3.82667	14.1833
gene_PYU1_G002800		-	2.099	1.06947	1.65e-14	1.43e-13	yes	up	19.58	26.9	24.7	22.22	19.39	19.28	23.7267	20.2967
gene_PYU1_G002804		-	0.234	-2.09522	1.84e-08	9.08e-08	yes	down	0.22	0.21	0.37	2.03	2.27	1.8	0.266667	2.03333
gene_PYU1_G002805		-	11.214	3.48723	1.42e-84	2.82e-82	yes	up	30.31	40.58	33.15	5.27	5.84	5.49	34.68	5.53333
gene_PYU1_G002806		-	0.269	-1.89641	1.2e-22	1.85e-21	yes	down	27.06	23.13	25.67	154.72	210.36	143.63	25.2867	169.57
gene_PYU1_G002807		-	0.137	-2.86676	1.08e-26	2.08e-25	yes	down	7.69	10.82	10.22	117.23	181.03	75.65	9.57667	124.637
gene_PYU1_G002808		-	0.14	-2.84042	5.16e-12	3.54e-11	yes	down	0.73	0.75	0.95	8	16.87	6.02	0.81	10.2967
gene_PYU1_G002809		-	0.376	-1.41223	9.23e-14	7.53e-13	yes	down	13.77	18.97	21.34	105.37	66.53	87.65	18.0267	86.5167
gene_PYU1_G002811		-	0.37	-1.43463	1.99e-09	1.07e-08	yes	down	17.33	12.36	12.27	51.29	68.05	83.48	13.9867	67.6067
gene_PYU1_G002812		-	2.434	1.28338	6.26e-32	1.6e-30	yes	up	40.53	42.04	40.23	32.84	29.85	28.13	40.9333	30.2733
gene_PYU1_G002817		-	2.215	1.14704	8.27e-11	5.08e-10	yes	up	11.59	13.4	13.05	11.67	10.9	8.36	12.68	10.31
gene_PYU1_G002819		-	2.034	1.02452	2.56e-10	1.5e-09	yes	up	16.62	16	14.52	14.98	12.04	14.77	15.7133	13.93
gene_PYU1_G002821		-	0.194	-2.36499	9.04e-28	1.88e-26	yes	down	6.05	3.48	3.9	40.92	38.23	45.43	4.47667	41.5267
gene_PYU1_G002823		-	0.067	-3.88936	1.17e-26	2.26e-25	yes	down	0.18	0.21	0.33	6.8	6.17	6.43	0.24	6.46667
gene_PYU1_G002832		-	3.789	1.92179	1.06e-19	1.36e-18	yes	up	16.69	17.02	17.98	8.62	8.44	7.59	17.23	8.21667
gene_PYU1_G002833		-	0.382	-1.38837	1.32e-05	4.63e-05	yes	down	7.88	4.13	4.86	29.31	32.91	17.97	5.62333	26.73
gene_PYU1_G002834		-	0.102	-3.29052	5.61e-69	6.05e-67	yes	down	5.14	7.23	8.41	128.03	123.41	116.33	6.92667	122.59
gene_PYU1_G002835		-	0.016	-6.00025	3.4e-22	5.14e-21	yes	down	1.63	1.39	0.62	119.22	221.71	77.57	1.21333	139.5
gene_PYU1_G002836		-	0.17	-2.55953	1.06e-14	9.4e-14	yes	down	0.77	0.63	0.78	6.57	8.03	8.45	0.726667	7.68333
gene_PYU1_G002837		-	0.468	-1.09439	3.48e-14	2.94e-13	yes	down	188.1	172.85	158.63	803.55	670.07	539.36	173.193	670.993
gene_PYU1_G002840		-	0.155	-2.69408	3.8e-08	1.81e-07	yes	down	0.35	0.31	0.18	3.6	2.26	3.88	0.28	3.24667
gene_PYU1_G002845		-	0.445	-1.16705	0.000113068	0.000347741	yes	down	11.71	8.99	17.7	50.5	63.88	43.53	12.8	52.6367
gene_PYU1_G002847		-	0.203	-2.30387	8.26e-27	1.62e-25	yes	down	10.13	10.74	16.26	104.9	100.24	125.71	12.3767	110.283
gene_PYU1_G002849		-	0.422	-1.24484	2.12e-15	1.96e-14	yes	down	206.69	168.85	209.02	974.93	864.88	671.31	194.853	837.04
gene_PYU1_G002854		-	0.025	-5.31569	6.6e-05	0.000209824	yes	down	0.06	0	0	2.15	1.35	0.89	0.02	1.46333
gene_PYU1_G002855		-	0.459	-1.12476	6.09e-08	2.85e-07	yes	down	94.51	122.89	118.63	521.63	291.65	513.95	112.01	442.41
gene_PYU1_G002856		-	17.878	4.16009	6.2e-49	3.3e-47	yes	up	15.9	17.94	11.27	1.73	1.66	1.14	15.0367	1.51
gene_PYU1_G002858		-	2.261	1.17666	7.18e-07	2.96e-06	yes	up	6.55	8.18	5.46	4.93	5.37	5.68	6.73	5.32667
gene_PYU1_G002860		-	0.411	-1.28115	2.7e-07	1.18e-06	yes	down	4.75	2.68	3.69	17.93	13.78	17.31	3.70667	16.34
gene_PYU1_G002861		-	2.288	1.19422	1.55e-14	1.35e-13	yes	up	110.96	116.83	117.32	95.76	83.23	99.04	115.037	92.6767
gene_PYU1_G002862		-	0.103	-3.2825	2.21e-45	1.04e-43	yes	down	4.73	3.62	3.95	64.11	59.23	91.39	4.1	71.5767
gene_PYU1_G002870		-	0.465	-1.10536	3.44e-21	4.83e-20	yes	down	8.15	8.59	8.51	36.79	32.82	28.11	8.41667	32.5733
gene_PYU1_G002872		-	4.712	2.23625	3.84e-53	2.44e-51	yes	up	65.43	75.34	63.41	23.4	25.84	28.35	68.06	25.8633
gene_PYU1_G002873		-	3.59	1.84409	2.57e-19	3.21e-18	yes	up	25.92	42.61	38.23	14.72	17.96	20.11	35.5867	17.5967
gene_PYU1_G002874		-	2.38	1.2512	0.0111132	0.0238915	yes	up	0.45	0.67	0.64	0.2	0.64	0.45	0.586667	0.43
gene_PYU1_G002881		-	2.46	1.29838	7.6e-28	1.59e-26	yes	up	6062.08	6924.85	7113.14	4972.98	4534.85	5313.44	6700.02	4940.42
gene_PYU1_G002882		-	3.12	1.64175	1.26e-22	1.94e-21	yes	up	20.59	29.2	26.36	14.87	14.32	14.61	25.3833	14.6
gene_PYU1_G002884		-	0.476	-1.07194	2.9e-07	1.26e-06	yes	down	18.65	13.74	12.79	48.6	66.61	54.91	15.06	56.7067
gene_PYU1_G002885		-	0.051	-4.29282	2.05e-05	7.02e-05	yes	down	0	0.03	0.02	0.74	0.28	0.63	0.0166667	0.55
gene_PYU1_G002890		-	0.294	-1.76421	5.32e-12	3.64e-11	yes	down	1.37	1.3	1.32	8.87	6.83	8.81	1.33	8.17
gene_PYU1_G002892		-	2.858	1.51494	0.000203021	0.000600933	yes	up	13.15	11.5	16.4	9.46	10.46	6.62	13.6833	8.84667
gene_PYU1_G002898		-	0.476	-1.06978	1.99e-10	1.17e-09	yes	down	5.78	6.25	6.4	25.28	19.29	25.01	6.14333	23.1933
gene_PYU1_G002903		-	2.036	1.02606	2.52e-11	1.62e-10	yes	up	22.45	25.72	22.05	20.16	19.11	22.66	23.4067	20.6433
gene_PYU1_G002907		-	0.35	-1.51279	1.98e-15	1.84e-14	yes	down	12.8	16.07	14.37	73.38	92.16	55.24	14.4133	73.5933
gene_PYU1_G002914		-	0.237	-2.07701	5.39e-05	0.000173781	yes	down	0.17	0.21	0.28	1.52	1.42	2.07	0.22	1.67
gene_PYU1_G002916		-	0.49	-1.02921	8.29e-06	2.99e-05	yes	down	2.39	3.22	2.62	10.63	7.77	11.75	2.74333	10.05
gene_PYU1_G002917		-	3.324	1.73279	0.017705	0.0364032	yes	up	106.78	65.06	94.22	29.64	18.72	94.46	88.6867	47.6067
gene_PYU1_G002921		-	0.396	-1.33753	3.59e-05	0.000118543	yes	down	0.51	0.33	0.77	2.78	2.32	2.27	0.536667	2.45667
gene_PYU1_G002924		-	2.498	1.32068	1.54e-07	6.88e-07	yes	up	1.59	1.36	1.7	1.17	0.84	1.34	1.55	1.11667
gene_PYU1_G002927		-	3.164	1.66161	5.92e-40	2.25e-38	yes	up	11828.5	12484.1	13116.2	6603.23	6935.43	7727.72	12476.2	7088.79
gene_PYU1_G002928		-	0.363	-1.46164	0.00104169	0.00274219	yes	down	0.69	0.42	0.42	3.41	2.16	2.07	0.51	2.54667
gene_PYU1_G002930		-	0.417	-1.26208	0.000482946	0.00134365	yes	down	0.53	0.36	0.19	1.87	1.24	1.59	0.36	1.56667
gene_PYU1_G002936		-	0.077	-3.70453	0.00476081	0.0110414	yes	down	0.11	0	0	0.94	1.2	0.38	0.0366667	0.84
gene_PYU1_G002942		-	0.403	-1.3107	0.000571292	0.00156569	yes	down	1.08	0.71	0.92	3.99	3.18	4.92	0.903333	4.03
gene_PYU1_G002949		-	0.418	-1.25748	7.97e-13	5.95e-12	yes	down	2.26	2.07	1.62	8.18	8.83	8.46	1.98333	8.49
gene_PYU1_G002953		-	3.962	1.9863	5.77e-07	2.41e-06	yes	up	3.42	2.17	1.98	1.4	1.03	1.03	2.52333	1.15333
gene_PYU1_G002954		-	0.006	-7.39446	3.89e-33	1.07e-31	yes	down	0.22	0.07	0.15	42.98	49.68	39.73	0.146667	44.13
gene_PYU1_G002961		-	2.326	1.21808	1.96e-08	9.64e-08	yes	up	8.78	9.84	8.44	7.94	6.48	6.59	9.02	7.00333
gene_PYU1_G002965		-	2.171	1.11806	4.27e-07	1.82e-06	yes	up	10.01	10.58	11.29	8.66	8.61	9.21	10.6267	8.82667
gene_PYU1_G002971		-	2.192	1.13248	8.42e-10	4.72e-09	yes	up	59.03	55.12	50	52.83	46.33	37.91	54.7167	45.69
gene_PYU1_G002973		-	0.418	-1.26006	1.58e-05	5.49e-05	yes	down	1.91	1.56	1.06	8.31	5.28	6.08	1.51	6.55667
gene_PYU1_G002975		-	0.386	-1.37408	1.74e-12	1.26e-11	yes	down	2.04	1.69	2.21	8.82	9.68	9.07	1.98	9.19
gene_PYU1_G002982		-	2.658	1.4102	2.07e-16	2.06e-15	yes	up	3.55	4.48	3.66	2.81	2.66	2.41	3.89667	2.62667
gene_PYU1_G002986		-	0.037	-4.76639	1.24e-133	7.42e-131	yes	down	4.31	3.99	4.25	173.5	190.53	246.41	4.18333	203.48
gene_PYU1_G002988		-	2.409	1.2683	9.18e-16	8.75e-15	yes	up	12.55	14.63	15.48	11.08	11.02	9.71	14.22	10.6033
gene_PYU1_G002994		-	0.443	-1.17331	2.85e-15	2.62e-14	yes	down	2.47	2.77	2.5	10.28	10.15	10.84	2.58	10.4233
gene_PYU1_G003009		-	0.358	-1.48283	6.4e-21	8.87e-20	yes	down	7.48	5.62	6.7	36.12	29.07	34.57	6.6	33.2533
gene_PYU1_G003010		-	0.096	-3.38647	0.00763319	0.0169788	yes	down	0	0.02	0.02	0.31	0.24	0.29	0.0133333	0.28
gene_PYU1_G003021		-	0.338	-1.56567	0.00628277	0.0142374	yes	down	0.07	0.07	0.03	0.31	0.3	0.29	0.0566667	0.3
gene_PYU1_G003029		-	0.182	-2.45658	9.84e-12	6.58e-11	yes	down	11.96	6.99	8.97	66.43	143.3	67.79	9.30667	92.5067
gene_PYU1_G003030		-	0.25	-2.00249	8.9e-35	2.7e-33	yes	down	34.51	33.21	34.37	225.2	245.14	272.33	34.03	247.557
gene_PYU1_G003031		-	0.002	-8.78677	2.34e-95	6.56e-93	yes	down	0.6	0.8	1.17	655.09	658.89	747.55	0.856667	687.177
gene_PYU1_G003032		-	4.701	2.23312	1.2e-22	1.85e-21	yes	up	9.17	13.42	12.1	3.55	3.9	5.68	11.5633	4.37667
gene_PYU1_G003035		-	2.129	1.09039	1.15e-09	6.34e-09	yes	up	7.04	6.17	7.03	5.69	6.57	4.79	6.74667	5.68333
gene_PYU1_G003037		-	2.364	1.24094	7.03e-13	5.27e-12	yes	up	10.86	11.97	10.33	9.06	7.68	8.53	11.0533	8.42333
gene_PYU1_G003042		-	2.107	1.07547	9.96e-12	6.66e-11	yes	up	8.72	10.3	9.07	8.85	7.52	7.6	9.36333	7.99
gene_PYU1_G003044		-	0.403	-1.3103	6.06e-22	9.02e-21	yes	down	14.8	16.68	16.37	70.09	79.78	62.57	15.95	70.8133
gene_PYU1_G003048		-	2.063	1.04504	1.2e-07	5.44e-07	yes	up	99.38	103.07	133.24	101.49	96.8	104.13	111.897	100.807
gene_PYU1_G003053		-	0.084	-3.57616	3.59e-08	1.72e-07	yes	down	0.25	0.63	0.12	7.16	8.27	5.96	0.333333	7.13
gene_PYU1_G003055		-	0.157	-2.67055	4.27e-05	0.000139602	yes	down	0.17	0.11	0.28	3.09	1.76	1.71	0.186667	2.18667
gene_PYU1_G003059		-	2.175	1.12109	3.02e-05	0.000100948	yes	up	2.56	3.02	3.4	2.74	2.45	2.24	2.99333	2.47667
gene_PYU1_G003060		-	0.181	-2.46435	0.00283993	0.00687614	yes	down	0.07	0.2	0.13	1.57	1.21	1.25	0.133333	1.34333
gene_PYU1_G003061		-	0.405	-1.30223	0.00557167	0.0127556	yes	down	0.45	0.29	0.41	1.78	1.42	1.88	0.383333	1.69333
gene_PYU1_G003063		-	5.85	2.54838	1.05e-05	3.74e-05	yes	up	0.4	0.56	0.62	0.24	0.19	0.06	0.526667	0.163333
gene_PYU1_G003068		-	2.184	1.12719	7.07e-14	5.81e-13	yes	up	11.42	12.47	11.8	11.25	8.73	9.49	11.8967	9.82333
gene_PYU1_G003082		-	2.966	1.56849	1.3e-18	1.52e-17	yes	up	15.51	17.88	18.85	11.55	8.83	11.41	17.4133	10.5967
gene_PYU1_G003085		-	3.255	1.70287	5.29e-43	2.3e-41	yes	up	61.9	77.97	64	39.21	33.86	39.22	67.9567	37.43
gene_PYU1_G003089		-	0.122	-3.0366	1.96e-71	2.32e-69	yes	down	19.58	25.21	15.89	276.42	315.67	297.16	20.2267	296.417
gene_PYU1_G003090		-	0.26	-1.94408	3.19e-19	3.95e-18	yes	down	12.75	11.51	15.85	73.09	104.95	98.52	13.37	92.1867
gene_PYU1_G003096		-	0.274	-1.86956	0.000305115	0.000876277	yes	down	0.26	0.36	0.27	2.12	1.38	2.33	0.296667	1.94333
gene_PYU1_G003097		-	0.481	-1.05588	7.36e-06	2.68e-05	yes	down	29.68	20.41	28.04	87.28	125.58	80.51	26.0433	97.79
gene_PYU1_G003098		-	0.314	-1.67064	1.04e-29	2.37e-28	yes	down	152.58	133.71	147.37	775.87	758.42	947.51	144.553	827.267
gene_PYU1_G003099		-	0.079	-3.65434	2.61e-142	1.71e-139	yes	down	11.93	10.67	9.83	256.53	258.88	221.06	10.81	245.49
gene_PYU1_G003100		-	0.141	-2.82156	3.42e-09	1.81e-08	yes	down	0.12	0.29	0.14	2.1	2.74	2.1	0.183333	2.31333
gene_PYU1_G003101		-	7.749	2.95394	0.00122818	0.00318471	yes	up	1.99	1.25	0.86	0.51	0.45	0	1.36667	0.32
gene_PYU1_G003102		-	9.956	3.31558	1.24e-17	1.36e-16	yes	up	6.55	7.6	8.06	1.82	1.2	1.03	7.40333	1.35
gene_PYU1_G003110		-	0.458	-1.12632	1.25e-08	6.27e-08	yes	down	7.03	8.29	8.92	33.76	23.22	38.08	8.08	31.6867
gene_PYU1_G003123		-	0.45	-1.15243	0.00336085	0.00802372	yes	down	0.64	0.65	0.4	2.8	1.72	2.27	0.563333	2.26333
gene_PYU1_G003135		-	2.529	1.33856	2.12e-47	1.06e-45	yes	up	286.17	305.66	291.01	219.89	210.15	201.26	294.28	210.433
gene_PYU1_G003146		-	0.438	-1.19201	3.75e-05	0.000123726	yes	down	0.45	0.78	0.56	2.57	2.18	2.55	0.596667	2.43333
gene_PYU1_G003148		-	0.277	-1.85112	5.92e-09	3.05e-08	yes	down	1.36	1.75	1.21	10.06	10.3	7.72	1.44	9.36
gene_PYU1_G003150		-	9.812	3.29458	0.0241835	0.0479266	yes	up	0.34	0.86	0.65	0	0.21	0	0.616667	0.07
gene_PYU1_G003152		-	0.267	-1.9067	0.0228245	0.045528	yes	down	0.01	0.01	0.06	0.22	0.19	0.17	0.0266667	0.193333
gene_PYU1_G003158		-	6.242	2.64199	1.62e-32	4.33e-31	yes	up	13.71	16.36	10.14	3.61	4.19	3.71	13.4033	3.83667
gene_PYU1_G003162		-	0.246	-2.0258	9.7e-48	4.89e-46	yes	down	279.32	265.52	219.05	1984.98	1624.29	2090.97	254.63	1900.08
gene_PYU1_G003184		-	2.846	1.50902	1.15e-34	3.48e-33	yes	up	111.26	133.66	123.28	79.29	69.07	83.93	122.733	77.43
gene_PYU1_G003186		-	3.797	1.92479	1.72e-30	4.11e-29	yes	up	52.34	62.09	61.61	26.39	29.38	28.02	58.68	27.93
gene_PYU1_G003189		-	0.174	-2.52288	4.95e-19	6.04e-18	yes	down	26.06	29.56	20.49	220.25	388.7	178.96	25.37	262.637
gene_PYU1_G003190		-	0.307	-1.7014	0.000561296	0.00154111	yes	down	0.19	0.16	0.12	0.75	1.12	0.85	0.156667	0.906667
gene_PYU1_G003192		-	0.482	-1.05312	1.65e-07	7.36e-07	yes	down	2.99	3.28	3.04	13.16	9.21	12.45	3.10333	11.6067
gene_PYU1_G003195		-	0.212	-2.23468	8.58e-23	1.34e-21	yes	down	9.1	8.41	5.86	56.15	72.02	69.2	7.79	65.79
gene_PYU1_G003196		-	0.24	-2.05712	1.09e-20	1.48e-19	yes	down	12.64	9.59	6.75	66.04	72.85	77.68	9.66	72.19
gene_PYU1_G003197		-	0.224	-2.15815	4.2e-18	4.76e-17	yes	down	4.38	5.9	4.15	36.64	37.4	41.27	4.81	38.4367
gene_PYU1_G003202		-	0.34	-1.55621	3.96e-21	5.52e-20	yes	down	50.23	49.65	56.78	250.41	249.17	327.48	52.22	275.687
gene_PYU1_G003203		-	0.3	-1.73785	6.65e-26	1.23e-24	yes	down	12.43	14.31	14.9	75.74	81.53	91.89	13.88	83.0533
gene_PYU1_G003205		-	0.462	-1.11352	4.22e-09	2.2e-08	yes	down	96.05	82.76	80.34	261.01	370.91	370.86	86.3833	334.26
gene_PYU1_G003210		-	0.411	-1.28413	0.0178222	0.0365986	yes	down	0.9	1.06	1.04	5.13	4.53	3.6	1	4.42
gene_PYU1_G003223		-	0.008	-7.00658	1.87e-07	8.3e-07	yes	down	0	0	0	2.57	0.89	3.84	0	2.43333
gene_PYU1_G003224		-	0.292	-1.77569	9.57e-27	1.86e-25	yes	down	17.17	16	17.05	91.15	120.92	95.62	16.74	102.563
gene_PYU1_G003225		-	0.322	-1.63317	1.22e-18	1.44e-17	yes	down	9.32	8.44	9	59.84	39.49	51.14	8.92	50.1567
gene_PYU1_G003234		-	0.447	-1.16113	4.59e-14	3.86e-13	yes	down	62.24	50.22	59.4	213.45	246.05	232.75	57.2867	230.75
gene_PYU1_G003235		-	0.323	-1.62937	5.51e-12	3.77e-11	yes	down	2.23	2.81	1.35	13.48	11.74	10.17	2.13	11.7967
gene_PYU1_G003237		-	4.176	2.06218	3.1e-24	5.33e-23	yes	up	5.16	5.8	4.31	2.54	2.11	1.93	5.09	2.19333
gene_PYU1_G003238		-	0.391	-1.35516	0.000479367	0.0013354	yes	down	0.37	0.66	0.54	2.34	1.58	3.26	0.523333	2.39333
gene_PYU1_G003239		-	0.01	-6.61645	1.26e-46	6.16e-45	yes	down	0.13	0.11	0.07	20.46	11.79	23.03	0.103333	18.4267
gene_PYU1_G003240		-	0.419	-1.25635	5.62e-09	2.9e-08	yes	down	6.02	9.39	9.29	41.73	30.2	34.85	8.23333	35.5933
gene_PYU1_G003242		-	0.469	-1.09322	3.52e-05	0.000116551	yes	down	0.32	0.26	0.35	1.16	1.17	1.22	0.31	1.18333
gene_PYU1_G003244		-	0.488	-1.03581	4.28e-15	3.89e-14	yes	down	6.75	7.09	6.78	27.94	26.36	21.7	6.87333	25.3333
gene_PYU1_G003253		-	2.516	1.33116	7.06e-10	3.98e-09	yes	up	23.66	23.76	27.06	19.09	14.59	20.21	24.8267	17.9633
gene_PYU1_G003257		-	2.069	1.04873	2e-13	1.59e-12	yes	up	168.02	180.11	171.95	158.75	137.39	168.11	173.36	154.75
gene_PYU1_G003258		-	3.516	1.81373	2.75e-21	3.9e-20	yes	up	10.52	14.48	13.65	6.1	5.68	7.87	12.8833	6.55
gene_PYU1_G003265		-	2.16	1.11084	8.74e-16	8.35e-15	yes	up	23.19	29.89	29.61	23.85	22.81	22.06	27.5633	22.9067
gene_PYU1_G003266		-	4.84	2.27508	4.39e-38	1.52e-36	yes	up	69.67	66.98	54.12	24.81	18.2	27.79	63.59	23.6
gene_PYU1_G003269		-	2.852	1.51204	1.74e-15	1.62e-14	yes	up	10.79	14.58	14.61	7.16	8.12	9.7	13.3267	8.32667
gene_PYU1_G003281		-	2.9	1.53601	7.37e-08	3.42e-07	yes	up	15.49	16.26	18.93	7.53	11.17	12.79	16.8933	10.4967
gene_PYU1_G003285		-	0.367	-1.44639	0.00130147	0.00335952	yes	down	0.06	0.04	0.05	0.33	0.21	0.19	0.05	0.243333
gene_PYU1_G003290		-	4.349	2.12067	3.73e-65	3.58e-63	yes	up	8920.33	9365.33	10050.5	3720.06	3707.36	4269.71	9445.4	3899.04
gene_PYU1_G003297		-	3.363	1.74986	1.64e-42	7.06e-41	yes	up	24.06	25.81	23.45	13.48	13.42	12.24	24.44	13.0467
gene_PYU1_G003304		-	0.338	-1.56368	0.0238863	0.0473943	yes	down	0.3	0.3	0.12	1.3	0.93	1.58	0.24	1.27
gene_PYU1_G003309		-	4.989	2.31873	1.79e-18	2.08e-17	yes	up	39.12	39.49	45.1	12.89	15.94	16.66	41.2367	15.1633
gene_PYU1_G003311		-	0.168	-2.57089	7.84e-06	2.84e-05	yes	down	0.05	0.03	0.04	0.33	0.38	0.66	0.04	0.456667
gene_PYU1_G003315		-	4.304	2.10571	0.00074841	0.00201779	yes	up	5.06	6.74	5.83	0.91	2.45	4.06	5.87667	2.47333
gene_PYU1_G003334		-	0.24	-2.05827	4.12e-48	2.14e-46	yes	down	15.67	13.68	12.32	107.54	112.63	91.46	13.89	103.877
gene_PYU1_G003337		-	0.305	-1.71361	1.65e-27	3.39e-26	yes	down	7.15	8.07	5.9	43.21	36.16	44.88	7.04	41.4167
gene_PYU1_G003340		-	2.728	1.44776	1.04e-22	1.6e-21	yes	up	43.37	51.93	44.29	30.31	27.52	34.16	46.53	30.6633
gene_PYU1_G003343		-	0.26	-1.94101	4.62e-05	0.000150186	yes	down	0.19	0.36	0.12	1.83	1.72	1.07	0.223333	1.54
gene_PYU1_G003345		-	2.017	1.01198	1.01e-08	5.11e-08	yes	up	15.29	15.4	13.5	15.17	13.41	10.98	14.73	13.1867
gene_PYU1_G003354		-	2.875	1.52367	6.79e-25	1.21e-23	yes	up	19.51	23.6	21.65	14.23	11.34	14.88	21.5867	13.4833
gene_PYU1_G003359		-	4.99	2.31894	1.27e-20	1.72e-19	yes	up	40.36	57.91	59.89	15.93	18.36	23.26	52.72	19.1833
gene_PYU1_G003366		-	0.341	-1.55095	7.84e-17	8.03e-16	yes	down	4.79	3.96	4.82	25.26	27.63	18.71	4.52333	23.8667
gene_PYU1_G003369		-	2.851	1.51147	4.85e-18	5.47e-17	yes	up	42.93	61.29	52.97	27.89	33.35	36.78	52.3967	32.6733
gene_PYU1_G003375		-	0.088	-3.51118	0.000150564	0.000454663	yes	down	0.14	0.15	0.29	2.57	3.66	5.57	0.193333	3.93333
gene_PYU1_G003377		-	0.191	-2.39192	7.38e-30	1.7e-28	yes	down	6.96	10.98	5.5	71.66	73.27	74.26	7.81333	73.0633
gene_PYU1_G003388		-	0.273	-1.87346	8.1e-12	5.44e-11	yes	down	0.56	0.42	0.3	3.19	2.37	2.93	0.426667	2.83
gene_PYU1_G003397		-	4.877	2.286	5.88e-34	1.7e-32	yes	up	14.07	14.22	13.16	4.24	4.7	6.25	13.8167	5.06333
gene_PYU1_G003398		-	0.21	-2.24846	4.19e-17	4.38e-16	yes	down	1.07	0.71	0.71	8.49	5.88	7.1	0.83	7.15667
gene_PYU1_G003410		-	2.584	1.3697	1.16e-18	1.36e-17	yes	up	24.54	35.96	32.86	23.17	20.93	20.72	31.12	21.6067
gene_PYU1_G003419		-	0.014	-6.14271	6.06e-06	2.23e-05	yes	down	0	0	0	0.22	0.09	0.17	0	0.16
gene_PYU1_G003426		-	0.357	-1.4872	3.63e-24	6.21e-23	yes	down	22.53	22.54	22.91	122.32	128.89	91.48	22.66	114.23
gene_PYU1_G003427		-	4.126	2.04462	3.21e-40	1.24e-38	yes	up	11.4	16.26	13.92	5.67	6.16	6.14	13.86	5.99
gene_PYU1_G003430		-	2.582	1.36866	9.85e-31	2.39e-29	yes	up	49.08	50.51	45.56	34.08	33.13	33.87	48.3833	33.6933
gene_PYU1_G003432		-	0.162	-2.62712	1.45e-28	3.14e-27	yes	down	2.37	2.25	1.76	25.66	20.1	25.25	2.12667	23.67
gene_PYU1_G003435		-	0.439	-1.18903	3.58e-14	3.02e-13	yes	down	6.07	6.44	6.03	22.12	25.23	28.06	6.18	25.1367
gene_PYU1_G003440		-	0.205	-2.28612	4.68e-07	1.98e-06	yes	down	0.48	0.55	0.62	5.38	3.48	5.74	0.55	4.86667
gene_PYU1_G003446		-	0.105	-3.24557	3.36e-83	6.42e-81	yes	down	9.41	9.34	9.1	141.1	190.08	140.77	9.28333	157.317
gene_PYU1_G003449		-	0.488	-1.03416	0.00118901	0.00308982	yes	down	0.46	0.4	0.3	1.61	1.1	1.59	0.386667	1.43333
gene_PYU1_G003464		-	0.475	-1.07518	0.0108445	0.0233826	yes	down	0.1	0.1	0.12	0.46	0.44	0.33	0.106667	0.41
gene_PYU1_G003468		-	0.327	-1.61311	0.0164638	0.0340588	yes	down	0.15	0.39	0.38	1.58	1.75	1.73	0.306667	1.68667
gene_PYU1_G003469		-	0.493	-1.02173	4.62e-05	0.000150251	yes	down	60.36	45.78	29.13	138.66	166.74	188.39	45.09	164.597
gene_PYU1_G003470		-	0.492	-1.02326	1.34e-11	8.87e-11	yes	down	1.37	1.4	1.57	6.01	5.04	4.83	1.44667	5.29333
gene_PYU1_G003472		-	55.497	5.79433	6.86e-05	0.00021764	yes	up	0.14	0.17	0.22	0	0	0	0.176667	0
gene_PYU1_G003481		-	0.337	-1.56721	1.27e-13	1.02e-12	yes	down	5.42	8.4	6.38	31.13	37.96	37.7	6.73333	35.5967
gene_PYU1_G003482		-	0.276	-1.85857	2.28e-09	1.22e-08	yes	down	1.64	2.69	1.7	10.83	13.96	14.34	2.01	13.0433
gene_PYU1_G003485		-	2.338	1.22519	0.00096994	0.00256616	yes	up	1.31	1.61	2.55	2.06	1.13	1.08	1.82333	1.42333
gene_PYU1_G003488		-	0.338	-1.5649	0.00966629	0.0210806	yes	down	0.1	0.24	0.2	1.29	0.89	0.71	0.18	0.963333
gene_PYU1_G003495		-	4.204	2.07184	0.00696326	0.0156261	yes	up	0.38	0.57	0.62	0.39	0.23	0.06	0.523333	0.226667
gene_PYU1_G003505		-	0.106	-3.2405	0.00309943	0.00744553	yes	down	0.03	0.05	0	0.54	0.25	0.55	0.0266667	0.446667
gene_PYU1_G003508		-	0.434	-1.20513	4.06e-06	1.53e-05	yes	down	14.06	9.38	10.82	61.79	50.06	32.46	11.42	48.1033
gene_PYU1_G003509		-	0.024	-5.35762	5.82e-05	0.000186711	yes	down	0	0.06	0	1.99	1.96	0.88	0.02	1.61
gene_PYU1_G003510		-	0.065	-3.93824	8e-28	1.67e-26	yes	down	0.59	0.53	0.53	13.09	14.24	17.84	0.55	15.0567
gene_PYU1_G003511		-	0.052	-4.26217	0.000756326	0.00203584	yes	down	0.88	0.54	1.7	6.14	9.57	95.26	1.04	36.99
gene_PYU1_G003512		-	0.055	-4.19378	0.000300505	0.000864018	yes	down	1.73	1.67	1.86	8.96	15.42	141.43	1.75333	55.27
gene_PYU1_G003516		-	4.279	2.09723	0.0191221	0.0389037	yes	up	0.29	0.65	0.53	0.16	0.07	0.39	0.49	0.206667
gene_PYU1_G003517		-	0.387	-1.36954	0.000121435	0.000372081	yes	down	1.03	1.25	1.52	5.19	5.39	7.02	1.26667	5.86667
gene_PYU1_G003518		-	0.277	-1.85374	2.25e-17	2.42e-16	yes	down	6.82	6.38	5.23	33.01	39.35	46.77	6.14333	39.71
gene_PYU1_G003519		-	3.665	1.87377	9.2e-24	1.54e-22	yes	up	116.02	100.01	108.48	42.04	52.57	63.35	108.17	52.6533
gene_PYU1_G003525		-	0.324	-1.6279	1.02e-46	4.99e-45	yes	down	13.52	13.7	12.19	74.2	70.28	74.05	13.1367	72.8433
gene_PYU1_G003526		-	71.881	6.16754	3.53e-145	2.45e-142	yes	up	63.16	69	61.65	1.95	2.17	0.71	64.6033	1.61
gene_PYU1_G003533		-	2.998	1.58415	0.000533242	0.00147145	yes	up	2.11	3	2.78	2.37	1.04	1.4	2.63	1.60333
gene_PYU1_G003541		-	6.124	2.61445	2.69e-75	3.81e-73	yes	up	78.46	70.46	64	23.82	21	17.97	70.9733	20.93
gene_PYU1_G003542		-	14.959	3.90298	6.81e-61	5.63e-59	yes	up	15.86	22.27	21.34	2.42	2.87	1.79	19.8233	2.36
gene_PYU1_G003543		-	4.916	2.29752	1.29e-10	7.73e-10	yes	up	2.01	2.15	1.87	0.65	0.46	1.1	2.01	0.736667
gene_PYU1_G003545		-	3.225	1.68914	0.000495595	0.00137535	yes	up	1.72	2.4	1.57	1.5	0.76	0.95	1.89667	1.07
gene_PYU1_G003546		-	35.378	5.14477	0.00125449	0.00324716	yes	up	0.37	0.26	0.21	0	0	0	0.28	0
gene_PYU1_G003551		-	29.669	4.89087	0.000597901	0.00163072	yes	up	0.37	0.62	0.38	0.08	0	0	0.456667	0.0266667
gene_PYU1_G003561		-	2.772	1.47099	4.09e-47	2.01e-45	yes	up	206.15	237.5	221.71	148.78	134.94	148.32	221.787	144.013
gene_PYU1_G003564		-	3.091	1.62826	2.87e-30	6.79e-29	yes	up	1534.81	1640.31	1567.97	793.13	952.63	1008.57	1581.03	918.11
gene_PYU1_G003570		-	0.453	-1.14293	9.6e-10	5.34e-09	yes	down	16.94	11.88	18.08	72.08	54.81	60.96	15.6333	62.6167
gene_PYU1_G003575		-	0.453	-1.14293	9.6e-10	5.34e-09	yes	down	16.94	11.88	18.08	72.08	54.81	60.96	15.6333	62.6167
gene_PYU1_G003583		-	0.095	-3.38961	0.0077961	0.017309	yes	down	0.02	0.02	0	0.22	0.16	0.23	0.0133333	0.203333
gene_PYU1_G003584		-	0.448	-1.15847	0.0187579	0.0382216	yes	down	0.12	0.13	0.13	0.74	0.35	0.47	0.126667	0.52
gene_PYU1_G003594		-	36.058	5.17226	8.93e-23	1.39e-21	yes	up	4.96	6.15	4.78	0.29	0.33	0.18	5.29667	0.266667
gene_PYU1_G003595		-	16.994	4.08694	0.0133645	0.028188	yes	up	0.35	0.07	0.36	0	0.08	0	0.26	0.0266667
gene_PYU1_G003596		-	5.933	2.56882	1.81e-42	7.74e-41	yes	up	29.24	35.45	39.19	12.19	11.48	7.88	34.6267	10.5167
gene_PYU1_G003607		-	3.046	1.60695	0.0213643	0.0429276	yes	up	2.56	3.61	1.67	1.12	2.47	0.82	2.61333	1.47
gene_PYU1_G003614		-	3.361	1.74895	3.05e-46	1.47e-44	yes	up	130.66	152.07	140.91	79.4	77.97	71.03	141.213	76.1333
gene_PYU1_G003620		-	3.461	1.79125	9.97e-53	6.22e-51	yes	up	384.55	467.91	419.44	222.11	206.43	235.36	423.967	221.3
gene_PYU1_G003621		-	2.592	1.37407	5.08e-09	2.63e-08	yes	up	9.99	13.02	15.82	7.64	8.56	10.59	12.9433	8.93
gene_PYU1_G003623		-	0.255	-1.97164	0.00665728	0.0149931	yes	down	0.07	0.11	0.14	0.89	0.61	0.81	0.106667	0.77
gene_PYU1_G003624		-	0.011	-6.53442	3.05e-07	1.32e-06	yes	down	0.02	0	0	2.1	0.73	1.46	0.00666667	1.43
gene_PYU1_G003626		-	0.367	-1.44556	6.63e-09	3.41e-08	yes	down	4.78	4.68	3.95	21.45	16.59	27.61	4.47	21.8833
gene_PYU1_G003633		-	0.377	-1.40706	1.71e-05	5.9e-05	yes	down	0.5	0.85	0.7	3.13	2.88	3.69	0.683333	3.23333
gene_PYU1_G003634		-	0.453	-1.14372	2.01e-06	7.87e-06	yes	down	2.72	2.24	2.53	10.95	7.45	11.49	2.49667	9.96333
gene_PYU1_G003637		-	2.254	1.17232	1.27e-10	7.62e-10	yes	up	4.83	6.17	5.89	4.5	4.36	4.57	5.63	4.47667
gene_PYU1_G003641		-	3.447	1.78541	3.22e-19	3.99e-18	yes	up	6.54	8.94	6.56	4.65	2.99	3.88	7.34667	3.84
gene_PYU1_G003644		-	3.008	1.58877	1.13e-22	1.74e-21	yes	up	24.07	26.81	18.18	14.42	13.26	13.51	23.02	13.73
gene_PYU1_G003645		-	0.05	-4.31254	1.52e-10	9.07e-10	yes	down	0.09	0.03	0.09	2.12	1.93	3.53	0.07	2.52667
gene_PYU1_G003646		-	2.056	1.03965	0.00204059	0.00509065	yes	up	0.98	1.23	1.41	1.62	0.69	0.9	1.20667	1.07
gene_PYU1_G003654		-	4.984	2.31728	3.64e-27	7.31e-26	yes	up	28.61	29.66	33.7	11.07	7.72	14.38	30.6567	11.0567
gene_PYU1_G003657		-	3.604	1.84974	2.14e-05	7.29e-05	yes	up	0.11	0.18	0.16	0.08	0.05	0.09	0.15	0.0733333
gene_PYU1_G003658		-	2.093	1.06571	1.48e-18	1.72e-17	yes	up	38.33	46.77	44.56	38.05	34.43	38.64	43.22	37.04
gene_PYU1_G003660		-	2.248	1.16872	7.24e-06	2.63e-05	yes	up	6.23	5.8	6.14	5.07	5.5	3.97	6.05667	4.84667
gene_PYU1_G003661		-	2.917	1.54427	1.72e-15	1.6e-14	yes	up	5.28	8.81	7.14	4.53	3.96	4.53	7.07667	4.34
gene_PYU1_G003664		-	2.217	1.14846	1.91e-07	8.47e-07	yes	up	3.89	5.13	4.16	4.49	2.8	3.44	4.39333	3.57667
gene_PYU1_G003670		-	2.574	1.36395	7.8e-24	1.31e-22	yes	up	26.91	35.13	29.27	20.79	21.6	21.06	30.4367	21.15
gene_PYU1_G003677		-	2.074	1.0526	0.000144823	0.000438234	yes	up	3.95	5.86	6.65	4.93	4.75	4.59	5.48667	4.75667
gene_PYU1_G003683		-	2.747	1.45811	2.6e-45	1.22e-43	yes	up	56.29	67.08	60.18	42.36	38.72	38.86	61.1833	39.98
gene_PYU1_G003697		-	4.635	2.21269	4.96e-52	2.99e-50	yes	up	18.97	24.82	22.3	8.66	8.61	8.26	22.03	8.51
gene_PYU1_G003702		-	0.33	-1.59749	2.79e-13	2.19e-12	yes	down	17.13	12.61	11.23	64.26	64.53	92.98	13.6567	73.9233
gene_PYU1_G003713		-	0.009	-6.85781	1.29e-06	5.17e-06	yes	down	0.09	0	0	6.34	1.7	9.68	0.03	5.90667
gene_PYU1_G003714		-	0.021	-5.55078	0.000104738	0.000323558	yes	down	0	0	0	0.43	0.18	0.23	0	0.28
gene_PYU1_G003719		-	2.788	1.47935	1.06e-11	7.03e-11	yes	up	2.48	4.2	3.27	2.17	2.01	2.21	3.31667	2.13
gene_PYU1_G003722		-	0.444	-1.17011	7.91e-19	9.46e-18	yes	down	12.3	11.41	11.78	50.13	45.77	47.9	11.83	47.9333
gene_PYU1_G003728		-	2.505	1.32457	2.66e-14	2.28e-13	yes	up	5.35	7.61	5.67	4.15	4.68	4.43	6.21	4.42
gene_PYU1_G003730		-	2.686	1.42527	3.23e-15	2.96e-14	yes	up	15	20.76	21.33	13.68	11.66	12.91	19.03	12.75
gene_PYU1_G003731		-	2.485	1.31307	1.06e-14	9.39e-14	yes	up	12.55	14.42	12.89	8.94	8.53	11.25	13.2867	9.57333
gene_PYU1_G003740		-	3.444	1.78423	3.66e-11	2.32e-10	yes	up	5.4	8.71	8.18	3.93	2.76	4.93	7.43	3.87333
gene_PYU1_G003741		-	2.067	1.04788	7.66e-20	9.94e-19	yes	up	90.66	102.71	83.64	88.64	73.7	79.2	92.3367	80.5133
gene_PYU1_G003745		-	0.052	-4.27893	0.0108808	0.0234455	yes	down	0	0	0	0.16	0.24	0.15	0	0.183333
gene_PYU1_G003749		-	2.257	1.17421	4.24e-26	8.01e-25	yes	up	1642.4	1898.13	1640.99	1317.54	1365.56	1425.96	1727.17	1369.69
gene_PYU1_G003758		-	0.336	-1.57485	6.57e-14	5.42e-13	yes	down	1.88	1.9	1.9	13.14	9.9	7.57	1.89333	10.2033
gene_PYU1_G003774		-	3.427	1.77713	5.32e-56	3.82e-54	yes	up	8557.35	8610.35	8476.05	4233.54	4606.33	4726.6	8547.92	4522.16
gene_PYU1_G003780		-	4.146	2.0518	2.3e-67	2.36e-65	yes	up	8577.47	8718.94	8677.75	3518.4	3677.39	4065.39	8658.05	3753.73
gene_PYU1_G003783		-	0.111	-3.16818	0.0175053	0.0360152	yes	down	0.43	0.31	0	2.81	8.11	0.98	0.246667	3.96667
gene_PYU1_G003785		-	0.16	-2.6434	1.75e-05	6.04e-05	yes	down	0.43	0.61	1.2	8.7	15.12	1.97	0.746667	8.59667
gene_PYU1_G003795		-	0.044	-4.5172	0.0137644	0.0289377	yes	down	0	0	0	0.1	0.03	0.41	0	0.18
gene_PYU1_G003796		-	3.26	1.70507	1.4e-13	1.12e-12	yes	up	16.62	21.35	19.8	10.8	12.93	8.14	19.2567	10.6233
gene_PYU1_G003797		-	5.288	2.40265	4.73e-28	1e-26	yes	up	5.35	7.47	6.75	1.98	2.07	2.56	6.52333	2.20333
gene_PYU1_G003798		-	2.639	1.4001	1.44e-21	2.09e-20	yes	up	33.29	38.26	34.41	23.02	21.35	27.54	35.32	23.97
gene_PYU1_G003802		-	0.385	-1.3775	1.15e-10	6.96e-10	yes	down	1.69	2.81	1.72	10.79	7.96	10.15	2.07333	9.63333
gene_PYU1_G003809		-	7.049	2.81741	3.17e-08	1.53e-07	yes	up	5.98	10.55	7.7	2.6	1.16	2.55	8.07667	2.10333
gene_PYU1_G003812		-	2.068	1.04847	1.39e-19	1.78e-18	yes	up	423.89	396.68	422.03	385.01	325.6	382.12	414.2	364.243
gene_PYU1_G003814		-	2.695	1.43044	6.35e-28	1.34e-26	yes	up	28.79	30.2	30.05	20.69	21.16	17.51	29.68	19.7867
gene_PYU1_G003817		-	0.047	-4.40937	6.96e-48	3.54e-46	yes	down	7.22	7.88	11.05	293.66	472.06	252.2	8.71667	339.307
gene_PYU1_G003822		-	0.199	-2.32716	4.17e-31	1.02e-29	yes	down	1.44	1.49	1.58	15.58	12.19	12.98	1.50333	13.5833
gene_PYU1_G003825		-	0.414	-1.27148	2.6e-05	8.77e-05	yes	down	1.05	0.99	0.95	4.36	3.33	5.27	0.996667	4.32
gene_PYU1_G003832		-	0.302	-1.72886	1.94e-23	3.16e-22	yes	down	60.73	45.91	59.67	299.63	322.34	369.92	55.4367	330.63
gene_PYU1_G003836		-	2.075	1.05307	8.31e-09	4.23e-08	yes	up	780.96	721.81	542.66	730.82	641.96	592.1	681.81	654.96
gene_PYU1_G003838		-	0.368	-1.44278	4.76e-07	2.01e-06	yes	down	12.19	6.98	6	32.15	49.95	40.42	8.39	40.84
gene_PYU1_G003839		-	4.218	2.07669	2.16e-38	7.66e-37	yes	up	29.28	31	29.17	13.63	14.72	9.74	29.8167	12.6967
gene_PYU1_G003840		-	0.318	-1.65465	2.92e-05	9.78e-05	yes	down	0.7	0.88	0.52	4.29	4.19	3.38	0.7	3.95333
gene_PYU1_G003842		-	0.1	-3.32493	2.11e-11	1.37e-10	yes	down	0.87	0.73	0.72	13.41	18.06	10.18	0.773333	13.8833
gene_PYU1_G003843		-	0.108	-3.2049	3.37e-41	1.34e-39	yes	down	1.8	2.71	1.73	29.46	43.69	29.08	2.08	34.0767
gene_PYU1_G003846		-	5.181	2.37324	6.82e-05	0.000216526	yes	up	1.08	0.91	0.44	0.4	0.22	0.24	0.81	0.286667
gene_PYU1_G003847		-	75.065	6.23007	1.19e-06	4.8e-06	yes	up	0.65	0.69	0.66	0.05	0	0	0.666667	0.0166667
gene_PYU1_G003848		-	35.213	5.13804	0.00690656	0.0155118	yes	up	0.28	0.22	0	0	0	0	0.166667	0
gene_PYU1_G003849		-	3.247	1.69915	5.3e-12	3.63e-11	yes	up	27.41	20.18	14.7	9.85	13.73	10.73	20.7633	11.4367
gene_PYU1_G003850		-	0.423	-1.24116	0.00514785	0.01187	yes	down	0.61	0.44	0.34	2.22	1.26	2.46	0.463333	1.98
gene_PYU1_G003852		-	4.936	2.30324	1.09e-43	4.86e-42	yes	up	18.24	16.68	15.47	6.71	6.67	4.99	16.7967	6.12333
gene_PYU1_G003853		-	3.81	1.92972	3.99e-11	2.53e-10	yes	up	2.73	2.56	2.32	0.99	1.27	1.31	2.53667	1.19
gene_PYU1_G003854		-	2.041	1.02895	0.000266275	0.000771329	yes	up	2.49	3.18	3.78	2.12	3.19	2.93	3.15	2.74667
gene_PYU1_G003858		-	0.433	-1.20881	0.00264346	0.00643597	yes	down	0.91	0.91	0.61	3.56	3.64	2.88	0.81	3.36
gene_PYU1_G003860		-	0.48	-1.06039	1.38e-07	6.21e-07	yes	down	1.63	1.28	1.66	5.78	5.99	5.36	1.52333	5.71
gene_PYU1_G003866		-	4.574	2.19345	9.54e-05	0.000295819	yes	up	1.05	2.12	1.58	0.81	0.79	0.26	1.58333	0.62
gene_PYU1_G003867		-	0.386	-1.37196	1.58e-19	2.01e-18	yes	down	17.08	14.66	16.73	76.04	67.58	82.36	16.1567	75.3267
gene_PYU1_G003868		-	2.021	1.01528	1.87e-23	3.05e-22	yes	up	113.03	113.38	99.23	100.05	95.68	93.52	108.547	96.4167
gene_PYU1_G003870		-	3.433	1.77958	2.31e-10	1.36e-09	yes	up	3.38	6.21	5.32	2.87	2.21	2.72	4.97	2.6
gene_PYU1_G003874		-	5.788	2.53306	4.21e-46	2.03e-44	yes	up	18.64	15.67	15.09	5.59	4.75	5.06	16.4667	5.13333
gene_PYU1_G003878		-	0.363	-1.46393	0.00121251	0.00314655	yes	down	0.86	0.53	0.43	3.33	1.95	3.78	0.606667	3.02
gene_PYU1_G003879		-	0.239	-2.06239	0.00013743	0.000417783	yes	down	0.11	0.13	0.05	0.84	0.51	0.78	0.0966667	0.71
gene_PYU1_G003885		-	2.253	1.17202	1.31e-10	7.87e-10	yes	up	9.76	11.76	11.86	10.03	7.95	8.74	11.1267	8.90667
gene_PYU1_G003896		-	0.258	-1.95348	2.11e-22	3.22e-21	yes	down	3.74	3.77	3.79	23.62	22.84	31.82	3.76667	26.0933
gene_PYU1_G003904		-	2.619	1.38897	4.29e-13	3.3e-12	yes	up	14.02	13.95	16.5	10.51	9.95	10.17	14.8233	10.21
gene_PYU1_G003905		-	0.244	-2.03789	5.27e-18	5.92e-17	yes	down	1.55	2.18	1.56	11	15.52	12.06	1.76333	12.86
gene_PYU1_G003906		-	0.434	-1.20541	0.0246844	0.0487719	yes	down	2.97	2.38	2.01	13.33	11.87	5.96	2.45333	10.3867
gene_PYU1_G003911		-	3.263	1.70638	1.63e-25	2.98e-24	yes	up	14.84	19.23	18.38	8.66	10.91	9.08	17.4833	9.55
gene_PYU1_G003914		-	0.337	-1.56898	0.000143041	0.000433537	yes	down	0.82	0.8	0.81	4.28	6.9	1.74	0.81	4.30667
gene_PYU1_G003915		-	0.253	-1.98031	6.94e-05	0.00021988	yes	down	0.72	0.83	0.52	5.24	7.4	2.05	0.69	4.89667
gene_PYU1_G003916		-	4.748	2.24726	3.78e-53	2.42e-51	yes	up	70.59	77.19	63.02	25.99	23.63	30.09	70.2667	26.57
gene_PYU1_G003919		-	2.146	1.10194	5.71e-14	4.74e-13	yes	up	23.03	24.89	22.6	19.57	22.46	16.83	23.5067	19.62
gene_PYU1_G003927		-	0.457	-1.12935	1.62e-11	1.06e-10	yes	down	8.29	7.8	6.33	33.03	25.26	30.16	7.47333	29.4833
gene_PYU1_G003931		-	3.531	1.82018	6.86e-16	6.59e-15	yes	up	6.77	7.43	8.63	4.47	4.1	3.08	7.61	3.88333
gene_PYU1_G003933		-	3.664	1.87357	1.1e-38	3.94e-37	yes	up	8504.45	8977.21	10090.4	4230.47	4239.91	5157.52	9190.69	4542.63
gene_PYU1_G003938		-	14.316	3.83961	0.0191791	0.0389955	yes	up	1.25	0.62	1.5	0	0.38	0	1.12333	0.126667
gene_PYU1_G003940		-	0.371	-1.43156	2.33e-14	2e-13	yes	down	8.7	6.65	5.94	31.75	33.25	37.88	7.09667	34.2933
gene_PYU1_G003941		-	0.171	-2.54982	0.0196906	0.0399613	yes	down	0.03	0.01	0.01	0.1	0.12	0.38	0.0166667	0.2
gene_PYU1_G003947		-	0.467	-1.09951	6.38e-28	1.34e-26	yes	down	18.14	18.76	18.04	75.49	71.23	64.82	18.3133	70.5133
gene_PYU1_G003958		-	0.223	-2.16208	0.000399849	0.00113063	yes	down	1.13	0.85	0.28	8.1	3.4	6.93	0.753333	6.14333
gene_PYU1_G003962		-	0.421	-1.24785	1.33e-16	1.34e-15	yes	down	2.42	2.11	2.62	10.23	10.11	10.13	2.38333	10.1567
gene_PYU1_G003967		-	0.483	-1.04885	0.0010781	0.00282843	yes	down	0.62	0.66	0.68	2.21	2.13	2.92	0.653333	2.42
gene_PYU1_G003976		-	4.477	2.16244	2.14e-54	1.42e-52	yes	up	121.3	140.32	147.03	57.11	57.88	50.25	136.217	55.08
gene_PYU1_G003981		-	0.297	-1.75041	0.00124205	0.00321813	yes	down	12.09	9.38	9.85	42.8	36.12	108.77	10.44	62.5633
gene_PYU1_G003999		-	0.216	-2.20872	2.63e-05	8.88e-05	yes	down	0.17	0.1	0.14	1.49	1.18	0.93	0.136667	1.2
gene_PYU1_G004003		-	2.523	1.33495	0.000140679	0.000426971	yes	up	4.73	3.98	5.03	2.86	3.31	3.65	4.58	3.27333
gene_PYU1_G004014		-	2.159	1.11007	1.4e-20	1.88e-19	yes	up	23.9	26.29	23.86	21.5	18.46	21.64	24.6833	20.5333
gene_PYU1_G004015		-	0.332	-1.59241	5.3e-26	9.85e-25	yes	down	4.4	3.87	4.17	24.28	19.84	23.35	4.14667	22.49
gene_PYU1_G004017		-	0.464	-1.10734	3.06e-17	3.24e-16	yes	down	28.6	27.1	33.98	119.71	117.33	110.48	29.8933	115.84
gene_PYU1_G004020		-	0.467	-1.09701	0.00320602	0.00767915	yes	down	0.32	0.56	0.69	2.26	1.63	2.18	0.523333	2.02333
gene_PYU1_G004021		-	0.037	-4.74894	0.000569608	0.00156165	yes	down	0	0	0.02	0.36	0.18	0.33	0.00666667	0.29
gene_PYU1_G004023		-	0.356	-1.48907	0.0100975	0.0219302	yes	down	0.23	0.1	0.34	1.15	1.41	0.84	0.223333	1.13333
gene_PYU1_G004024		-	0.255	-1.97084	3.73e-06	1.41e-05	yes	down	0.12	0.08	0.08	0.63	0.71	0.68	0.0933333	0.673333
gene_PYU1_G004027		-	0.054	-4.19969	1.5e-05	5.23e-05	yes	down	0.02	0	0.03	0.55	0.62	0.55	0.0166667	0.573333
gene_PYU1_G004031		-	3.02	1.59446	4.09e-10	2.35e-09	yes	up	3.18	6.01	4.95	3.3	2.3	2.81	4.71333	2.80333
gene_PYU1_G004051		-	0.445	-1.16946	3.55e-26	6.73e-25	yes	down	38.04	34.67	34.8	145.46	144.62	144.12	35.8367	144.733
gene_PYU1_G004052		-	0.076	-3.7192	4.03e-90	9.47e-88	yes	down	21.78	32.67	23.03	509.1	654.01	647.71	25.8267	603.607
gene_PYU1_G004055		-	0.499	-1.00232	1.96e-05	6.73e-05	yes	down	2.35	1.73	1.65	6.82	6.58	7.24	1.91	6.88
gene_PYU1_G004057		-	2.028	1.02001	8.99e-17	9.15e-16	yes	up	41.21	53.49	44.25	40.19	41.66	40.51	46.3167	40.7867
gene_PYU1_G004062		-	0.427	-1.22907	7.94e-09	4.05e-08	yes	down	1.84	2.68	2.37	9.5	8.8	10.63	2.29667	9.64333
gene_PYU1_G004069		-	2.174	1.1206	8.48e-05	0.000264754	yes	up	1.95	1.97	1.32	1.7	1.4	1.24	1.74667	1.44667
gene_PYU1_G004071		-	0.428	-1.22339	1.81e-29	4.05e-28	yes	down	276.19	250.45	259.18	1196.81	1124.66	996.29	261.94	1105.92
gene_PYU1_G004076		-	0.416	-1.26419	0.000466155	0.00130217	yes	down	3.62	3.34	5.3	24.9	18.14	10.95	4.08667	17.9967
gene_PYU1_G004079		-	0.043	-4.55184	0.00420934	0.0098703	yes	down	0	0	0	0.38	0.33	0.37	0	0.36
gene_PYU1_G004081		-	42.012	5.39273	1.43e-13	1.14e-12	yes	up	4.82	4.1	3.65	0.34	0	0.22	4.19	0.186667
gene_PYU1_G004082		-	3.361	1.74876	1.14e-48	5.98e-47	yes	up	38.93	48.1	44.1	24.02	22.3	23.66	43.71	23.3267
gene_PYU1_G004083		-	0.208	-2.26317	0.0050501	0.011663	yes	down	0.35	0.09	0.17	2.37	1.46	1.49	0.203333	1.77333
gene_PYU1_G004085		-	0.462	-1.11465	3.65e-08	1.75e-07	yes	down	0.51	0.7	0.66	2.63	2.23	2.37	0.623333	2.41
gene_PYU1_G004086		-	0.459	-1.12419	1.04e-11	6.94e-11	yes	down	8.82	9.1	7.4	32.53	38.06	28.29	8.44	32.96
gene_PYU1_G004105		-	0.234	-2.09642	0.00451573	0.010525	yes	down	0.03	0.02	0.01	0.19	0.09	0.19	0.02	0.156667
gene_PYU1_G004114		-	2.015	1.01069	5.23e-18	5.88e-17	yes	up	31.84	35.89	33.13	32.61	28.02	29.51	33.62	30.0467
gene_PYU1_G004117		-	0.047	-4.41246	3.57e-06	1.35e-05	yes	down	0.11	0	0.06	2.27	2.06	2.27	0.0566667	2.2
gene_PYU1_G004124		-	3.445	1.78471	3.03e-48	1.58e-46	yes	up	273.87	358.1	328.52	179	153.91	169.58	320.163	167.497
gene_PYU1_G004131		-	2.119	1.08313	2.99e-08	1.45e-07	yes	up	12.17	11.29	12.91	11.49	8.66	10.91	12.1233	10.3533
gene_PYU1_G004133		-	2.201	1.13831	9.34e-06	3.33e-05	yes	up	17.96	11.41	12.09	12.63	12.32	9.18	13.82	11.3767
gene_PYU1_G004138		-	0.294	-1.76604	1.04e-05	3.69e-05	yes	down	0.22	0.19	0.25	1.75	1.13	1.19	0.22	1.35667
gene_PYU1_G004145		-	2.23	1.15686	9.61e-08	4.41e-07	yes	up	10.84	12.31	13.54	7.34	10.47	11.47	12.23	9.76
gene_PYU1_G004150		-	2.902	1.53708	4.2e-19	5.16e-18	yes	up	10.07	12.39	12.15	6.67	6.16	8.49	11.5367	7.10667
gene_PYU1_G004151		-	6325.61	12.627	1.7e-26	3.27e-25	yes	up	30.01	37.17	35.11	0	0.02	0	34.0967	0.00666667
gene_PYU1_G004153		-	0.087	-3.52096	1.59e-20	2.14e-19	yes	down	0.87	0.21	0.26	10.7	8.3	8.99	0.446667	9.33
gene_PYU1_G004159		-	0.109	-3.20033	0.0251277	0.0495735	yes	down	0	0.02	0.02	0.04	0.14	0.34	0.0133333	0.173333
gene_PYU1_G004163		-	0.303	-1.72074	0.0090944	0.0199359	yes	down	0.09	0.09	0.04	0.5	0.4	0.41	0.0733333	0.436667
gene_PYU1_G004168		-	2.423	1.277	1.12e-07	5.11e-07	yes	up	39.88	44.73	53	40.23	29.09	36.04	45.87	35.12
gene_PYU1_G004170		-	2.211	1.14438	3.42e-08	1.65e-07	yes	up	4.86	6.74	5.61	4.61	4.77	4.55	5.73667	4.64333
gene_PYU1_G004172		-	0.181	-2.46262	1.54e-40	6.03e-39	yes	down	289.74	234.66	283.83	2242.02	3233.9	2504.83	269.41	2660.25
gene_PYU1_G004174		-	0.174	-2.52676	5.17e-103	2e-100	yes	down	60.97	68.65	68.65	780.17	595.09	689.99	66.09	688.417
gene_PYU1_G004177		-	0.411	-1.2824	1.01e-18	1.2e-17	yes	down	7.72	6.63	7.1	29.95	29	34.52	7.15	31.1567
gene_PYU1_G004178		-	0.027	-5.23291	1.08e-48	5.72e-47	yes	down	0.14	0.38	0.24	16.69	18.41	16.32	0.253333	17.14
gene_PYU1_G004179		-	0.238	-2.06875	1.66e-16	1.66e-15	yes	down	0.75	0.98	0.74	6.6	5.02	6.95	0.823333	6.19
gene_PYU1_G004180		-	0.048	-4.39459	1.61e-39	6.03e-38	yes	down	0.19	0.25	0.3	9.7	8.63	9.86	0.246667	9.39667
gene_PYU1_G004190		-	2.213	1.14631	8.39e-33	2.27e-31	yes	up	243.76	263.43	258.61	218.89	213.75	189.82	255.267	207.487
gene_PYU1_G004199		-	3.285	1.71607	2.04e-33	5.7e-32	yes	up	16.78	23.28	20.59	10.92	11.05	11.02	20.2167	10.9967
gene_PYU1_G004213		-	0.301	-1.73143	0.00489449	0.0113235	yes	down	1.2	0.79	1.15	8.53	5.63	4.73	1.04667	6.29667
gene_PYU1_G004215		-	2.107	1.0752	5.99e-22	8.93e-21	yes	up	43.98	52.85	51.19	43.65	40.64	41.8	49.34	42.03
gene_PYU1_G004216		-	3.252	1.70154	2.66e-66	2.67e-64	yes	up	4726.66	4859.79	4711.97	2579.4	2593.06	2718.21	4766.14	2630.22
gene_PYU1_G004223		-	0.172	-2.53721	0.0139076	0.0291931	yes	down	0.05	0.05	0	0.29	0.25	0.43	0.0333333	0.323333
gene_PYU1_G004226		-	2.364	1.24123	1.43e-09	7.81e-09	yes	up	12.23	13.56	12.28	9.93	9.49	9.62	12.69	9.68
gene_PYU1_G004228		-	0.191	-2.38895	0.00136033	0.00349977	yes	down	0.06	0.08	0.02	0.65	0.38	0.56	0.0533333	0.53
gene_PYU1_G004236		-	3.066	1.61649	3.56e-20	4.69e-19	yes	up	24.33	31.95	30.75	14.48	16.76	19.36	29.01	16.8667
gene_PYU1_G004240		-	2.06	1.04252	1.13e-10	6.86e-10	yes	up	15.18	15.66	16.7	16.27	14.55	10.81	15.8467	13.8767
gene_PYU1_G004241		-	3.293	1.71953	1.08e-14	9.58e-14	yes	up	8.3	8.9	9.37	4.64	5.44	4.4	8.85667	4.82667
gene_PYU1_G004244		-	0.186	-2.42472	1.29e-31	3.27e-30	yes	down	11.88	9.54	8.77	95.64	122.5	72.79	10.0633	96.9767
gene_PYU1_G004245		-	0.12	-3.05751	0.00203971	0.00508942	yes	down	0.1	0	0.1	0.75	0.72	1.51	0.0666667	0.993333
gene_PYU1_G004249		-	0.468	-1.09562	3.93e-17	4.11e-16	yes	down	36.15	29.54	31.44	125.11	120.56	127.3	32.3767	124.323
gene_PYU1_G004251		-	0.034	-4.88999	0.00230007	0.00568194	yes	down	0	0	0	0.44	1.82	0.86	0	1.04
gene_PYU1_G004257		-	0.499	-1.00241	3.47e-20	4.57e-19	yes	down	15.44	18.33	16.69	67.59	54.55	59.53	16.82	60.5567
gene_PYU1_G004260		-	0.217	-2.20331	1.87e-18	2.17e-17	yes	down	8.96	5.68	4.89	50.07	45.42	66.16	6.51	53.8833
gene_PYU1_G004268		-	3.092	1.6286	1.3e-20	1.76e-19	yes	up	7.55	9.38	9.77	4.95	5	5.5	8.9	5.15
gene_PYU1_G004271		-	0.207	-2.27555	2.34e-31	5.82e-30	yes	down	5.85	3.98	3.86	44.25	40.41	35.03	4.56333	39.8967
gene_PYU1_G004276		-	0.426	-1.2297	0.00740864	0.0165269	yes	down	0.37	0.62	0.37	2.42	1.98	1.36	0.453333	1.92
gene_PYU1_G004278		-	2.284	1.19159	0.00126308	0.0032681	yes	up	10.78	15.07	6.64	6.03	11.63	7.62	10.83	8.42667
gene_PYU1_G004279		-	2.759	1.46426	1.59e-17	1.73e-16	yes	up	64.99	79.67	62.3	38.22	41.88	53.32	68.9867	44.4733
gene_PYU1_G004281		-	4.006	2.00226	4.74e-32	1.23e-30	yes	up	15.46	19.6	19.6	7.86	7.43	9.16	18.22	8.15
gene_PYU1_G004282		-	0.274	-1.86914	0.00118729	0.00308701	yes	down	0.02	0.06	0.02	0.23	0.2	0.21	0.0333333	0.213333
gene_PYU1_G004293		-	0.363	-1.46158	0.000432398	0.00121428	yes	down	0.58	0.95	1.16	5.58	4.03	3.86	0.896667	4.49
gene_PYU1_G004295		-	0.285	-1.81063	0.00283808	0.00687546	yes	down	0.42	0.51	0.25	2.3	2.23	2.9	0.393333	2.47667
gene_PYU1_G004305		-	2.831	1.50114	6.17e-40	2.33e-38	yes	up	9519.15	9218.85	9161.53	5771.19	5630.9	6466.77	9299.84	5956.29
gene_PYU1_G004308		-	2.257	1.17461	0.00357513	0.00849061	yes	up	0.73	0.71	0.89	0.87	0.58	0.43	0.776667	0.626667
gene_PYU1_G004311		-	0.082	-3.60643	0.0246254	0.0486807	yes	down	0	0	0.01	0.15	0.03	0.14	0.00333333	0.106667
gene_PYU1_G004313		-	3.704	1.88892	8.07e-26	1.49e-24	yes	up	19.14	28.76	25.12	10.27	12.15	12.66	24.34	11.6933
gene_PYU1_G004314		-	0.037	-4.76104	0.000593466	0.0016203	yes	down	0	0	0.03	0.52	0.7	0.31	0.01	0.51
gene_PYU1_G004315		-	2.669	1.41629	1.47e-13	1.18e-12	yes	up	6.27	9.03	7.31	5.38	4.12	5.68	7.53667	5.06
gene_PYU1_G004324		-	2.922	1.54692	0.000382053	0.00108193	yes	up	24.27	14.53	21.69	14.98	10.98	13.15	20.1633	13.0367
gene_PYU1_G004326		-	0.335	-1.57944	0.00346579	0.0082488	yes	down	0.06	0.1	0.03	0.38	0.4	0.23	0.0633333	0.336667
gene_PYU1_G004333		-	0.375	-1.41457	8.29e-08	3.83e-07	yes	down	0.85	0.99	0.67	4	4.23	3.78	0.836667	4.00333
gene_PYU1_G004351		-	3.646	1.86632	9.74e-72	1.17e-69	yes	up	100.99	112.27	105.18	55.99	48.29	53.05	106.147	52.4433
gene_PYU1_G004360		-	3.676	1.87826	1.71e-29	3.84e-28	yes	up	55.38	74.19	57.66	27.26	27.97	35.48	62.41	30.2367
gene_PYU1_G004367		-	2.325	1.21729	6.35e-29	1.4e-27	yes	up	115.71	124.28	120.4	102.51	93.49	84.33	120.13	93.4433
gene_PYU1_G004375		-	5.35	2.41963	4.29e-46	2.06e-44	yes	up	30.69	40	36.08	10.62	14.07	10.88	35.59	11.8567
gene_PYU1_G004386		-	0.483	-1.04947	2.38e-13	1.87e-12	yes	down	67.19	52.1	53.24	213.44	208.56	219.35	57.51	213.783
gene_PYU1_G004390		-	0.34	-1.55511	3.21e-27	6.47e-26	yes	down	4.25	3.82	4.3	21.02	23.59	20.53	4.12333	21.7133
gene_PYU1_G004392		-	0.351	-1.50861	1.25e-09	6.91e-09	yes	down	5.95	4.4	6.53	24.69	23.64	37.78	5.62667	28.7033
gene_PYU1_G004394		-	2.377	1.24925	1.74e-07	7.73e-07	yes	up	3.23	5.27	5.59	3.47	3.33	3.78	4.69667	3.52667
gene_PYU1_G004395		-	3.197	1.67673	0.00292004	0.00704677	yes	up	1.23	2.29	2.11	2.05	0.46	0.82	1.87667	1.11
gene_PYU1_G004422		-	0.223	-2.16649	0.000119719	0.000367252	yes	down	0.29	0.1	0.13	1.3	1.34	1.6	0.173333	1.41333
gene_PYU1_G004425		-	2.418	1.27409	1.97e-15	1.83e-14	yes	up	9.68	13.34	12.24	8.69	8.11	9.3	11.7533	8.7
gene_PYU1_G004431		-	0.419	-1.25496	4.82e-15	4.35e-14	yes	down	12.75	11.48	11.29	53.88	58.53	39.93	11.84	50.78
gene_PYU1_G004432		-	0.192	-2.3789	4.98e-32	1.28e-30	yes	down	32.52	41.29	38.9	314.44	458.49	273.57	37.57	348.833
gene_PYU1_G004444		-	14.157	3.82344	0.000538195	0.00148294	yes	up	0.31	0.41	0.34	0	0	0.14	0.353333	0.0466667
gene_PYU1_G004448		-	0.429	-1.22233	0.00086393	0.00230235	yes	down	0.31	0.37	0.39	1.56	1.06	1.86	0.356667	1.49333
gene_PYU1_G004450		-	2.164	1.11351	7.8e-19	9.33e-18	yes	up	19.64	21.33	19.43	17.22	17.53	15.35	20.1333	16.7
gene_PYU1_G004451		-	0.398	-1.32784	6.5e-05	0.000206671	yes	down	0.21	0.25	0.26	1.09	1.02	1.08	0.24	1.06333
gene_PYU1_G004453		-	2.692	1.4287	1.01e-15	9.64e-15	yes	up	12.23	16.3	14.99	9.53	8.23	11.2	14.5067	9.65333
gene_PYU1_G004460		-	0.314	-1.66903	1.78e-13	1.42e-12	yes	down	4.07	2.7	3.46	15.73	20.43	22	3.41	19.3867
gene_PYU1_G004461		-	2.869	1.52079	9.2e-22	1.35e-20	yes	up	21.74	28.93	25.75	14.25	16.14	17.12	25.4733	15.8367
gene_PYU1_G004464		-	0.192	-2.38048	1.19e-16	1.2e-15	yes	down	3.41	3.18	2.81	24.53	39.24	23.86	3.13333	29.21
gene_PYU1_G004465		-	0.149	-2.7514	1.03e-23	1.72e-22	yes	down	1.87	3.55	2.3	28.46	38.24	26.09	2.57333	30.93
gene_PYU1_G004466		-	0.128	-2.96419	3.43e-60	2.78e-58	yes	down	4.01	4.55	3.57	54.38	65.81	49.15	4.04333	56.4467
gene_PYU1_G004469		-	0.368	-1.4423	2.6e-06	1.01e-05	yes	down	1.35	1.3	1.16	7.6	6.06	5.15	1.27	6.27
gene_PYU1_G004470		-	0.163	-2.61313	0.000140742	0.000427063	yes	down	0.83	0	0.43	4.83	6.62	2.52	0.42	4.65667
gene_PYU1_G004474		-	3.759	1.91048	0.000606414	0.00165256	yes	up	0.65	1.16	1.05	0.48	0.36	0.53	0.953333	0.456667
gene_PYU1_G004480		-	2.436	1.28431	1.21e-20	1.64e-19	yes	up	29.91	39.91	30.11	24.47	24.99	23.87	33.31	24.4433
gene_PYU1_G004483		-	2.535	1.34177	4.26e-16	4.14e-15	yes	up	18.63	26.9	24.18	15.67	15.24	18.21	23.2367	16.3733
gene_PYU1_G004485		-	0.377	-1.40892	8.19e-13	6.11e-12	yes	down	0.49	0.58	0.61	2.77	2.43	2.8	0.56	2.66667
gene_PYU1_G004494		-	0.473	-1.07897	1.38e-09	7.58e-09	yes	down	7.04	8.22	7.11	26.75	31.51	26.41	7.45667	28.2233
gene_PYU1_G004497		-	0.247	-2.01576	9.59e-08	4.4e-07	yes	down	0.19	0.19	0.15	7.83	1.16	1.07	0.176667	3.35333
gene_PYU1_G004507		-	3.558	1.83103	4.08e-10	2.35e-09	yes	up	7.82	13.76	14.33	5.65	5.07	7.41	11.97	6.04333
gene_PYU1_G004513		-	0.258	-1.95394	0.00196468	0.00491807	yes	down	0.39	0.33	0.46	3.6	1.03	3.74	0.393333	2.79
gene_PYU1_G004514		-	2.584	1.36946	1.9e-14	1.64e-13	yes	up	6.69	8.72	7.18	4.83	4.6	6.18	7.53	5.20333
gene_PYU1_G004516		-	0.496	-1.0107	6.69e-11	4.15e-10	yes	down	38.57	31.44	34.03	113.58	135.71	126.5	34.68	125.263
gene_PYU1_G004517		-	0.375	-1.41398	2.93e-15	2.69e-14	yes	down	35.12	26.32	26.16	126.6	135.87	156.71	29.2	139.727
gene_PYU1_G004521		-	0.01	-6.64831	1.5e-09	8.21e-09	yes	down	0.04	0.04	0	5.95	2.51	6.44	0.0266667	4.96667
gene_PYU1_G004525		-	3.5	1.80737	6.59e-58	5.1e-56	yes	up	209.09	216.07	201.65	109.69	98.53	115.18	208.937	107.8
gene_PYU1_G004527		-	2.06	1.04293	4.68e-17	4.88e-16	yes	up	45.64	50.94	45.88	43.17	42	39.42	47.4867	41.53
gene_PYU1_G004530		-	2.459	1.29831	3e-31	7.4e-30	yes	up	2437.07	2808.76	2593.86	1849.76	1834.17	2045.49	2613.23	1909.81
gene_PYU1_G004544		-	2.285	1.19218	2.57e-12	1.83e-11	yes	up	21.89	26.19	24.6	22.2	17.06	18.35	24.2267	19.2033
gene_PYU1_G004548		-	0.384	-1.3822	0.00163809	0.00415908	yes	down	0.11	0.13	0.19	0.78	0.56	0.67	0.143333	0.67
gene_PYU1_G004551		-	0.137	-2.87218	0.0167662	0.0346137	yes	down	0.1	0.05	0	0.43	0.38	1.25	0.05	0.686667
gene_PYU1_G004556		-	4.649	2.21706	0.00919256	0.0201288	yes	up	0.31	0.57	0.51	0.21	0.06	0.27	0.463333	0.18
gene_PYU1_G004576		-	35.207	5.1378	0.00254739	0.00622394	yes	up	5.75	4.92	0.75	0	0	0	3.80667	0
gene_PYU1_G004577		-	2.619	1.38875	0.00316233	0.00758556	yes	up	1.38	1.83	1.41	0.61	0.56	1.96	1.54	1.04333
gene_PYU1_G004578		-	2.567	1.3601	8.3e-15	7.39e-14	yes	up	8.8	9.68	10.13	7.8	6.31	6	9.53667	6.70333
gene_PYU1_G004581		-	2.876	1.52391	6.65e-21	9.18e-20	yes	up	41.51	54.28	53.19	27.2	31.03	34.17	49.66	30.8
gene_PYU1_G004584		-	3.285	1.71611	3.5e-07	1.51e-06	yes	up	15.85	20.35	21.37	14	5.83	12.42	19.19	10.75
gene_PYU1_G004597		-	2.319	1.21327	2.21e-13	1.74e-12	yes	up	11.99	12.71	11.28	8.52	8.4	10.84	11.9933	9.25333
gene_PYU1_G004605		-	0.393	-1.34787	1.7e-23	2.78e-22	yes	down	70.1	60.49	63.79	307.36	325.78	256.15	64.7933	296.43
gene_PYU1_G004606		-	0.342	-1.5463	0.0206162	0.0415832	yes	down	0.29	0.18	0.23	1.28	1.34	1.09	0.233333	1.23667
gene_PYU1_G004608		-	3.153	1.6565	8.5e-29	1.87e-27	yes	up	14.48	20.34	15.76	9.22	10.08	9.31	16.86	9.53667
gene_PYU1_G004615		-	0.169	-2.56551	0.00519156	0.0119561	yes	down	0.12	0.04	0.04	0.56	0.64	0.97	0.0666667	0.723333
gene_PYU1_G004616		-	0.381	-1.39249	1.62e-19	2.07e-18	yes	down	11.08	10.43	11.92	48.62	50.31	58.3	11.1433	52.41
gene_PYU1_G004617		-	0.217	-2.20185	6.22e-30	1.44e-28	yes	down	4.68	4.23	5.23	34.79	36.2	45.51	4.71333	38.8333
gene_PYU1_G004618		-	0.467	-1.09754	5.69e-16	5.48e-15	yes	down	2.78	2.68	2.47	10.22	10.38	9.86	2.64333	10.1533
gene_PYU1_G004619		-	0.393	-1.347	1.69e-23	2.77e-22	yes	down	71.25	58.97	70.37	301.34	323.04	291.85	66.8633	305.41
gene_PYU1_G004620		-	0.217	-2.20185	6.22e-30	1.44e-28	yes	down	4.68	4.23	5.23	34.79	36.2	45.51	4.71333	38.8333
gene_PYU1_G004623		-	0.319	-1.65043	0.0102599	0.0222572	yes	down	0.16	0.12	0.24	1.24	0.85	0.83	0.173333	0.973333
gene_PYU1_G004633		-	2.512	1.32874	5.73e-12	3.9e-11	yes	up	7.19	8.57	8.01	5.04	5.16	6.71	7.92333	5.63667
gene_PYU1_G004640		-	0.263	-1.92441	9.66e-21	1.32e-19	yes	down	1.65	2.25	1.98	13.14	14.86	11.98	1.96	13.3267
gene_PYU1_G004641		-	0.288	-1.79642	2.32e-12	1.65e-11	yes	down	2.05	1.54	2.22	10.97	12.98	12.26	1.93667	12.07
gene_PYU1_G004643		-	0.401	-1.31974	5.83e-28	1.23e-26	yes	down	10.47	10.72	11.58	51.44	51.58	43.89	10.9233	48.97
gene_PYU1_G004646		-	0.413	-1.27448	1.27e-07	5.75e-07	yes	down	24.74	29.34	29.34	99.94	170.74	89.6	27.8067	120.093
gene_PYU1_G004650		-	9.395	3.23188	5.58e-39	2.03e-37	yes	up	68.99	68.54	69.49	14.34	17.86	7.44	69.0067	13.2133
gene_PYU1_G004654		-	3.82	1.93349	4.09e-12	2.84e-11	yes	up	16.97	25.1	33.21	17.3	10.73	7.82	25.0933	11.95
gene_PYU1_G004658		-	4.34	2.1177	1.76e-19	2.23e-18	yes	up	11.78	13.22	9.17	5.7	4.58	3.92	11.39	4.73333
gene_PYU1_G004659		-	2.909	1.54072	5.32e-10	3.03e-09	yes	up	5.87	5.97	5.04	3.82	2.57	4.08	5.62667	3.49
gene_PYU1_G004667		-	0.417	-1.26289	1.79e-09	9.71e-09	yes	down	3.87	4.49	5.05	21.84	20.65	15.51	4.47	19.3333
gene_PYU1_G004668		-	0.345	-1.53515	8.6e-14	7.02e-13	yes	down	5.14	7.52	5.71	34.57	38.14	22.6	6.12333	31.77
gene_PYU1_G004674		-	0.04	-4.633	6.91e-05	0.000219011	yes	down	0	0.36	3.07	47.75	68.03	44.3	1.14333	53.36
gene_PYU1_G004694		-	2.801	1.48581	2.79e-47	1.38e-45	yes	up	76.82	90.32	81.83	54.79	53.11	51.63	82.99	53.1767
gene_PYU1_G004696		-	0.38	-1.39657	3.44e-07	1.48e-06	yes	down	1.87	1.03	1.64	8.84	6.11	6.81	1.51333	7.25333
gene_PYU1_G004714		-	0.374	-1.41797	2.78e-12	1.97e-11	yes	down	6.53	6.76	3.82	27.66	25.58	28.59	5.70333	27.2767
gene_PYU1_G004716		-	0.024	-5.37436	9.22e-09	4.67e-08	yes	down	0.02	0.01	0	0.81	0.36	0.73	0.01	0.633333
gene_PYU1_G004719		-	0.309	-1.69335	0.0128632	0.0272268	yes	down	0.11	0.21	0.32	1.68	0.96	1.13	0.213333	1.25667
gene_PYU1_G004721		-	0.093	-3.4323	0.00103521	0.00272677	yes	down	0	0.07	0.04	0.64	0.77	0.66	0.0366667	0.69
gene_PYU1_G004723		-	0.279	-1.84123	2.66e-12	1.89e-11	yes	down	1.72	2.23	1.27	11.92	8.23	13.35	1.74	11.1667
gene_PYU1_G004727		-	2.948	1.55987	9.95e-31	2.41e-29	yes	up	22.75	27.02	23.69	14.57	16.42	13.58	24.4867	14.8567
gene_PYU1_G004728		-	3.052	1.60958	1.97e-24	3.43e-23	yes	up	24.1	35.16	27.91	16.33	17.73	16.93	29.0567	16.9967
gene_PYU1_G004730		-	0.31	-1.6919	1.63e-17	1.76e-16	yes	down	9.46	11.77	11.45	57.93	80.3	50.38	10.8933	62.87
gene_PYU1_G004732		-	2.42	1.27508	3.45e-09	1.82e-08	yes	up	2.97	3.6	3.18	2.63	1.93	2.69	3.25	2.41667
gene_PYU1_G004734		-	0.339	-1.55917	4.23e-10	2.43e-09	yes	down	5.69	7.03	5.62	33.62	44.04	19.07	6.11333	32.2433
gene_PYU1_G004740		-	2.106	1.07437	1.32e-32	3.52e-31	yes	up	211.42	245.47	218.84	199.82	187.11	188.68	225.243	191.87
gene_PYU1_G004742		-	0.036	-4.80433	1.39e-18	1.62e-17	yes	down	3.42	6.79	5.2	234.38	408.31	124.48	5.13667	255.723
gene_PYU1_G004746		-	2.595	1.37583	8.14e-18	9.03e-17	yes	up	7.25	8	7.37	5.61	4.43	5.63	7.54	5.22333
gene_PYU1_G004761		-	0.401	-1.31699	3.43e-22	5.19e-21	yes	down	26.84	21.57	21.39	111.7	101.25	100.47	23.2667	104.473
gene_PYU1_G004763		-	0.037	-4.7752	0.00232054	0.00572499	yes	down	0	0	0	0.03	0.05	0.05	0	0.0433333
gene_PYU1_G004773		-	2.4	1.26302	6.7e-06	2.45e-05	yes	up	2.64	3.17	2.58	2.63	1.52	2.18	2.79667	2.11
gene_PYU1_G004777		-	0.098	-3.35612	1.83e-25	3.34e-24	yes	down	1.63	1.39	2	29.89	26.81	36.2	1.67333	30.9667
gene_PYU1_G004792		-	3.001	1.5853	5.1e-20	6.65e-19	yes	up	9.93	11.74	11.55	7.04	5.55	7.33	11.0733	6.64
gene_PYU1_G004796		-	0.346	-1.532	2.61e-19	3.26e-18	yes	down	7.69	7.6	7.12	35.44	34.61	45.88	7.47	38.6433
gene_PYU1_G004797		-	4.738	2.24414	2.26e-32	5.97e-31	yes	up	27.04	28.04	30.42	12.71	9.47	10.59	28.5	10.9233
gene_PYU1_G004798		-	3.881	1.95642	9e-18	9.93e-17	yes	up	62.12	79.14	57.78	22.02	28.68	40.09	66.3467	30.2633
gene_PYU1_G004802		-	31.015	4.95489	0.000506436	0.00140216	yes	up	0.41	0.75	0.82	0	0.1	0	0.66	0.0333333
gene_PYU1_G004816		-	0.475	-1.07267	1.76e-07	7.84e-07	yes	down	2.76	3.93	3.43	12.88	15.72	9.42	3.37333	12.6733
gene_PYU1_G004818		-	0.469	-1.0926	1.02e-10	6.18e-10	yes	down	3.69	4.01	3.17	13.72	13.76	14.06	3.62333	13.8467
gene_PYU1_G004822		-	4.267	2.09333	1.24e-31	3.14e-30	yes	up	67.75	57.88	55.28	31.95	24.72	20.46	60.3033	25.71
gene_PYU1_G004823		-	2.242	1.16461	7.95e-17	8.14e-16	yes	up	14.67	16.33	16.56	13.94	13.74	10.43	15.8533	12.7033
gene_PYU1_G004853		-	22.697	4.50441	0.0111277	0.0239149	yes	up	0.15	0.15	0.15	0	0	0	0.15	0
gene_PYU1_G004855		-	0.1	-3.31592	9.87e-07	4.01e-06	yes	down	0.15	0.15	0.15	2.57	2.11	5.04	0.15	3.24
gene_PYU1_G004864		-	5.696	2.50984	5.4e-07	2.26e-06	yes	up	40.72	37.1	26.49	17.81	7.36	9.86	34.77	11.6767
gene_PYU1_G004876		-	3.918	1.96999	9.73e-16	9.26e-15	yes	up	51.45	63.38	73.64	25.93	29.47	33.17	62.8233	29.5233
gene_PYU1_G004880		-	0.434	-1.20295	7.04e-06	2.57e-05	yes	down	15.11	18.6	18.21	71.38	100.07	43.32	17.3067	71.59
gene_PYU1_G004887		-	5.509	2.46171	1.08e-25	1.98e-24	yes	up	15.85	18.74	22.05	4.86	6.64	6.89	18.88	6.13
gene_PYU1_G004889		-	2.105	1.07386	5.12e-17	5.32e-16	yes	up	34.26	42.42	35.99	32.03	30.02	33.86	37.5567	31.97
gene_PYU1_G004892		-	2.268	1.18173	4.88e-06	1.82e-05	yes	up	5.17	5.66	7.11	5.74	3.32	5.28	5.98	4.78
gene_PYU1_G004895		-	0.457	-1.12993	0.000818188	0.00219021	yes	down	0.36	0.75	0.8	2.81	2.28	2.4	0.636667	2.49667
gene_PYU1_G004904		-	0.424	-1.2373	0.012495	0.026537	yes	down	0.09	0.1	0.13	0.33	0.55	0.47	0.106667	0.45
gene_PYU1_G004910		-	16.934	4.08187	0.000133424	0.000406638	yes	up	0.64	0.69	0.48	0	0	0.2	0.603333	0.0666667
gene_PYU1_G004911		-	5887.46	12.5234	8.55e-34	2.46e-32	yes	up	38.81	51.56	55.53	0.04	0	0	48.6333	0.0133333
gene_PYU1_G004912		-	13.197	3.72218	5.46e-08	2.57e-07	yes	up	1	1.09	1.09	0	0.2	0.22	1.06	0.14
gene_PYU1_G004914		-	11.81	3.56195	4.95e-26	9.29e-25	yes	up	9	11.97	8.79	0.96	1.9	1.65	9.92	1.50333
gene_PYU1_G004925		-	0.271	-1.88598	3.17e-05	0.000105797	yes	down	0.38	0.27	0.13	1.79	1.17	2.23	0.26	1.73
gene_PYU1_G004927		-	2.479	1.30947	1.73e-33	4.88e-32	yes	up	126.96	137.21	145.18	97.96	98.04	100.18	136.45	98.7267
gene_PYU1_G004930		-	2.35	1.23265	5.99e-10	3.4e-09	yes	up	7.42	9.66	9.93	7.27	6.45	6.95	9.00333	6.89
gene_PYU1_G004933		-	3.023	1.59594	4.33e-31	1.06e-29	yes	up	36.4	37.96	28.94	21.3	19.74	20.31	34.4333	20.45
gene_PYU1_G004934		-	2.543	1.34648	2.79e-10	1.63e-09	yes	up	7.06	6.2	6.58	5.03	5.19	3.82	6.61333	4.68
gene_PYU1_G004940		-	5.169	2.37002	9.61e-05	0.000297897	yes	up	1.33	1.22	0.85	0.33	0.29	0.56	1.13333	0.393333
gene_PYU1_G004945		-	3.52	1.81569	7.91e-23	1.24e-21	yes	up	29.57	36.34	31.67	15.27	16.32	18.32	32.5267	16.6367
gene_PYU1_G004955		-	0.33	-1.59964	1.33e-08	6.66e-08	yes	down	0.2	0.22	0.22	1.35	0.89	1.31	0.213333	1.18333
gene_PYU1_G004961		-	2.252	1.17142	4.74e-11	2.98e-10	yes	up	13.83	17.68	13.83	12.27	11.74	12.15	15.1133	12.0533
gene_PYU1_G004977		-	0.256	-1.96379	3.55e-17	3.74e-16	yes	down	2.48	3.13	2.99	19.44	14.73	25.87	2.86667	20.0133
gene_PYU1_G004978		-	2.547	1.34899	3.76e-21	5.27e-20	yes	up	11.8	15.53	12.13	9.85	8.79	9.13	13.1533	9.25667
gene_PYU1_G004981		-	2.488	1.3148	1.59e-17	1.73e-16	yes	up	14.46	19.44	18.08	12.63	11.69	13.13	17.3267	12.4833
gene_PYU1_G004984		-	2.27	1.18257	4.13e-24	7.02e-23	yes	up	54.53	54.22	53.33	47.29	39.32	42.36	54.0267	42.99
gene_PYU1_G004991		-	0.379	-1.40149	9.89e-13	7.33e-12	yes	down	187.58	137.2	148.72	641.24	680.93	916.96	157.833	746.377
gene_PYU1_G004992		-	0.381	-1.39401	2.12e-29	4.74e-28	yes	down	3.39	3.6	3.62	19.1	16.74	14.32	3.53667	16.72
gene_PYU1_G004998		-	22.509	4.49241	0.0136273	0.0286964	yes	up	0.17	0.43	0.13	0	0	0	0.243333	0
gene_PYU1_G004999		-	22.509	4.49241	0.0136273	0.0286964	yes	up	0.17	0.43	0.13	0	0	0	0.243333	0
gene_PYU1_G005002		-	0.373	-1.42252	4.85e-11	3.05e-10	yes	down	1.5	1.92	1.64	7.78	7.3	9.22	1.68667	8.1
gene_PYU1_G005004		-	2.729	1.44841	2.78e-11	1.78e-10	yes	up	8.75	10.3	11.62	6.14	7.96	6.01	10.2233	6.70333
gene_PYU1_G005008		-	0.256	-1.96496	3.06e-78	4.68e-76	yes	down	183.4	182.13	176.48	1276.57	1179.52	1344.67	180.67	1266.92
gene_PYU1_G005010		-	0.004	-8.15279	4.3e-10	2.47e-09	yes	down	0	0	0	5.56	1.35	6.42	0	4.44333
gene_PYU1_G005011		-	0.315	-1.66823	6.9e-30	1.6e-28	yes	down	17.08	14.63	13.44	95.24	90.11	73.24	15.05	86.1967
gene_PYU1_G005014		-	0.137	-2.86875	7.39e-51	4.19e-49	yes	down	6.95	4.77	4.67	77.12	60.26	78.64	5.46333	72.0067
gene_PYU1_G005021		-	0.157	-2.67061	6.34e-05	0.000201944	yes	down	0.16	0.1	0	0.94	0.66	1.32	0.0866667	0.973333
gene_PYU1_G005033		-	0.133	-2.91132	6.09e-10	3.45e-09	yes	down	0.19	0.61	0.19	5.6	3.74	3.93	0.33	4.42333
gene_PYU1_G005035		-	0.16	-2.63993	7.12e-51	4.06e-49	yes	down	6.89	5.53	4.39	66.25	56.33	66	5.60333	62.86
gene_PYU1_G005038		-	0.127	-2.97402	1.02e-33	2.91e-32	yes	down	0.65	0.86	0.65	10.43	9.21	10.71	0.72	10.1167
gene_PYU1_G005040		-	3.503	1.80855	2.7e-55	1.85e-53	yes	up	137.32	166.65	159.16	79.53	74.85	82.76	154.377	79.0467
gene_PYU1_G005046		-	5.06	2.33927	1.05e-37	3.59e-36	yes	up	29.35	34.63	28.69	10.96	9.41	12.63	30.89	11
gene_PYU1_G005047		-	40.336	5.33399	1.95e-10	1.15e-09	yes	up	1.43	1.03	0.68	0.04	0.03	0.07	1.04667	0.0466667
gene_PYU1_G005048		-	0.145	-2.78833	0.000535455	0.00147663	yes	down	0.18	0.18	0.14	0.63	1.26	4.23	0.166667	2.04
gene_PYU1_G005049		-	0.163	-2.61434	0.0248497	0.0490617	yes	down	0.05	0.05	0.03	0.21	0.06	1.12	0.0433333	0.463333
gene_PYU1_G005055		-	5.657	2.50004	0.0149568	0.0312261	yes	up	11.19	17.97	11.09	0.88	1.5	9.99	13.4167	4.12333
gene_PYU1_G005056		-	7.87	2.97629	0.000919337	0.00244111	yes	up	0.37	0.88	0.32	0.13	0.17	0.06	0.523333	0.12
gene_PYU1_G005064		-	3.871	1.95268	8.16e-07	3.34e-06	yes	up	0.7	0.85	0.87	0.56	0.22	0.36	0.806667	0.38
gene_PYU1_G005093		-	0.134	-2.89601	4.63e-53	2.9e-51	yes	down	0.47	0.54	0.5	6.17	5.86	8.09	0.503333	6.70667
gene_PYU1_G005111		-	0.379	-1.39906	0.0224002	0.044763	yes	down	0.16	0.28	0.32	1.41	0.62	1.57	0.253333	1.2
gene_PYU1_G005113		-	2.1	1.07071	2.9e-08	1.4e-07	yes	up	5.98	8.44	7.31	5.7	6.81	5.95	7.24333	6.15333
gene_PYU1_G005115		-	3.187	1.67242	4.36e-52	2.64e-50	yes	up	127.56	139.5	138.85	76.82	72.68	79.69	135.303	76.3967
gene_PYU1_G005118		-	2.799	1.48513	6.81e-19	8.19e-18	yes	up	70.01	82.85	75.59	48.27	43.35	56.68	76.15	49.4333
gene_PYU1_G005138		-	3.375	1.7548	4.36e-12	3.02e-11	yes	up	1.69	2.04	1.72	0.93	1	0.95	1.81667	0.96
gene_PYU1_G005150		-	24.22	4.59811	7.2e-81	1.22e-78	yes	up	18.34	25.66	21.62	1.05	1.55	2.21	21.8733	1.60333
gene_PYU1_G005157		-	2.004	1.00295	2.59e-06	1e-05	yes	up	20.14	22.13	19.31	13.04	19.62	21.86	20.5267	18.1733
gene_PYU1_G005158		-	2.122	1.08527	1.3e-09	7.18e-09	yes	up	40.36	40.39	37.21	28.6	41.31	29.31	39.32	33.0733
gene_PYU1_G005159		-	2.666	1.4145	0.0154631	0.0321759	yes	up	0.56	0.95	0.79	0.3	1.02	0.2	0.766667	0.506667
gene_PYU1_G005186		-	0.334	-1.5835	2.22e-33	6.2e-32	yes	down	5.77	6.57	5.17	33.04	29.77	31.33	5.83667	31.38
gene_PYU1_G005194		-	3.61	1.85182	1.65e-30	3.94e-29	yes	up	30.34	35.92	30.46	15.07	15.73	17.32	32.24	16.04
gene_PYU1_G005200		-	0.404	-1.30694	0.000389723	0.00110342	yes	down	0.24	0.26	0.33	1.32	1.14	1.2	0.276667	1.22
gene_PYU1_G005204		-	0.439	-1.18906	3.07e-12	2.16e-11	yes	down	7.01	6.13	4.86	25.68	20.85	27.11	6	24.5467
gene_PYU1_G005211		-	2.434	1.28356	1.19e-24	2.1e-23	yes	up	47.22	51.51	46.2	39.3	34.47	33.73	48.31	35.8333
gene_PYU1_G005214		-	0.142	-2.81739	1.98e-05	6.79e-05	yes	down	0.03	0.03	0.1	0.56	0.44	0.9	0.0533333	0.633333
gene_PYU1_G005219		-	0.348	-1.5212	2.73e-26	5.23e-25	yes	down	25.23	28.52	22.67	138.81	146.05	108.47	25.4733	131.11
gene_PYU1_G005222		-	2.039	1.02792	2.09e-09	1.13e-08	yes	up	53.53	56.56	56.59	49.28	49.27	50.87	55.56	49.8067
gene_PYU1_G005235		-	0.01	-6.68122	3.62e-07	1.56e-06	yes	down	0	0	0	0.47	0.27	0.62	0	0.453333
gene_PYU1_G005240		-	0.23	-2.12304	0.023622	0.0469195	yes	down	0	0.15	0.09	0.45	1.11	0.27	0.08	0.61
gene_PYU1_G005241		-	0.002	-8.97721	1.15e-21	1.68e-20	yes	down	0.1	0	0.06	42.45	26.82	71.61	0.0533333	46.96
gene_PYU1_G005245		-	0.074	-3.76099	1.15e-12	8.46e-12	yes	down	0.15	0.15	0.09	2.79	2.37	4.16	0.13	3.10667
gene_PYU1_G005246		-	4.441	2.15103	9.39e-62	7.92e-60	yes	up	142.7	186.66	161.65	63.19	64.78	69.55	163.67	65.84
gene_PYU1_G005248		-	2.66	1.41118	1.9e-17	2.05e-16	yes	up	7.38	8.84	8.2	5.16	5.35	5.92	8.14	5.47667
gene_PYU1_G005250		-	2.301	1.20198	3.7e-12	2.58e-11	yes	up	10.57	12.91	14.45	11.32	8.94	9.46	12.6433	9.90667
gene_PYU1_G005252		-	2.095	1.06712	3.65e-16	3.56e-15	yes	up	87.51	82.8	75.49	68.18	66.78	75.87	81.9333	70.2767
gene_PYU1_G005260		-	0.391	-1.35658	0.000107611	0.000332045	yes	down	0.51	0.49	0.48	2.27	2.42	2.11	0.493333	2.26667
gene_PYU1_G005263		-	0.447	-1.16246	6.11e-09	3.14e-08	yes	down	8.07	8.11	8.97	34.57	30.61	36.59	8.38333	33.9233
gene_PYU1_G005264		-	2.382	1.25226	1.43e-22	2.19e-21	yes	up	34.74	42	38.35	28.16	27.37	30.98	38.3633	28.8367
gene_PYU1_G005267		-	2.265	1.17956	5.73e-27	1.13e-25	yes	up	213.82	198.29	182.23	160.22	158.13	152.79	198.113	157.047
gene_PYU1_G005275		-	0.49	-1.02774	0.00132433	0.00341182	yes	down	1.38	0.85	0.85	4.27	3.79	3.31	1.02667	3.79
gene_PYU1_G005280		-	3.12	1.64152	8.68e-21	1.19e-19	yes	up	14.55	21.17	19.83	10.76	10.24	10.91	18.5167	10.6367
gene_PYU1_G005281		-	0.355	-1.49459	1.69e-06	6.67e-06	yes	down	1.53	1.75	0.9	6.28	7.28	7.46	1.39333	7.00667
gene_PYU1_G005282		-	0.366	-1.44981	1.54e-13	1.23e-12	yes	down	0.63	0.57	0.5	3.16	2.91	2.25	0.566667	2.77333
gene_PYU1_G005286		-	8.396	3.06965	1.3e-79	2.11e-77	yes	up	50.35	48.65	50.21	12.88	8.99	10.39	49.7367	10.7533
gene_PYU1_G005287		-	24.853	4.63533	7.73e-08	3.58e-07	yes	up	2.09	2.3	2.67	0.14	0.36	0	2.35333	0.166667
gene_PYU1_G005294		-	2.33	1.2205	2.12e-15	1.96e-14	yes	up	699.64	652.51	636.65	463.33	464.55	605.74	662.933	511.207
gene_PYU1_G005295		-	3.839	1.94066	4.68e-18	5.28e-17	yes	up	17.1	18.57	15.52	9.07	5.79	9.3	17.0633	8.05333
gene_PYU1_G005315		-	0.212	-2.23655	1.94e-33	5.45e-32	yes	down	6.68	6.62	8.24	59.47	70.71	52.23	7.18	60.8033
gene_PYU1_G005322		-	0.437	-1.19488	0.00277222	0.00672954	yes	down	0.25	0.26	0.56	1.82	1.61	1	0.356667	1.47667
gene_PYU1_G005330		-	0.319	-1.6484	0.00707289	0.0158478	yes	down	0.08	0.16	0.06	0.53	0.49	0.62	0.1	0.546667
gene_PYU1_G005334		-	0.44	-1.18334	4.79e-26	8.99e-25	yes	down	242.5	225.06	222.69	1099.01	837.22	896.47	230.083	944.233
gene_PYU1_G005335		-	0.344	-1.53976	3.25e-08	1.57e-07	yes	down	7.94	6.29	3.08	29.31	33.82	27.09	5.77	30.0733
gene_PYU1_G005336		-	0.318	-1.65275	2.82e-05	9.47e-05	yes	down	0.23	0.14	0.18	0.64	0.83	1.59	0.183333	1.02
gene_PYU1_G005341		-	0.465	-1.10512	1.99e-19	2.51e-18	yes	down	4.99	6.26	5.41	24	21.01	19.35	5.55333	21.4533
gene_PYU1_G005344		-	0.338	-1.56548	3.03e-12	2.14e-11	yes	down	2.38	1.72	1.69	11.93	11.1	7.92	1.93	10.3167
gene_PYU1_G005347		-	0.452	-1.14688	1e-14	8.87e-14	yes	down	17.48	16.23	13.28	63.19	56.02	67.48	15.6633	62.23
gene_PYU1_G005348		-	5.297	2.40526	1.47e-29	3.32e-28	yes	up	19.78	30.1	23.93	6.94	7.97	9.91	24.6033	8.27333
gene_PYU1_G005358		-	3.441	1.78303	8.45e-33	2.28e-31	yes	up	23.25	27.32	22.09	13.69	11.53	12.77	24.22	12.6633
gene_PYU1_G005359		-	2.141	1.09807	4.09e-18	4.64e-17	yes	up	27.12	33.29	29.64	28.33	22.86	24.56	30.0167	25.25
gene_PYU1_G005363		-	0.347	-1.5257	8.71e-05	0.000271178	yes	down	0.15	0.19	0.14	0.78	0.83	0.86	0.16	0.823333
gene_PYU1_G005378		-	0.48	-1.05921	0.00118746	0.00308701	yes	down	0.23	0.21	0.15	0.81	0.6	0.81	0.196667	0.74
gene_PYU1_G005379		-	0.367	-1.44705	3.45e-35	1.08e-33	yes	down	214.3	182.5	198.73	1021.85	912	994.72	198.51	976.19
gene_PYU1_G005383		-	2.086	1.06107	5.22e-06	1.94e-05	yes	up	60.51	73.82	70.44	63.55	63.76	56.76	68.2567	61.3567
gene_PYU1_G005388		-	0.189	-2.4036	9.73e-34	2.79e-32	yes	down	4.26	4.39	4.22	40.23	30.13	51.6	4.29	40.6533
gene_PYU1_G005394		-	15.58	3.96162	0.0128725	0.0272419	yes	up	0.82	0.62	1.01	0.28	0	0	0.816667	0.0933333
gene_PYU1_G005395		-	3.223	1.68834	0.00177406	0.00446724	yes	up	14.01	11.29	8.12	4.89	3.29	10.93	11.14	6.37
gene_PYU1_G005404		-	0.168	-2.57587	0.000730979	0.00197363	yes	down	0.06	0.06	0.09	0.95	0.52	0.72	0.07	0.73
gene_PYU1_G005406		-	0.095	-3.39751	0.00129913	0.00335479	yes	down	0.03	0	0.05	0.38	0.49	0.57	0.0266667	0.48
gene_PYU1_G005418		-	4.354	2.12238	1.92e-12	1.38e-11	yes	up	4.27	5	4.97	2.06	1.51	2.33	4.74667	1.96667
gene_PYU1_G005421		-	2.269	1.18219	2.73e-09	1.45e-08	yes	up	21.62	28.55	28.68	19.66	19.22	23.73	26.2833	20.87
gene_PYU1_G005422		-	0.43	-1.2174	6.71e-12	4.54e-11	yes	down	0.31	0.36	0.31	1.51	1.23	1.35	0.326667	1.36333
gene_PYU1_G005423		-	0	-12.0685	3.46e-24	5.93e-23	yes	down	0	0	0	34.33	37.98	41.01	0	37.7733
gene_PYU1_G005425		-	0.002	-9.36744	8.36e-15	7.45e-14	yes	down	0	0	0	9.01	9.33	12.12	0	10.1533
gene_PYU1_G005426		-	0.007	-7.2491	1.63e-08	8.1e-08	yes	down	0	0	0	1.16	2.08	1.02	0	1.42
gene_PYU1_G005427		-	0.045	-4.46788	0.0244485	0.0483713	yes	down	0	0	0	0	3.16	2.21	0	1.79
gene_PYU1_G005428		-	0.016	-5.9641	2.27e-19	2.85e-18	yes	down	0.08	0.03	0.05	5.25	8.2	4.66	0.0533333	6.03667
gene_PYU1_G005431		-	2.092	1.06483	8.33e-18	9.23e-17	yes	up	29.1	37.93	29.38	28.73	27.06	26.69	32.1367	27.4933
gene_PYU1_G005433		-	0	-11.984	1.58e-23	2.6e-22	yes	down	0	0	0	33.16	39.75	51.89	0	41.6
gene_PYU1_G005434		-	0.086	-3.53702	1.91e-56	1.41e-54	yes	down	1.76	1.66	1.7	27.44	35.37	43.11	1.70667	35.3067
gene_PYU1_G005435		-	7.191	2.8462	7.76e-14	6.36e-13	yes	up	5.39	6.56	5.65	2.33	1.02	1.13	5.86667	1.49333
gene_PYU1_G005437		-	3.112	1.63794	1.3e-09	7.16e-09	yes	up	29.34	37.98	37.35	20.9	16.4	24.7	34.89	20.6667
gene_PYU1_G005438		-	2.731	1.44939	1.61e-17	1.75e-16	yes	up	20.07	26.02	25.97	15.66	14.24	17.48	24.02	15.7933
gene_PYU1_G005460		-	2.836	1.50384	8.7e-08	4.01e-07	yes	up	5.42	3.92	2.49	2.53	2.48	2.49	3.94333	2.5
gene_PYU1_G005461		-	3.485	1.80117	2.1e-40	8.17e-39	yes	up	21.31	24.89	21.72	12.02	10.77	12.21	22.64	11.6667
gene_PYU1_G005462		-	0.313	-1.67509	2.3e-08	1.12e-07	yes	down	0.21	0.18	0.18	1.25	0.78	1.3	0.19	1.11
gene_PYU1_G005463		-	0.348	-1.5231	6.09e-06	2.24e-05	yes	down	0.06	0.09	0.06	0.39	0.24	0.44	0.07	0.356667
gene_PYU1_G005470		-	0.057	-4.13456	2.68e-23	4.32e-22	yes	down	30.85	30.19	26.08	759.87	1383.01	585.13	29.04	909.337
gene_PYU1_G005474		-	0.303	-1.72356	1.43e-05	5e-05	yes	down	0.74	0.55	0.69	3.44	3.32	4.95	0.66	3.90333
gene_PYU1_G005475		-	0.241	-2.05547	7.9e-07	3.25e-06	yes	down	0.64	0.49	0.38	3.97	3.55	3.76	0.503333	3.76
gene_PYU1_G005478		-	2.876	1.52386	1.22e-21	1.77e-20	yes	up	30.61	28.2	26.6	21.58	18.54	13.51	28.47	17.8767
gene_PYU1_G005479		-	0.466	-1.10141	0.00642929	0.0145369	yes	down	0.88	0.53	0.65	1.61	3.03	3.22	0.686667	2.62
gene_PYU1_G005485		-	32.612	5.02732	0.0024221	0.00594878	yes	up	0.85	2.54	2.01	0	0	0	1.8	0
gene_PYU1_G005494		-	2.286	1.19276	2.71e-31	6.71e-30	yes	up	195.93	202.43	194.11	164.23	140.1	162.56	197.49	155.63
gene_PYU1_G005499		-	0.099	-3.3343	0.00196842	0.00492647	yes	down	0.19	0	0.37	4.39	2.06	4.04	0.186667	3.49667
gene_PYU1_G005506		-	3.822	1.93438	3.3e-52	2.02e-50	yes	up	158.22	191.34	154.85	84.15	68.04	84.63	168.137	78.94
gene_PYU1_G005507		-	5.411	2.43584	2.73e-34	8.04e-33	yes	up	168.13	225.49	203.34	63.44	49.16	84.63	198.987	65.7433
gene_PYU1_G005510		-	3.748	1.90631	5.77e-45	2.67e-43	yes	up	36.35	45.34	46.13	20.44	21.73	18.88	42.6067	20.35
gene_PYU1_G005522		-	0.331	-1.59406	1.43e-24	2.5e-23	yes	down	1.41	1.4	1.14	8.07	6.42	6.95	1.31667	7.14667
gene_PYU1_G005524		-	0.231	-2.11541	4.5e-06	1.69e-05	yes	down	0.12	0.1	0.15	1.15	0.92	0.88	0.123333	0.983333
gene_PYU1_G005534		-	2.005	1.00375	0.0207942	0.0419102	yes	up	2.36	1.71	3.11	2.2	2.28	2	2.39333	2.16
gene_PYU1_G005539		-	5.61	2.48791	0.0065792	0.014835	yes	up	0.28	0.2	0.2	0.08	0.1	0.04	0.226667	0.0733333
gene_PYU1_G005544		-	2.731	1.44963	3.56e-43	1.55e-41	yes	up	54.94	63.79	52.97	40.54	36.06	36.27	57.2333	37.6233
gene_PYU1_G005546		-	0.39	-1.35721	1.62e-17	1.75e-16	yes	down	14.62	15.63	11.89	60.91	58.71	73.37	14.0467	64.33
gene_PYU1_G005547		-	3.202	1.67918	3.02e-41	1.21e-39	yes	up	22.53	24.75	24.03	13.92	14.09	11.94	23.77	13.3167
gene_PYU1_G005548		-	2.313	1.20984	2.19e-13	1.73e-12	yes	up	26.05	34.14	28.75	21.01	20.82	26.8	29.6467	22.8767
gene_PYU1_G005558		-	0.239	-2.06786	2.17e-06	8.49e-06	yes	down	0.15	0.28	0.23	1.89	1.75	1.38	0.22	1.67333
gene_PYU1_G005571		-	4.837	2.27406	0.00195637	0.00489911	yes	up	0.2	0.45	0.39	0	0.14	0.25	0.346667	0.13
gene_PYU1_G005574		-	2.452	1.29374	5.5e-30	1.28e-28	yes	up	385.11	409.39	361.35	301.3	246.05	301.84	385.283	283.063
gene_PYU1_G005575		-	0.148	-2.75154	5.15e-05	0.000166705	yes	down	0.13	0.04	0.04	0.82	0.62	1.26	0.07	0.9
gene_PYU1_G005585		-	0.242	-2.04432	7.52e-06	2.73e-05	yes	down	0.05	0.16	0.15	0.9	0.76	1.03	0.12	0.896667
gene_PYU1_G005591		-	0.491	-1.02685	1.64e-05	5.69e-05	yes	down	1.22	0.92	0.91	3.85	3.68	3.65	1.01667	3.72667
gene_PYU1_G005595		-	3.34	1.74002	4.74e-11	2.98e-10	yes	up	35.32	47.77	44.9	16.57	18.55	33.11	42.6633	22.7433
gene_PYU1_G005596		-	0.459	-1.12237	5.58e-13	4.24e-12	yes	down	11.01	10.07	12.1	40.31	46.96	42.17	11.06	43.1467
gene_PYU1_G005597		-	0.456	-1.13167	9.84e-10	5.47e-09	yes	down	20.04	15.36	19.57	68.38	83.09	65.27	18.3233	72.2467
gene_PYU1_G005598		-	0.47	-1.09057	4.74e-12	3.27e-11	yes	down	17.05	16.68	17.88	63.16	71.28	63.74	17.2033	66.06
gene_PYU1_G005599		-	0.459	-1.12289	9.77e-21	1.34e-19	yes	down	69.76	62.36	73.76	275.26	256.26	274.89	68.6267	268.803
gene_PYU1_G005607		-	2.394	1.25972	1.22e-31	3.1e-30	yes	up	38.63	41.5	36.46	32.66	28.61	26.32	38.8633	29.1967
gene_PYU1_G005618		-	2.477	1.30863	1.22e-34	3.66e-33	yes	up	272.66	326.13	263.8	232.37	202.13	191.15	287.53	208.55
gene_PYU1_G005622		-	0.403	-1.31009	6.7e-07	2.78e-06	yes	down	0.17	0.14	0.14	0.69	0.48	0.82	0.15	0.663333
gene_PYU1_G005634		-	3.276	1.71189	6.45e-38	2.22e-36	yes	up	29.02	34.27	29.35	17.76	15.3	17.75	30.88	16.9367
gene_PYU1_G005635		-	0.449	-1.15497	0.0050116	0.0115782	yes	down	0.35	0.37	0.39	1.44	0.8	2.17	0.37	1.47
gene_PYU1_G005639		-	0.189	-2.40267	0.000410505	0.00115902	yes	down	1.16	1.93	1.99	14.37	27.98	5.52	1.69333	15.9567
gene_PYU1_G005640		-	0.181	-2.46571	1.48e-18	1.73e-17	yes	down	0.39	0.48	0.37	4.42	3.6	4.34	0.413333	4.12
gene_PYU1_G005641		-	0.066	-3.9276	1.39e-06	5.56e-06	yes	down	0.03	0.07	0.07	2.03	0.81	1.82	0.0566667	1.55333
gene_PYU1_G005643		-	2.917	1.54473	2.75e-29	6.11e-28	yes	up	32.48	44.32	37.68	25.22	21.6	23.61	38.16	23.4767
gene_PYU1_G005648		-	2.013	1.00927	5.9e-13	4.47e-12	yes	up	22.28	22.67	21.4	18.53	18.36	22.12	22.1167	19.67
gene_PYU1_G005661		-	0.389	-1.36045	0.00106782	0.00280537	yes	down	0.84	0.58	1.02	3.34	2.61	5.33	0.813333	3.76
gene_PYU1_G005669		-	0.467	-1.098	0.000178198	0.000531886	yes	down	21.19	17.05	17.63	88.61	69.91	65.72	18.6233	74.7467
gene_PYU1_G005673		-	2.843	1.50749	1.33e-27	2.76e-26	yes	up	27.39	31.83	31.55	21.33	18.49	17.74	30.2567	19.1867
gene_PYU1_G005674		-	0.437	-1.19393	8.77e-19	1.05e-17	yes	down	1.82	1.97	1.88	8.54	8.28	6.44	1.89	7.75333
gene_PYU1_G005676		-	0.261	-1.93636	3.57e-19	4.41e-18	yes	down	2.3	3.08	1.67	16.24	13.51	18.42	2.35	16.0567
gene_PYU1_G005683		-	0.423	-1.24074	6.37e-11	3.97e-10	yes	down	9.08	7.93	7.83	30.96	31.57	42.52	8.28	35.0167
gene_PYU1_G005708		-	0.401	-1.31944	0.000191165	0.000568142	yes	down	0.29	0.24	0.29	1.33	1.36	1.02	0.273333	1.23667
gene_PYU1_G005712		-	2.046	1.03312	1.27e-11	8.42e-11	yes	up	26.05	34.06	26.46	23.7	23.96	27.87	28.8567	25.1767
gene_PYU1_G005713		-	3.174	1.66647	5.58e-48	2.85e-46	yes	up	10708.5	10369.8	11057	5820.15	5971.96	6408.14	10711.8	6066.75
gene_PYU1_G005714		-	2.615	1.3869	1.96e-13	1.55e-12	yes	up	6.96	7.28	6.2	4.41	4.3	5.29	6.81333	4.66667
gene_PYU1_G005720		-	0.157	-2.67359	2.65e-32	7e-31	yes	down	1.5	1.54	1.94	16.81	23.41	16.47	1.66	18.8967
gene_PYU1_G005727		-	0.168	-2.56963	0.0136637	0.0287581	yes	down	0.27	0	0.4	3.31	0.65	3.39	0.223333	2.45
gene_PYU1_G005741		-	2.359	1.23815	1.1e-06	4.46e-06	yes	up	4.78	4.39	4.6	3.73	3.27	3.52	4.59	3.50667
gene_PYU1_G005756		-	2.336	1.22398	7.44e-10	4.19e-09	yes	up	125.48	161.2	133.99	130.82	101.57	108.18	140.223	113.523
gene_PYU1_G005757		-	5.33	2.41417	0.00371824	0.00880031	yes	up	0.37	0.51	0.55	0.13	0.05	0.3	0.476667	0.16
gene_PYU1_G005761		-	0.174	-2.52141	6.07e-13	4.59e-12	yes	down	2.64	2.41	2.59	18.67	15.78	43.63	2.54667	26.0267
gene_PYU1_G005765		-	0.028	-5.13609	0.000515428	0.00142498	yes	down	0	0	0	37.1	19.83	25.37	0	27.4333
gene_PYU1_G005766		-	0.241	-2.05076	8.47e-17	8.63e-16	yes	down	0.26	0.33	0.47	2.56	2.64	2.7	0.353333	2.63333
gene_PYU1_G005769		-	3.413	1.77114	7.3e-25	1.29e-23	yes	up	15	21.9	21.16	9.68	10.59	10.12	19.3533	10.13
gene_PYU1_G005776		-	0.47	-1.09002	0.0211803	0.0425904	yes	down	0.42	0.23	0.32	1.19	1.2	1.32	0.323333	1.23667
gene_PYU1_G005781		-	0.495	-1.01335	5.52e-14	4.59e-13	yes	down	4.76	4.7	4.18	18.58	16.78	14.22	4.54667	16.5267
gene_PYU1_G005782		-	0.478	-1.06453	5.76e-06	2.13e-05	yes	down	1.47	1.45	1.68	6.99	5.97	4.42	1.53333	5.79333
gene_PYU1_G005787		-	0.478	-1.06604	6.19e-09	3.19e-08	yes	down	9.61	7.41	7.54	31.79	33.75	27.1	8.18667	30.88
gene_PYU1_G005788		-	0.444	-1.17105	0.000308308	0.000884519	yes	down	8.41	11.2	8.37	41.72	36.83	37.69	9.32667	38.7467
gene_PYU1_G005789		-	0.311	-1.68325	0.00925442	0.0202361	yes	down	4.26	3.69	5.22	9.64	10.64	56.1	4.39	25.46
gene_PYU1_G005798		-	2.772	1.47095	6.92e-07	2.87e-06	yes	up	3.88	4.05	4.23	2.56	2.83	2.48	4.05333	2.62333
gene_PYU1_G005806		-	3.271	1.70961	9.46e-69	1e-66	yes	up	5279.62	6068.34	5602.97	3072.85	3099.9	3122.98	5650.31	3098.58
gene_PYU1_G005812		-	0.332	-1.5897	6.34e-07	2.64e-06	yes	down	0.08	0.11	0.14	0.71	0.53	0.54	0.11	0.593333
gene_PYU1_G005815		-	0.34	-1.55822	1.35e-06	5.41e-06	yes	down	0.29	0.19	0.25	1.33	1.21	1.29	0.243333	1.27667
gene_PYU1_G005818		-	2.187	1.12871	8.85e-22	1.3e-20	yes	up	867.94	861.36	694.27	739.36	631.09	625.9	807.857	665.45
gene_PYU1_G005823		-	0.429	-1.22099	6.28e-16	6.04e-15	yes	down	1.69	1.52	1.7	7.36	6.72	6.46	1.63667	6.84667
gene_PYU1_G005827		-	3.413	1.77085	4.14e-34	1.21e-32	yes	up	9979.71	10033.1	10942.6	4740.21	5564.41	5980.53	10318.5	5428.38
gene_PYU1_G005835		-	2.57	1.36181	9.33e-06	3.33e-05	yes	up	2.34	2.5	2.22	1.73	1.88	1.32	2.35333	1.64333
gene_PYU1_G005841		-	0.083	-3.59168	0.019425	0.0394709	yes	down	0	0	0.18	1.75	1.11	1.47	0.06	1.44333
gene_PYU1_G005847		-	0.053	-4.23124	6.83e-43	2.96e-41	yes	down	0.38	0.2	0.19	7.64	9.17	9.28	0.256667	8.69667
gene_PYU1_G005848		-	0.038	-4.73562	1.43e-15	1.35e-14	yes	down	0.02	0.1	0.04	2.06	2.65	2.53	0.0533333	2.41333
gene_PYU1_G005849		-	0.094	-3.40841	2.26e-05	7.7e-05	yes	down	0.07	0.17	0.14	2.97	2.58	2.28	0.126667	2.61
gene_PYU1_G005859		-	0.256	-1.96667	1.3e-30	3.13e-29	yes	down	75.16	61.45	51.11	432.81	492.43	391.15	62.5733	438.797
gene_PYU1_G005861		-	2.852	1.51179	8.57e-28	1.78e-26	yes	up	35.64	47.09	44	26.05	27.88	25.58	42.2433	26.5033
gene_PYU1_G005862		-	0.015	-6.06746	2.09e-08	1.02e-07	yes	down	0.21	0	0	11.1	6.89	7.45	0.07	8.48
gene_PYU1_G005864		-	7.818	2.96677	3.32e-36	1.08e-34	yes	up	10.54	9.19	9.74	3.17	2.07	1.61	9.82333	2.28333
gene_PYU1_G005867		-	4.424	2.14534	2.9e-09	1.54e-08	yes	up	4.04	5.22	5.46	2.1	1.62	2.29	4.90667	2.00333
gene_PYU1_G005873		-	4.909	2.29529	2.1e-05	7.19e-05	yes	up	2.23	1.73	2.06	0.71	1.03	0.46	2.00667	0.733333
gene_PYU1_G005895		-	0.41	-1.28806	0.000143764	0.000435528	yes	down	0.39	0.47	0.26	1.48	1.86	1.54	0.373333	1.62667
gene_PYU1_G005907		-	0.212	-2.23827	2.61e-09	1.39e-08	yes	down	0.32	0.72	0.64	5.51	3.49	5.26	0.56	4.75333
gene_PYU1_G005914		-	3.356	1.74677	4.43e-27	8.83e-26	yes	up	24.12	27.16	25.22	14.19	12.48	14.45	25.5	13.7067
gene_PYU1_G005918		-	2.734	1.45096	2.03e-31	5.08e-30	yes	up	5219.98	5610.09	5581.02	3287.3	3613.12	3862.33	5470.36	3587.58
gene_PYU1_G005920		-	3.981	1.99314	1.61e-40	6.3e-39	yes	up	65.35	87.83	69.71	32.98	29.47	37.59	74.2967	33.3467
gene_PYU1_G005921		-	0.099	-3.34229	8.44e-23	1.32e-21	yes	down	0.67	0.57	0.45	13.29	5.59	12.24	0.563333	10.3733
gene_PYU1_G005922		-	0.128	-2.9678	1.18e-11	7.85e-11	yes	down	0.5	0.45	0.5	8.17	3.76	8.54	0.483333	6.82333
gene_PYU1_G005923		-	0.309	-1.69312	3.02e-09	1.6e-08	yes	down	0.87	0.67	0.54	4.11	3.25	4.78	0.693333	4.04667
gene_PYU1_G005925		-	0.31	-1.68971	7.57e-13	5.66e-12	yes	down	1.94	1.54	1.78	11.87	8.48	10.31	1.75333	10.22
gene_PYU1_G005926		-	2.054	1.03849	4.88e-09	2.53e-08	yes	up	4.49	5.17	4.86	4.48	4.1	4.12	4.84	4.23333
gene_PYU1_G005933		-	20.051	4.32558	0.0202007	0.04084	yes	up	0.08	0.16	0.08	0	0	0	0.106667	0
gene_PYU1_G005935		-	25.254	4.65845	0.00702161	0.0157463	yes	up	1.16	0.93	0.84	0	0	0	0.976667	0
gene_PYU1_G005957		-	0.204	-2.296	1.47e-22	2.25e-21	yes	down	1.27	1.83	1.41	11.83	15.45	12.2	1.50333	13.16
gene_PYU1_G005970		-	2.304	1.20443	1.11e-33	3.15e-32	yes	up	277.95	318.77	305.28	243.93	241.63	218.51	300.667	234.69
gene_PYU1_G005971		-	3.835	1.93922	2.19e-51	1.3e-49	yes	up	149.97	190.3	183.23	78.84	83.73	82.01	174.5	81.5267
gene_PYU1_G005973		-	0.341	-1.55377	1.41e-18	1.65e-17	yes	down	10.43	12.81	9.89	64.54	43.64	66.43	11.0433	58.2033
gene_PYU1_G005974		-	0.382	-1.38827	0.00614652	0.0139503	yes	down	0.1	0.35	0.23	1.31	0.93	0.96	0.226667	1.06667
gene_PYU1_G005978		-	2.256	1.1737	5.1e-12	3.5e-11	yes	up	69.24	78.67	84.9	62.11	50.48	73.38	77.6033	61.99
gene_PYU1_G005979		-	8.055	3.00989	6.66e-11	4.13e-10	yes	up	2.45	3.02	3.2	0.47	0.9	0.54	2.89	0.636667
gene_PYU1_G005980		-	2.722	1.44483	2.11e-17	2.27e-16	yes	up	69.21	64.19	73.16	51.99	43.63	43.5	68.8533	46.3733
gene_PYU1_G005981		-	0.221	-2.17588	6.02e-07	2.51e-06	yes	down	0.54	0.35	0.74	5.6	2.84	4.95	0.543333	4.46333
gene_PYU1_G005991		-	0.199	-2.33265	1.09e-24	1.92e-23	yes	down	5.77	6.19	5.75	56.03	40.15	64.72	5.90333	53.6333
gene_PYU1_G005994		-	0.111	-3.17497	7.46e-06	2.71e-05	yes	down	0.03	0.09	0.09	1.03	1.26	1.11	0.07	1.13333
gene_PYU1_G005995		-	0.106	-3.23752	0.000230639	0.000676745	yes	down	0.44	0	1.66	8.89	15.38	12.93	0.7	12.4
gene_PYU1_G005996		-	0.411	-1.28297	1.78e-15	1.66e-14	yes	down	31.79	25.69	28.38	121.33	144.4	109.59	28.62	125.107
gene_PYU1_G006001		-	0.418	-1.25806	0.00499879	0.0115507	yes	down	0.23	0.24	0.15	0.85	1.16	0.64	0.206667	0.883333
gene_PYU1_G006002		-	0.38	-1.39702	1.51e-14	1.32e-13	yes	down	17.17	14.59	13.18	67.23	60.75	84.36	14.98	70.78
gene_PYU1_G006005		-	0.397	-1.33249	0.0171306	0.035294	yes	down	6.21	7.54	5.65	18.55	16.78	51.14	6.46667	28.8233
gene_PYU1_G006008		-	2.129	1.09043	6.34e-06	2.32e-05	yes	up	3.94	3.98	3.37	3.23	3.05	3.24	3.76333	3.17333
gene_PYU1_G006018		-	0.014	-6.1955	2.05e-06	8.01e-06	yes	down	0.02	0	0	1.18	0.56	1.76	0.00666667	1.16667
gene_PYU1_G006026		-	2.403	1.26464	4.16e-12	2.88e-11	yes	up	7.78	7.68	6.39	6.53	4.94	4.94	7.28333	5.47
gene_PYU1_G006030		-	0.296	-1.75504	0.00254731	0.00622394	yes	down	5.1	2.59	2.11	21.11	13.45	27.35	3.26667	20.6367
gene_PYU1_G006034		-	0.246	-2.0243	2.85e-10	1.66e-09	yes	down	0.5	0.28	0.25	2.54	1.95	3.09	0.343333	2.52667
gene_PYU1_G006038		-	0.299	-1.74125	0.0197205	0.0400096	yes	down	0.2	0.15	0.1	0.97	0.97	0.8	0.15	0.913333
gene_PYU1_G006040		-	0.014	-6.14124	4.11e-05	0.000134533	yes	down	0	0	0	0.64	0.08	0.93	0	0.55
gene_PYU1_G006041		-	0.018	-5.75802	7.21e-11	4.46e-10	yes	down	0.05	0.02	0.02	3.56	1	4.78	0.03	3.11333
gene_PYU1_G006042		-	0.038	-4.72395	0.00607951	0.0138149	yes	down	0	0	0	0.41	0.04	0.38	0	0.276667
gene_PYU1_G006053		-	0.023	-5.4507	0.000272675	0.00078796	yes	down	0	0	0	0.69	0.35	0.14	0	0.393333
gene_PYU1_G006054		-	0.198	-2.33481	6.23e-07	2.59e-06	yes	down	19.49	10.32	19.43	196.58	176.18	80.53	16.4133	151.097
gene_PYU1_G006071		-	2.336	1.22383	1.98e-05	6.8e-05	yes	up	2.11	2.12	1.89	1.81	1.89	1.01	2.04	1.57
gene_PYU1_G006081		-	0.415	-1.26961	0.000318035	0.000910243	yes	down	0.46	0.43	0.61	2.56	2.07	1.9	0.5	2.17667
gene_PYU1_G006085		-	0.184	-2.43951	0.000305703	0.000877621	yes	down	0.09	0.14	0.18	1.44	1.31	1.26	0.136667	1.33667
gene_PYU1_G006095		-	0.378	-1.40444	3.06e-17	3.24e-16	yes	down	3.25	3.18	3.02	17.38	14.28	13.45	3.15	15.0367
gene_PYU1_G006098		-	0.494	-1.01657	5.45e-14	4.54e-13	yes	down	9.71	8.94	9.25	33.45	32.79	35.09	9.3	33.7767
gene_PYU1_G006103		-	0.481	-1.05655	1.69e-05	5.85e-05	yes	down	12.23	12.44	11.91	54.85	55.6	27.13	12.1933	45.86
gene_PYU1_G006111		-	0.268	-1.89784	1.11e-13	8.94e-13	yes	down	0.75	0.74	0.8	5.03	5.89	4.37	0.763333	5.09667
gene_PYU1_G006112		-	0.279	-1.84135	9.49e-10	5.29e-09	yes	down	0.77	0.8	0.71	4.1	6.47	3.94	0.76	4.83667
gene_PYU1_G006118		-	3.151	1.65591	4.39e-06	1.65e-05	yes	up	15.75	18.36	17.4	10.07	10.08	9.99	17.17	10.0467
gene_PYU1_G006120		-	6.663	2.73617	0.0110267	0.0237367	yes	up	0.14	0.07	0.13	0.02	0.04	0.02	0.113333	0.0266667
gene_PYU1_G006123		-	5.36	2.42214	5.77e-38	1.99e-36	yes	up	7.69	8.15	7.83	2.19	2.61	3.08	7.89	2.62667
gene_PYU1_G006133		-	2.921	1.54661	2.98e-05	9.98e-05	yes	up	2.7	3.68	3.17	2.5	1.43	2	3.18333	1.97667
gene_PYU1_G006135		-	0.204	-2.29424	3.57e-09	1.88e-08	yes	down	1.11	1.46	1.15	14.1	4.17	14.66	1.24	10.9767
gene_PYU1_G006138		-	2.54	1.34464	9.49e-10	5.29e-09	yes	up	2.56	3.3	2.8	2.11	1.88	2.13	2.88667	2.04
gene_PYU1_G006140		-	15.794	3.98133	0.000234753	0.000686824	yes	up	0.41	0.39	0.78	0.13	0	0.06	0.526667	0.0633333
gene_PYU1_G006149		-	0.441	-1.18233	2.17e-05	7.39e-05	yes	down	0.27	0.55	0.44	1.61	1.62	1.88	0.42	1.70333
gene_PYU1_G006152		-	0.07	-3.84507	8.52e-18	9.43e-17	yes	down	0.1	0.1	0.12	2.99	2.28	3.03	0.106667	2.76667
gene_PYU1_G006153		-	3.504	1.80892	1.91e-21	2.72e-20	yes	up	19.55	26.35	24.1	10.72	10.71	14.3	23.3333	11.91
gene_PYU1_G006161		-	0.278	-1.84439	0.0230459	0.0459182	yes	down	0	0.1	0.08	0.45	0.44	0.3	0.06	0.396667
gene_PYU1_G006181		-	0.159	-2.64965	5.85e-39	2.12e-37	yes	down	9.04	13.24	12.33	121.61	164.03	101.61	11.5367	129.083
gene_PYU1_G006182		-	0.102	-3.29153	3.03e-31	7.45e-30	yes	down	0.58	0.29	0.39	6.08	8.89	7.09	0.42	7.35333
gene_PYU1_G006183		-	0.081	-3.61887	2.81e-11	1.8e-10	yes	down	0.03	0.04	0.12	1.16	1.19	1.76	0.0633333	1.37
gene_PYU1_G006189		-	0.417	-1.26313	7.76e-09	3.96e-08	yes	down	5.85	4.62	3.96	16.64	21.16	23.99	4.81	20.5967
gene_PYU1_G006194		-	2.18	1.12426	4.3e-15	3.9e-14	yes	up	20.37	27.52	20.6	20.23	17.08	19.02	22.83	18.7767
gene_PYU1_G006196		-	0.376	-1.41174	3.8e-06	1.44e-05	yes	down	0.06	0.08	0.09	0.33	0.4	0.38	0.0766667	0.37
gene_PYU1_G006204		-	0.012	-6.4105	1.01e-36	3.35e-35	yes	down	4.82	2.51	1.91	515.59	302.3	605.03	3.08	474.307
gene_PYU1_G006208		-	0.407	-1.29808	7.29e-42	3.01e-40	yes	down	15.61	15.12	14.06	69.79	62.5	65.35	14.93	65.88
gene_PYU1_G006212		-	13.361	3.74	6.37e-15	5.71e-14	yes	up	1.52	1.56	1.1	0.21	0.09	0.27	1.39333	0.19
gene_PYU1_G006213		-	0.074	-3.75855	5.25e-05	0.000169513	yes	down	0.11	0	0	0.71	1.06	0.75	0.0366667	0.84
gene_PYU1_G006220		-	0.278	-1.8465	0.0168604	0.0347863	yes	down	0.07	0.07	0.05	0.47	0.38	0.42	0.0633333	0.423333
gene_PYU1_G006221		-	0.222	-2.17356	1.6e-05	5.55e-05	yes	down	0.03	0.11	0.07	0.63	0.65	0.46	0.07	0.58
gene_PYU1_G006227		-	0.325	-1.6234	1.68e-16	1.68e-15	yes	down	5.56	4.59	4.14	33.35	19.95	26.42	4.76333	26.5733
gene_PYU1_G006228		-	0.125	-2.99821	5.28e-11	3.31e-10	yes	down	0.47	0.43	0.35	6.58	2.95	8.51	0.416667	6.01333
gene_PYU1_G006234		-	0.245	-2.03167	0.00414176	0.00972919	yes	down	1.17	0.71	0.92	12.13	5.67	3.44	0.933333	7.08
gene_PYU1_G006238		-	0.358	-1.48342	1.45e-10	8.68e-10	yes	down	1.39	1.91	1.06	7.47	7.37	6.99	1.45333	7.27667
gene_PYU1_G006243		-	0.236	-2.08135	2.16e-07	9.52e-07	yes	down	0.1	0.1	0.11	0.87	0.62	0.87	0.103333	0.786667
gene_PYU1_G006246		-	0.225	-2.15163	3.85e-09	2.02e-08	yes	down	0.96	0.71	0.3	6.45	3.67	5.78	0.656667	5.3
gene_PYU1_G006255		-	2.578	1.36601	7.19e-09	3.68e-08	yes	up	5.88	6.4	6.82	4.49	4.5	4.34	6.36667	4.44333
gene_PYU1_G006258		-	0.099	-3.33377	7.16e-99	2.3e-96	yes	down	13.3	11.8	8.79	206.84	200.37	206.15	11.2967	204.453
gene_PYU1_G006259		-	0.269	-1.89288	9.3e-43	4.01e-41	yes	down	12.59	14.12	10.65	84.03	88.04	76.55	12.4533	82.8733
gene_PYU1_G006263		-	2.553	1.35209	5.59e-27	1.11e-25	yes	up	71.03	80.03	77.96	56.62	49.61	55.92	76.34	54.05
gene_PYU1_G006268		-	0.32	-1.64258	1.34e-07	6.05e-07	yes	down	3.1	4.39	3.03	20.32	28.37	10.01	3.50667	19.5667
gene_PYU1_G006278		-	0.03	-5.06034	6.47e-06	2.37e-05	yes	down	0.03	0	0.03	1.48	0.92	1.05	0.02	1.15
gene_PYU1_G006279		-	0.467	-1.09725	3.25e-15	2.97e-14	yes	down	3.93	3.83	3.21	15.51	14.56	12.1	3.65667	14.0567
gene_PYU1_G006281		-	3.057	1.61211	3.89e-21	5.44e-20	yes	up	13.25	19.99	16.86	9.39	9.62	10.24	16.7	9.75
gene_PYU1_G006290		-	0.201	-2.31289	0.000282285	0.000814122	yes	down	0.2	0.21	0.03	1.31	0.94	1.71	0.146667	1.32
gene_PYU1_G006291		-	4.672	2.22409	2.34e-73	3.02e-71	yes	up	12416.3	12142.7	12750.2	4575.29	4515.3	5282.88	12436.4	4791.16
gene_PYU1_G006294		-	3.007	1.58853	4.38e-27	8.74e-26	yes	up	9.06	12.5	11.14	6.43	6.49	6.51	10.9	6.47667
gene_PYU1_G006295		-	3.258	1.70407	1.62e-20	2.16e-19	yes	up	41.38	48.09	47.52	22.15	22.64	30.71	45.6633	25.1667
gene_PYU1_G006304		-	2.387	1.25496	2.72e-25	4.9e-24	yes	up	37.68	48.08	41.46	31.24	32.19	31.84	42.4067	31.7567
gene_PYU1_G006307		-	2.594	1.37529	1.38e-08	6.91e-08	yes	up	8.26	6.76	7.3	5.05	4.79	5.67	7.44	5.17
gene_PYU1_G006310		-	3.118	1.64053	7.78e-19	9.32e-18	yes	up	40.43	57.14	49.72	34.27	25.56	26.01	49.0967	28.6133
gene_PYU1_G006324		-	2.259	1.17597	1.53e-12	1.11e-11	yes	up	17.81	20.83	17.95	15.34	13.57	16.21	18.8633	15.04
gene_PYU1_G006329		-	0.357	-1.48551	1.21e-29	2.76e-28	yes	down	11.92	12.71	13.81	77.67	56.2	60.44	12.8133	64.77
gene_PYU1_G006330		-	0.496	-1.01037	2.65e-12	1.88e-11	yes	down	78.08	92.5	82.84	324.99	247.26	345.28	84.4733	305.843
gene_PYU1_G006331		-	0.378	-1.40434	1.65e-14	1.43e-13	yes	down	0.81	1.03	0.7	4.44	3.9	3.69	0.846667	4.01
gene_PYU1_G006339		-	0.291	-1.78235	0.000270994	0.000783618	yes	down	0.69	1.56	1.7	7.78	8.54	8.27	1.31667	8.19667
gene_PYU1_G006342		-	0.346	-1.53178	1.57e-11	1.03e-10	yes	down	0.57	0.52	0.39	2.58	2.5	2.62	0.493333	2.56667
gene_PYU1_G006344		-	0.408	-1.2949	4.19e-09	2.19e-08	yes	down	2.71	3.37	3.09	13.11	12.08	15.19	3.05667	13.46
gene_PYU1_G006347		-	0.499	-1.00431	3.92e-16	3.82e-15	yes	down	7.97	9.35	8.94	35.14	32.58	26.91	8.75333	31.5433
gene_PYU1_G006348		-	4970.95	12.2793	1.02e-149	7.88e-147	yes	up	1464.3	1693.93	1384.06	0.69	0.31	0.67	1514.1	0.556667
gene_PYU1_G006349		-	81131.9	16.308	4.25e-43	1.85e-41	yes	up	838.29	889.07	711.89	0	0.05	0	813.083	0.0166667
gene_PYU1_G006350		-	6.942	2.79543	3.52e-10	2.04e-09	yes	up	0.68	0.51	0.42	0.16	0.16	0.1	0.536667	0.14
gene_PYU1_G006351		-	9.012	3.1718	3.12e-21	4.39e-20	yes	up	2.04	2.39	1.4	0.49	0.48	0.19	1.94333	0.386667
gene_PYU1_G006356		-	0.166	-2.59422	1.24e-75	1.78e-73	yes	down	65.89	60.75	81.41	814.45	708.48	746.72	69.35	756.55
gene_PYU1_G006357		-	0.167	-2.58486	7.1e-79	1.11e-76	yes	down	18.32	16.05	20.2	216.55	178.82	195.98	18.19	197.117
gene_PYU1_G006361		-	0.486	-1.04172	0.0146224	0.0305812	yes	down	1.49	0.59	0.56	2.9	4.12	2.75	0.88	3.25667
gene_PYU1_G006363		-	5.815	2.53975	8.78e-45	4.03e-43	yes	up	49.29	70.09	63.06	15.85	19.02	21.05	60.8133	18.64
gene_PYU1_G006368		-	0.443	-1.17359	2.79e-07	1.22e-06	yes	down	4.99	5.49	3.44	15.85	18.54	21.53	4.64	18.64
gene_PYU1_G006371		-	0.261	-1.93671	1.13e-06	4.55e-06	yes	down	1.03	1.11	1.77	6.87	7.37	12.6	1.30333	8.94667
gene_PYU1_G006379		-	0.253	-1.98126	8.8e-21	1.21e-19	yes	down	2.57	2.99	2.52	21.88	13.04	22.41	2.69333	19.11
gene_PYU1_G006399		-	0.091	-3.46019	8.35e-45	3.84e-43	yes	down	4.57	5.61	4.46	84.94	137.64	64.16	4.88	95.58
gene_PYU1_G006400		-	0.332	-1.58987	0.000438012	0.00122825	yes	down	0.11	0.25	0.21	1.06	1.18	0.82	0.19	1.02
gene_PYU1_G006409		-	0.262	-1.9315	2.67e-05	8.98e-05	yes	down	38.82	70.83	101.11	516.03	526.15	697.98	70.2533	580.053
gene_PYU1_G006411		-	0.132	-2.92667	1.29e-17	1.41e-16	yes	down	0.72	0.38	0.38	5.79	7.42	6.94	0.493333	6.71667
gene_PYU1_G006421		-	28.249	4.82014	1.66e-301	4.36e-298	yes	up	463.05	597.11	487.01	34.26	28.92	35.03	515.723	32.7367
gene_PYU1_G006422		-	28.249	4.82014	1.66e-301	4.36e-298	yes	up	463.05	597.11	487.01	34.26	28.92	35.03	515.723	32.7367
gene_PYU1_G006426		-	3.471	1.79555	5.56e-12	3.8e-11	yes	up	14.36	13.93	19.54	7.82	7.5	9.61	15.9433	8.31
gene_PYU1_G006433		-	3.965	1.98724	7.33e-06	2.67e-05	yes	up	0.69	0.81	0.72	0.27	0.5	0.23	0.74	0.333333
gene_PYU1_G006444		-	3.575	1.83812	0.00213884	0.00531458	yes	up	4.11	3.02	1.66	2.89	1.07	0.59	2.93	1.51667
gene_PYU1_G006445		-	6.886	2.78362	5.61e-12	3.82e-11	yes	up	8.32	4.88	4.93	1.75	1.1	1.94	6.04333	1.59667
gene_PYU1_G006448		-	3.493	1.8046	1.55e-13	1.24e-12	yes	up	6.26	5.77	5.72	2.66	2.53	3.93	5.91667	3.04
gene_PYU1_G006453		-	0.441	-1.18011	0.00172535	0.0043569	yes	down	1.04	1.35	0.86	3.85	3.9	5.42	1.08333	4.39
gene_PYU1_G006454		-	0.353	-1.50262	3.74e-09	1.97e-08	yes	down	1.41	2.1	1.79	8.72	7.42	10.77	1.76667	8.97
gene_PYU1_G006466		-	0.128	-2.96393	2.89e-19	3.59e-18	yes	down	0.37	0.3	0.25	4.95	4.33	3.72	0.306667	4.33333
gene_PYU1_G006467		-	8.935	3.1594	2.49e-12	1.77e-11	yes	up	1.05	1.22	1.38	0.26	0.19	0.28	1.21667	0.243333
gene_PYU1_G006468		-	0.241	-2.05417	1.76e-19	2.23e-18	yes	down	1.01	1.88	1.27	11.7	9.03	10.24	1.38667	10.3233
gene_PYU1_G006472		-	0.009	-6.83506	1.9e-07	8.43e-07	yes	down	0	0	0	0.76	0.29	0.67	0	0.573333
gene_PYU1_G006475		-	2.14	1.09769	3.55e-08	1.7e-07	yes	up	38.28	38.06	34.14	32.43	33.54	28.16	36.8267	31.3767
gene_PYU1_G006479		-	2.282	1.19057	3.37e-05	0.000111656	yes	up	25.52	18.89	16.4	19.61	14.09	15.19	20.27	16.2967
gene_PYU1_G006482		-	0.424	-1.23783	0.0218259	0.0437482	yes	down	26.94	13.71	13.98	58.14	50.64	122.27	18.21	77.0167
gene_PYU1_G006485		-	0.041	-4.59461	6.58e-32	1.68e-30	yes	down	0.34	0.32	0.14	14.26	7.21	13.59	0.266667	11.6867
gene_PYU1_G006486		-	0.032	-4.98624	0.000459825	0.00128528	yes	down	0	0.03	0	0.19	0.64	0.85	0.01	0.56
gene_PYU1_G006489		-	0.305	-1.71276	0.0158703	0.0329607	yes	down	0.3	0.41	0.4	1.38	2.44	2.68	0.37	2.16667
gene_PYU1_G006491		-	0.411	-1.28106	2.28e-10	1.34e-09	yes	down	7.79	5.96	5.24	24.27	30.35	27.97	6.33	27.53
gene_PYU1_G006492		-	0.469	-1.09361	6e-10	3.4e-09	yes	down	22.76	18.92	16.76	64.44	75.83	82.58	19.48	74.2833
gene_PYU1_G006495		-	307.737	8.26556	3.66e-73	4.63e-71	yes	up	47.28	62.47	69.87	0.19	0.65	0.18	59.8733	0.34
gene_PYU1_G006506		-	4.611	2.20509	0.00346055	0.00823932	yes	up	0.61	0.67	0.41	0.21	0.31	0.14	0.563333	0.22
gene_PYU1_G006509		-	0.182	-2.45726	1.08e-07	4.94e-07	yes	down	0.34	0.29	0.39	3	3.1	3.99	0.34	3.36333
gene_PYU1_G006516		-	3.55	1.82766	3.51e-38	1.22e-36	yes	up	210.69	250.22	202.69	99.39	117.85	116.48	221.2	111.24
gene_PYU1_G006521		-	0.06	-4.06648	0.00507308	0.011712	yes	down	0	0	0.14	1.56	1.38	1.71	0.0466667	1.55
gene_PYU1_G006531		-	2.217	1.14892	2.02e-10	1.19e-09	yes	up	9.07	10.67	10.3	7.69	8.13	8.46	10.0133	8.09333
gene_PYU1_G006535		-	2.383	1.25293	1.34e-21	1.94e-20	yes	up	144.38	164.11	166.46	133.99	100.6	125.94	158.317	120.177
gene_PYU1_G006536		-	0.308	-1.69934	5.85e-06	2.16e-05	yes	down	0.75	0.75	0.86	3.66	5.2	4.8	0.786667	4.55333
gene_PYU1_G006538		-	0.065	-3.95232	4.13e-62	3.51e-60	yes	down	3.56	5.14	5.15	111.76	175.11	94.41	4.61667	127.093
gene_PYU1_G006539		-	0.16	-2.64441	2.42e-09	1.3e-08	yes	down	0.69	0.69	0.55	5.1	11.59	4.79	0.643333	7.16
gene_PYU1_G006540		-	0.168	-2.57458	4.62e-15	4.18e-14	yes	down	1.46	1.1	1.47	10.52	22.87	9.34	1.34333	14.2433
gene_PYU1_G006541		-	0.423	-1.23994	7.18e-15	6.42e-14	yes	down	122.88	102.98	110.99	526.54	535.53	373.87	112.283	478.647
gene_PYU1_G006542		-	0.109	-3.20381	3.22e-14	2.73e-13	yes	down	12.21	26.58	19.27	274.33	438.98	233.75	19.3533	315.687
gene_PYU1_G006543		-	0.144	-2.79464	7.1e-38	2.44e-36	yes	down	54.8	98.39	93.84	903.73	1202.1	951.64	82.3433	1019.16
gene_PYU1_G006549		-	0.351	-1.51092	4.94e-10	2.81e-09	yes	down	0.2	0.32	0.25	1.3	1.59	1	0.256667	1.29667
gene_PYU1_G006555		-	3.137	1.64953	0.0121913	0.0259465	yes	up	0.75	0.45	0.6	0.27	0.36	0.4	0.6	0.343333
gene_PYU1_G006560		-	2.247	1.16812	0.00727923	0.016263	yes	up	3.36	2.46	1.28	1.67	2.44	1.54	2.36667	1.88333
gene_PYU1_G006561		-	0.054	-4.2158	3.36e-95	9.2e-93	yes	down	3.94	2.43	3.75	130.06	116.48	94.06	3.37333	113.533
gene_PYU1_G006562		-	0.059	-4.09489	1.11e-31	2.83e-30	yes	down	3.91	1.96	1.9	90.01	91.14	60.88	2.59	80.6767
gene_PYU1_G006565		-	4.127	2.04496	0.000829194	0.00221623	yes	up	0.38	0.61	0.31	0.16	0.12	0.29	0.433333	0.19
gene_PYU1_G006578		-	0.431	-1.21341	1.73e-14	1.49e-13	yes	down	6.53	6.65	5.07	27.53	26.29	22.26	6.08333	25.36
gene_PYU1_G006583		-	2.108	1.07569	4.86e-12	3.35e-11	yes	up	8.07	7.89	8.66	7.53	6.94	6.55	8.20667	7.00667
gene_PYU1_G006585		-	249.304	7.96176	1.64e-10	9.72e-10	yes	up	2.69	3.13	2.52	0	0	0	2.78	0
gene_PYU1_G006586		-	0.425	-1.23536	1.96e-05	6.74e-05	yes	down	1.17	1.3	1.62	6.89	4.3	6.17	1.36333	5.78667
gene_PYU1_G006592		-	0.014	-6.19409	8.13e-09	4.14e-08	yes	down	0.03	0	0.03	2.91	1.89	2.08	0.02	2.29333
gene_PYU1_G006595		-	0.065	-3.94136	1.41e-56	1.06e-54	yes	down	0.5	0.86	0.53	14.86	18.04	18.6	0.63	17.1667
gene_PYU1_G006596		-	0.058	-4.11881	7.66e-82	1.4e-79	yes	down	0.7	0.98	0.85	26.91	22.07	29.88	0.843333	26.2867
gene_PYU1_G006597		-	0.087	-3.52877	4.62e-97	1.38e-94	yes	down	45.31	44.87	49.51	945.03	786.21	1171.27	46.5633	967.503
gene_PYU1_G006600		-	0.006	-7.40195	1.26e-73	1.63e-71	yes	down	0.18	0.21	0.16	58.68	34.63	75.95	0.183333	56.42
gene_PYU1_G006601		-	0.029	-5.08727	0.000147343	0.000445449	yes	down	0	0.04	0	1.17	0.67	0.64	0.0133333	0.826667
gene_PYU1_G006602		-	0.079	-3.65976	1.94e-33	5.45e-32	yes	down	1.29	1.31	0.51	22.89	18.96	28.57	1.03667	23.4733
gene_PYU1_G006605		-	0.418	-1.25856	2.96e-08	1.43e-07	yes	down	6.6	7.02	7.94	25.06	26.5	40.47	7.18667	30.6767
gene_PYU1_G006608		-	0.272	-1.88091	9.27e-17	9.43e-16	yes	down	11.34	9.09	9.67	90.49	63.41	48.42	10.0333	67.44
gene_PYU1_G006610		-	0.027	-5.21468	0.000793406	0.0021282	yes	down	0	0	0	1.01	0.27	1.47	0	0.916667
gene_PYU1_G006613		-	0.496	-1.01256	0.0242744	0.0480774	yes	down	1.22	0.56	0.56	3.27	2.27	3.01	0.78	2.85
gene_PYU1_G006620		-	0.112	-3.16116	0.00482444	0.0111752	yes	down	0.25	0.25	0.24	5.76	1.51	4.98	0.246667	4.08333
gene_PYU1_G006622		-	2.284	1.19148	6.15e-21	8.53e-20	yes	up	401.76	442.11	418.76	345.77	353.38	336.34	420.877	345.163
gene_PYU1_G006623		-	0.244	-2.03783	8.38e-11	5.15e-10	yes	down	1.18	1.3	1.55	13.44	5.44	11.14	1.34333	10.0067
gene_PYU1_G006628		-	3.314	1.72852	2.21e-31	5.52e-30	yes	up	88.11	103.29	111.29	58.03	52.2	55.64	100.897	55.29
gene_PYU1_G006638		-	0.03	-5.03719	0.00102192	0.00269609	yes	down	0	0	0	0.21	0.07	0.18	0	0.153333
gene_PYU1_G006641		-	3.167	1.66329	1.93e-18	2.23e-17	yes	up	20.25	33.65	24.77	14.69	15.44	14.24	26.2233	14.79
gene_PYU1_G006650		-	5.099	2.35033	0.00162108	0.00412067	yes	up	0.48	0.53	0.48	0.11	0.1	0.32	0.496667	0.176667
gene_PYU1_G006652		-	0.459	-1.12246	9.65e-05	0.000299049	yes	down	0.14	0.14	0.15	0.57	0.48	0.6	0.143333	0.55
gene_PYU1_G006667		-	0.426	-1.23218	1.54e-14	1.34e-13	yes	down	2.46	2.47	2.21	10.97	9.69	9.51	2.38	10.0567
gene_PYU1_G006680		-	0.059	-4.08992	0.018648	0.0380626	yes	down	0	0	0	2.87	1.54	2.85	0	2.42
gene_PYU1_G006681		-	0.238	-2.07234	3.18e-10	1.85e-09	yes	down	4.15	4.39	5.86	47.55	45.47	16.95	4.8	36.6567
gene_PYU1_G006685		-	0.316	-1.66301	1.61e-12	1.17e-11	yes	down	14.24	10.41	11.82	61.87	51.52	93.56	12.1567	68.9833
gene_PYU1_G006691		-	2.242	1.16492	8.92e-09	4.53e-08	yes	up	2.5	3.15	2.37	1.96	2.13	2.3	2.67333	2.13
gene_PYU1_G006693		-	0.274	-1.86893	5.97e-07	2.49e-06	yes	down	1.9	0.98	1.39	11.8	5.24	11.32	1.42333	9.45333
gene_PYU1_G006700		-	0.441	-1.18111	0.00036262	0.00102934	yes	down	1.56	1.11	1.56	6.41	4.77	6.19	1.41	5.79
gene_PYU1_G006703		-	0.31	-1.68921	6.91e-13	5.19e-12	yes	down	1.45	1.01	1.28	6.7	7.91	7.05	1.24667	7.22
gene_PYU1_G006704		-	0.091	-3.46487	9.93e-21	1.36e-19	yes	down	1.08	1.53	1.19	19.09	41.27	14.16	1.26667	24.84
gene_PYU1_G006720		-	3.834	1.93884	4.23e-08	2.01e-07	yes	up	1.29	1.15	1.2	0.73	0.49	0.5	1.21333	0.573333
gene_PYU1_G006725		-	5.287	2.40256	0.0159001	0.0330018	yes	up	0.2	0.17	0.17	0.04	0.07	0.07	0.18	0.06
gene_PYU1_G006726		-	4.557	2.18801	4.54e-14	3.81e-13	yes	up	6.36	10.83	8.42	3.38	2.55	4.17	8.53667	3.36667
gene_PYU1_G006738		-	0.292	-1.77419	6e-11	3.75e-10	yes	down	0.11	0.2	0.18	1.1	1.06	0.88	0.163333	1.01333
gene_PYU1_G006750		-	0.196	-2.35078	7.58e-64	6.87e-62	yes	down	1.31	1.22	1.3	13.48	11.61	10.07	1.27667	11.72
gene_PYU1_G006753		-	0.122	-3.0305	1.1e-121	5.56e-119	yes	down	2.78	3.31	3.24	48.28	48.87	39.49	3.11	45.5467
gene_PYU1_G006754		-	0.061	-4.04338	4.56e-79	7.23e-77	yes	down	1.62	1.13	1.27	43.24	47.35	28.92	1.34	39.8367
gene_PYU1_G006762		-	0.222	-2.16893	1e-33	2.85e-32	yes	down	10.63	13.07	11.82	118.59	73.38	97.03	11.84	96.3333
gene_PYU1_G006763		-	0.157	-2.67117	5.99e-98	1.83e-95	yes	down	3.55	3.76	3.11	47.37	37.06	35.08	3.47333	39.8367
gene_PYU1_G006764		-	0.456	-1.13164	8.08e-05	0.000253404	yes	down	0.26	0.25	0.22	1.16	0.94	0.81	0.243333	0.97
gene_PYU1_G006766		-	0.383	-1.38478	3.12e-16	3.06e-15	yes	down	0.56	0.73	0.67	3.6	2.82	2.8	0.653333	3.07333
gene_PYU1_G006767		-	2.728	1.44769	1.42e-29	3.22e-28	yes	up	49.49	55.53	51.45	36.44	31.28	35.77	52.1567	34.4967
gene_PYU1_G006769		-	0.131	-2.93723	0.000930886	0.00246979	yes	down	0.05	0.05	0.15	1.42	0.65	1.37	0.0833333	1.14667
gene_PYU1_G006770		-	31.87	4.99413	0.00108837	0.00285083	yes	up	0.06	0.34	0.08	0.03	0	0	0.16	0.01
gene_PYU1_G006771		-	3.152	1.65619	2.99e-05	0.0001	yes	up	1.68	3.27	2.92	1.84	1.68	0.96	2.62333	1.49333
gene_PYU1_G006772		-	2.266	1.18038	0.000968527	0.00256293	yes	up	3.22	4.16	2.6	3.62	3	1.33	3.32667	2.65
gene_PYU1_G006781		-	0.112	-3.15458	0.00108637	0.00284777	yes	down	0	0.32	0.64	4.94	5.66	3.17	0.32	4.59
gene_PYU1_G006782		-	0.098	-3.34968	1.26e-05	4.42e-05	yes	down	0.21	0.34	1.3	12.36	14.33	7.49	0.616667	11.3933
gene_PYU1_G006784		-	0.27	-1.88719	4.77e-16	4.62e-15	yes	down	3.69	4.33	3.08	29.02	15.83	28.97	3.7	24.6067
gene_PYU1_G006788		-	3.24	1.69614	5.63e-05	0.000181253	yes	up	2.11	2.27	3.01	1.55	1	1.59	2.46333	1.38
gene_PYU1_G006804		-	2.816	1.49379	3.26e-18	3.72e-17	yes	up	10.41	14.46	12.52	8.58	7.1	8.17	12.4633	7.95
gene_PYU1_G006811		-	2.233	1.1588	1.02e-11	6.82e-11	yes	up	5.27	6.1	6.08	5.27	4.03	4.77	5.81667	4.69
gene_PYU1_G006812		-	0.403	-1.31125	1.92e-15	1.78e-14	yes	down	54.01	52.29	41.97	241.55	174.03	247.41	49.4233	220.997
gene_PYU1_G006816		-	4.722	2.2394	1.33e-34	3.97e-33	yes	up	36.06	53.33	45.69	14.79	16.44	19.7	45.0267	16.9767
gene_PYU1_G006817		-	6.939	2.79477	1.16e-35	3.72e-34	yes	up	40.79	49.57	45.44	12.45	8.42	14.76	45.2667	11.8767
gene_PYU1_G006826		-	0.466	-1.1009	2.28e-07	1e-06	yes	down	98.71	123.92	121.06	329.84	437.91	556.4	114.563	441.383
gene_PYU1_G006829		-	2.108	1.07582	1.44e-16	1.45e-15	yes	up	28.73	34.31	29.41	26.91	23.69	28.11	30.8167	26.2367
gene_PYU1_G006833		-	2.666	1.41461	4.29e-05	0.000140182	yes	up	2.59	4.67	2.43	2.5	2.06	1.95	3.23	2.17
gene_PYU1_G006835		-	22.806	4.51135	0.0131683	0.0278097	yes	up	0.83	0.36	0.36	0	0	0	0.516667	0
gene_PYU1_G006841		-	0.244	-2.03581	7.36e-07	3.04e-06	yes	down	0.41	0.49	0.26	2.89	2.44	3.28	0.386667	2.87
gene_PYU1_G006845		-	4.037	2.01319	4.53e-27	9.02e-26	yes	up	19.66	23.14	18.88	12.52	8.02	7.14	20.56	9.22667
gene_PYU1_G006846		-	0.308	-1.6992	1.91e-25	3.48e-24	yes	down	3.06	3.2	3.35	17.99	19.87	18	3.20333	18.62
gene_PYU1_G006849		-	0.287	-1.79859	2.05e-06	8.02e-06	yes	down	0.08	0.09	0.08	0.47	0.4	0.71	0.0833333	0.526667
gene_PYU1_G006851		-	0.433	-1.2063	0.0103292	0.0223707	yes	down	0.26	1.11	0.74	2.8	3.15	2.7	0.703333	2.88333
gene_PYU1_G006854		-	0.499	-1.00288	0.0165832	0.0342734	yes	down	1.94	1.24	1.94	4.87	4.04	9.49	1.70667	6.13333
gene_PYU1_G006855		-	0.409	-1.28951	7e-07	2.9e-06	yes	down	34.73	15.68	19.86	101.45	98.13	110.57	23.4233	103.383
gene_PYU1_G006856		-	0.069	-3.86707	0.00975314	0.0212419	yes	down	0	0	0.04	0.38	0.48	0.26	0.0133333	0.373333
gene_PYU1_G006860		-	3.206	1.68095	1.28e-05	4.49e-05	yes	up	4.35	4.5	4.57	3.23	2.4	1.98	4.47333	2.53667
gene_PYU1_G006872		-	0.414	-1.27223	4.73e-06	1.77e-05	yes	down	2.22	1.53	2.34	8.23	8.77	9.41	2.03	8.80333
gene_PYU1_G006874		-	0.27	-1.89084	4.2e-40	1.61e-38	yes	down	37.83	46.65	42.85	257.57	315.27	270.57	42.4433	281.137
gene_PYU1_G006886		-	0.404	-1.30911	3.35e-08	1.61e-07	yes	down	2.64	3.16	2.09	12.29	11.46	11.39	2.63	11.7133
gene_PYU1_G006891		-	2.341	1.22736	2.73e-05	9.2e-05	yes	up	7.62	8.53	7.08	4.88	5.93	7.02	7.74333	5.94333
gene_PYU1_G006895		-	0.47	-1.0888	0.00416346	0.00977842	yes	down	0.33	0.33	0.31	1.39	0.85	1.46	0.323333	1.23333
gene_PYU1_G006898		-	0.467	-1.09976	9.68e-14	7.88e-13	yes	down	57.55	48.28	54.11	190.67	228.46	195.44	53.3133	204.857
gene_PYU1_G006904		-	4.033	2.01199	4.65e-05	0.000151059	yes	up	7.55	7.27	6.74	4.74	3.16	1.94	7.18667	3.28
gene_PYU1_G006907		-	3.238	1.69506	0.0143391	0.0300461	yes	up	0.89	1.5	1.09	1.09	0.36	0.53	1.16	0.66
gene_PYU1_G006913		-	0.399	-1.32707	1.9e-06	7.46e-06	yes	down	0.69	0.83	0.5	3.17	3.2	2.71	0.673333	3.02667
gene_PYU1_G006921		-	2.978	1.57416	1.13e-17	1.24e-16	yes	up	9.18	11.83	10.33	6.92	6.2	5.8	10.4467	6.30667
gene_PYU1_G006924		-	0.047	-4.39669	0.00290883	0.00702228	yes	down	0.09	0	0	1.36	0.43	1.91	0.03	1.23333
gene_PYU1_G006925		-	2.231	1.15788	0.000235487	0.000688666	yes	up	5.85	6.43	6.47	4.84	4.92	5.42	6.25	5.06
gene_PYU1_G006931		-	6.609	2.72454	4.81e-59	3.83e-57	yes	up	24.13	23.77	24.26	7.68	7.19	4.81	24.0533	6.56
gene_PYU1_G006932		-	7.023	2.81207	5.43e-06	2.01e-05	yes	up	0.39	0.69	1.02	0.23	0.1	0.22	0.7	0.183333
gene_PYU1_G006934		-	26.314	4.71774	1.3e-23	2.15e-22	yes	up	0.74	1.1	0.65	0.07	0.06	0.03	0.83	0.0533333
gene_PYU1_G006937		-	0.011	-6.50761	2.01e-18	2.32e-17	yes	down	0.09	0.06	0	9.72	4.15	11.3	0.05	8.39
gene_PYU1_G006940		-	3.178	1.66829	8.77e-37	2.94e-35	yes	up	89.79	113.39	95.74	52.37	56.08	59.43	99.64	55.96
gene_PYU1_G006944		-	5.765	2.52731	5.38e-06	2e-05	yes	up	7.94	6.3	5.99	2.89	2.46	1.29	6.74333	2.21333
gene_PYU1_G006946		-	5.982	2.58067	1.45e-05	5.07e-05	yes	up	4.54	4.24	3.33	1.54	1.12	0.69	4.03667	1.11667
gene_PYU1_G006948		-	5.765	2.52731	5.38e-06	2e-05	yes	up	7.94	6.3	5.99	2.89	2.46	1.29	6.74333	2.21333
gene_PYU1_G006949		-	5.982	2.58067	1.45e-05	5.07e-05	yes	up	4.54	4.24	3.33	1.54	1.12	0.69	4.03667	1.11667
gene_PYU1_G006951		-	5.765	2.52731	5.38e-06	2e-05	yes	up	7.94	6.3	5.99	2.89	2.46	1.29	6.74333	2.21333
gene_PYU1_G006953		-	0.395	-1.34066	0.000231785	0.000679803	yes	down	0.16	0.29	0.31	1.43	1.16	0.9	0.253333	1.16333
gene_PYU1_G006961		-	2.972	1.57155	6.82e-35	2.09e-33	yes	up	79.43	88.1	88.92	50.64	50.47	54.33	85.4833	51.8133
gene_PYU1_G006965		-	2.097	1.06863	0.0240125	0.0476232	yes	up	1.09	0.89	1.56	1	0.75	1.31	1.18	1.02
gene_PYU1_G006971		-	0.358	-1.4817	1.3e-21	1.88e-20	yes	down	13.16	12.74	14.98	66.27	61.16	77.44	13.6267	68.29
gene_PYU1_G006976		-	3.779	1.91783	1.81e-06	7.14e-06	yes	up	0.58	0.51	0.42	0.35	0.18	0.19	0.503333	0.24
gene_PYU1_G006977		-	13.916	3.79872	0.00420332	0.00985971	yes	up	1.26	0.84	2.06	0.29	0	0.28	1.38667	0.19
gene_PYU1_G006983		-	0.498	-1.00717	6.55e-05	0.000208139	yes	down	2.34	2.6	2.51	9.68	5.66	11.58	2.48333	8.97333
gene_PYU1_G006985		-	0.216	-2.20821	1.6e-30	3.85e-29	yes	down	2.85	2.43	3	22.71	18.68	27.3	2.76	22.8967
gene_PYU1_G006988		-	0.493	-1.02126	6.09e-06	2.24e-05	yes	down	0.37	0.49	0.33	1.48	1.43	1.4	0.396667	1.43667
gene_PYU1_G006990		-	0.498	-1.00652	3.19e-07	1.38e-06	yes	down	11.88	9.47	9.58	31.14	35.42	44.48	10.31	37.0133
gene_PYU1_G006994		-	0.029	-5.09798	0.000129122	0.000394167	yes	down	0	0	0.04	0.92	0.86	1.19	0.0133333	0.99
gene_PYU1_G006997		-	2.528	1.33785	1.61e-15	1.5e-14	yes	up	7.76	11.01	8.78	6.47	5.83	7.17	9.18333	6.49
gene_PYU1_G007004		-	0.406	-1.29996	1.39e-14	1.22e-13	yes	down	10.56	8.61	8.18	40.63	35.67	44.8	9.11667	40.3667
gene_PYU1_G007016		-	3.639	1.86373	2.69e-41	1.08e-39	yes	up	30.78	41.5	33.71	17.67	16.27	18.19	35.33	17.3767
gene_PYU1_G007017		-	0.06	-4.06304	0.020852	0.0420137	yes	down	0	0	0.04	0.05	0.09	1.02	0.0133333	0.386667
gene_PYU1_G007019		-	0.421	-1.24899	3.23e-11	2.06e-10	yes	down	13.49	9.5	9.95	43.31	49.33	47.97	10.98	46.87
gene_PYU1_G007023		-	0.356	-1.48859	5.76e-07	2.4e-06	yes	down	6.84	4.57	2.43	20.9	24.28	24.38	4.61333	23.1867
gene_PYU1_G007028		-	3.875	1.95421	7.19e-39	2.6e-37	yes	up	15.76	20.74	17.96	8.25	7.9	9	18.1533	8.38333
gene_PYU1_G007032		-	2.644	1.40273	4.36e-24	7.38e-23	yes	up	16.76	20.25	19.21	12.31	12.57	13.18	18.74	12.6867
gene_PYU1_G007036		-	2.708	1.43721	1.34e-19	1.71e-18	yes	up	11.14	14.19	12.33	7.89	7.48	9.48	12.5533	8.28333
gene_PYU1_G007040		-	2.249	1.169	2.09e-10	1.23e-09	yes	up	9.97	10.66	9.55	7.49	9.04	7.49	10.06	8.00667
gene_PYU1_G007044		-	2.103	1.07249	1.73e-19	2.2e-18	yes	up	62.68	71.71	61.44	58.71	49.05	59.42	65.2767	55.7267
gene_PYU1_G007045		-	3.083	1.62433	3.86e-20	5.06e-19	yes	up	11.29	14.78	11.54	7.56	5.83	8.47	12.5367	7.28667
gene_PYU1_G007048		-	0.456	-1.13425	0.0086203	0.0189883	yes	down	0.35	0.35	0.35	1.48	1.41	1.26	0.35	1.38333
gene_PYU1_G007049		-	0.248	-2.00977	0.000157692	0.000474667	yes	down	0.08	0.14	0.14	1.16	0.73	0.7	0.12	0.863333
gene_PYU1_G007052		-	0.312	-1.68149	1.13e-17	1.24e-16	yes	down	16.17	15.38	12.58	76.64	84.19	94.6	14.71	85.1433
gene_PYU1_G007053		-	3.047	1.60731	2.28e-21	3.24e-20	yes	up	67.37	87.79	84.33	39.87	46.76	53.45	79.83	46.6933
gene_PYU1_G007064		-	0.467	-1.09727	2.31e-17	2.48e-16	yes	down	33.61	31.89	31.81	116.72	132.55	124.06	32.4367	124.443
gene_PYU1_G007065		-	4.647	2.21616	7.68e-31	1.87e-29	yes	up	21.9	22.35	22.91	8.57	10.85	6.51	22.3867	8.64333
gene_PYU1_G007066		-	5.762	2.5266	1.35e-111	5.73e-109	yes	up	424.72	479.05	383.81	133.17	135.79	131.5	429.193	133.487
gene_PYU1_G007073		-	0.283	-1.82002	3.12e-26	5.94e-25	yes	down	560.99	530.94	528.04	3142.74	4258.98	2826	539.99	3409.24
gene_PYU1_G007084		-	0.231	-2.11585	3.66e-15	3.33e-14	yes	down	0.14	0.11	0.12	1.11	0.98	0.84	0.123333	0.976667
gene_PYU1_G007085		-	2.167	1.11601	6.05e-19	7.31e-18	yes	up	153.82	180.84	151.41	127.59	146.05	127.07	162.023	133.57
gene_PYU1_G007088		-	0.23	-2.11833	1.62e-28	3.49e-27	yes	down	0.68	0.78	0.83	7.06	4.91	6	0.763333	5.99
gene_PYU1_G007089		-	0.266	-1.91306	3.52e-12	2.46e-11	yes	down	1.36	2.62	2.4	14.15	12.89	16.08	2.12667	14.3733
gene_PYU1_G007092		-	0.362	-1.46604	1.02e-25	1.88e-24	yes	down	206.31	214.76	260.59	1221.47	981.83	1198.32	227.22	1133.87
gene_PYU1_G007093		-	0.495	-1.01368	1.34e-06	5.36e-06	yes	down	5.82	5.93	6.16	26.22	16.6	22.66	5.97	21.8267
gene_PYU1_G007094		-	0.176	-2.50459	4.32e-26	8.14e-25	yes	down	5.64	3.32	5.23	59.2	48.65	38.61	4.73	48.82
gene_PYU1_G007095		-	0.494	-1.01661	2.14e-09	1.15e-08	yes	down	477.79	591.69	728.15	2304.47	1917.75	2367.21	599.21	2196.48
gene_PYU1_G007099		-	0.315	-1.66452	7.33e-06	2.67e-05	yes	down	1.02	1.23	1.71	10.86	7.72	4.25	1.32	7.61
gene_PYU1_G007107		-	2.619	1.38929	9.78e-12	6.55e-11	yes	up	91.59	117.33	101.98	78.46	78.24	64.79	103.633	73.83
gene_PYU1_G007120		-	0.223	-2.1673	7.63e-06	2.77e-05	yes	down	0.19	0.17	0.14	1.71	1.36	0.96	0.166667	1.34333
gene_PYU1_G007125		-	3.59	1.84413	7.82e-57	5.95e-55	yes	up	11045.7	10740.3	12076	5541.81	5795.84	5770.91	11287.3	5702.85
gene_PYU1_G007128		-	2.229	1.15624	1.77e-17	1.91e-16	yes	up	15.75	21.58	17.44	14.95	14.26	14.73	18.2567	14.6467
gene_PYU1_G007130		-	3.084	1.62489	9.68e-42	3.96e-40	yes	up	177.24	206.04	195.55	105.97	110.94	119.05	192.943	111.987
gene_PYU1_G007132		-	2.621	1.39002	2.92e-17	3.11e-16	yes	up	3.58	5.02	4.22	3.08	2.91	2.76	4.27333	2.91667
gene_PYU1_G007134		-	0.409	-1.28884	0.000141012	0.000427783	yes	down	0.4	0.63	0.57	2.4	2.17	2.39	0.533333	2.32
gene_PYU1_G007142		-	0.403	-1.30958	1.49e-21	2.14e-20	yes	down	6.86	6.19	6.73	30.06	29.16	28.93	6.59333	29.3833
gene_PYU1_G007147		-	6.119	2.61323	0.00276394	0.00671315	yes	up	0.32	0.32	0.12	0.1	0.03	0.1	0.253333	0.0766667
gene_PYU1_G007148		-	2.348	1.23122	1.69e-19	2.15e-18	yes	up	10.66	11.01	11.6	9.28	8.03	8.2	11.09	8.50333
gene_PYU1_G007153		-	0.053	-4.2378	0.0005759	0.00157692	yes	down	0.02	0	0.02	0.43	0.15	0.5	0.0133333	0.36
gene_PYU1_G007158		-	0.059	-4.07703	0.0211024	0.0424615	yes	down	0	0	0	0.43	0.16	0.18	0	0.256667
gene_PYU1_G007163		-	0.273	-1.87241	5.87e-06	2.17e-05	yes	down	0.48	0.35	0.26	2.19	2.84	2.11	0.363333	2.38
gene_PYU1_G007165		-	0.246	-2.02283	0.00209797	0.00522487	yes	down	0.15	0.02	0.07	0.73	0.51	0.53	0.08	0.59
gene_PYU1_G007174		-	0.198	-2.33701	3.05e-24	5.25e-23	yes	down	100.35	138.6	127.84	899.08	1529.38	876.71	122.263	1101.72
gene_PYU1_G007177		-	0.321	-1.63715	1.07e-15	1.01e-14	yes	down	2.54	2.4	2.47	13.34	15.49	12.51	2.47	13.78
gene_PYU1_G007181		-	2.01	1.00689	4.38e-19	5.37e-18	yes	up	43.57	46.97	48.57	43.7	40.07	40.84	46.37	41.5367
gene_PYU1_G007188		-	63.117	5.97995	7.53e-05	0.000237683	yes	up	0.4	0.91	1.99	0	0	0	1.1	0
gene_PYU1_G007189		-	2.209	1.14313	3.61e-08	1.73e-07	yes	up	9.59	14.98	13.97	8.73	10.32	11.97	12.8467	10.34
gene_PYU1_G007192		-	3.928	1.97389	9.34e-19	1.11e-17	yes	up	9.48	12.61	12.51	5.15	5.57	5.08	11.5333	5.26667
gene_PYU1_G007200		-	0.111	-3.16761	0.000613436	0.00167066	yes	down	0.02	0.04	0.02	0.36	0.45	0.4	0.0266667	0.403333
gene_PYU1_G007201		-	0.377	-1.40677	2.39e-20	3.16e-19	yes	down	16.42	14.12	14.81	68.14	68.33	79.38	15.1167	71.95
gene_PYU1_G007202		-	0.285	-1.81279	2.03e-24	3.54e-23	yes	down	9.04	7.38	6.88	41.42	52.44	52.25	7.76667	48.7033
gene_PYU1_G007209		-	3.252	1.70146	1.1e-55	7.72e-54	yes	up	86.77	97.19	89.76	54.73	48.13	48.99	91.24	50.6167
gene_PYU1_G007221		-	5.942	2.57101	9.23e-13	6.85e-12	yes	up	6.5	4.68	3.89	2.31	1.33	1	5.02333	1.54667
gene_PYU1_G007222		-	10.289	3.36302	4.71e-07	1.99e-06	yes	up	3.71	1.75	1.21	0.31	0.55	0.3	2.22333	0.386667
gene_PYU1_G007223		-	2.573	1.36367	2.46e-11	1.58e-10	yes	up	17.89	17.91	12.17	13.51	10.26	9.92	15.99	11.23
gene_PYU1_G007230		-	0.377	-1.40795	1.46e-15	1.36e-14	yes	down	3.87	3.72	2.73	16.7	16.05	16.37	3.44	16.3733
gene_PYU1_G007231		-	49.91	5.64124	4.37e-30	1.03e-28	yes	up	7.29	8.93	9.73	0.18	0.47	0.26	8.65	0.303333
gene_PYU1_G007232		-	4.359	2.12397	3.84e-06	1.45e-05	yes	up	2.27	2.37	2.5	0.64	1.04	1.24	2.38	0.973333
gene_PYU1_G007237		-	0.031	-5.02049	0.000737911	0.00199112	yes	down	0	0	0	0.72	0.63	0.54	0	0.63
gene_PYU1_G007239		-	0.304	-1.71835	1.93e-10	1.14e-09	yes	down	1.78	1.04	1.27	7.97	6.87	9.35	1.36333	8.06333
gene_PYU1_G007242		-	5.148	2.36396	1.17e-07	5.33e-07	yes	up	2.12	2.72	1.86	0.7	0.7	0.94	2.23333	0.78
gene_PYU1_G007255		-	24.559	4.61821	0.00173394	0.00437501	yes	up	3.63	6.34	6.51	1.22	0	0	5.49333	0.406667
gene_PYU1_G007256		-	2.147	1.10234	1.38e-05	4.82e-05	yes	up	5.38	3.65	3.57	2.88	3.95	3.67	4.2	3.5
gene_PYU1_G007264		-	3.316	1.72931	1.93e-53	1.24e-51	yes	up	7931.59	8527.73	8816.01	4356.13	4692.84	4646.82	8425.11	4565.26
gene_PYU1_G007272		-	0.253	-1.98344	0.0199497	0.0404228	yes	down	0.1	0.02	0.05	0.46	0.49	0.26	0.0566667	0.403333
gene_PYU1_G007274		-	0.21	-2.25312	4.81e-18	5.42e-17	yes	down	16.18	21.67	16.01	132.14	222.43	102.55	17.9533	152.373
gene_PYU1_G007286		-	3.26	1.70501	8.81e-07	3.59e-06	yes	up	2.18	2.29	2.49	1.29	1.65	0.88	2.32	1.27333
gene_PYU1_G007294		-	3.495	1.80539	3.99e-38	1.39e-36	yes	up	10.56	14.08	12.71	6.61	6.59	5.92	12.45	6.37333
gene_PYU1_G007304		-	0.176	-2.50525	1.71e-05	5.91e-05	yes	down	0.15	0.25	0.03	1.68	1.22	1.5	0.143333	1.46667
gene_PYU1_G007312		-	0.199	-2.32971	3.94e-10	2.27e-09	yes	down	0.9	0.54	0.45	5.73	6.87	4.52	0.63	5.70667
gene_PYU1_G007321		-	0.376	-1.41154	6.77e-22	1e-20	yes	down	1.57	1.62	1.62	7.56	7.49	7.85	1.60333	7.63333
gene_PYU1_G007322		-	0.29	-1.78513	9.68e-13	7.19e-12	yes	down	1.56	1.54	1.68	9.52	9.11	11.15	1.59333	9.92667
gene_PYU1_G007345		-	0.411	-1.28157	0.00258103	0.0063003	yes	down	0.32	0.17	0.35	1.39	1.35	0.98	0.28	1.24
gene_PYU1_G007346		-	0.142	-2.81378	7.91e-23	1.24e-21	yes	down	0.9	0.38	0.74	11.08	7.15	7.64	0.673333	8.62333
gene_PYU1_G007364		-	0.113	-3.14982	7.34e-13	5.5e-12	yes	down	0.24	0.34	0.49	4.47	5.9	6.63	0.356667	5.66667
gene_PYU1_G007368		-	4.467	2.15919	3.97e-61	3.3e-59	yes	up	10821.7	10507.5	10637.7	3935.19	4192.47	4803.69	10655.6	4310.45
gene_PYU1_G007369		-	0.262	-1.93044	4.83e-40	1.85e-38	yes	down	5.62	5.67	5.87	42.86	35.24	39.71	5.72	39.27
gene_PYU1_G007371		-	0.325	-1.62188	0.0105628	0.0228201	yes	down	0.24	0.62	0.18	1.67	2.65	1.38	0.346667	1.9
gene_PYU1_G007373		-	3.598	1.84723	4.29e-23	6.8e-22	yes	up	108.5	105.28	92.19	41.87	63.48	46.26	101.99	50.5367
gene_PYU1_G007374		-	0.037	-4.7447	2.84e-21	4.02e-20	yes	down	0.25	0.2	0.17	4.24	12.82	12.46	0.206667	9.84
gene_PYU1_G007383		-	0.012	-6.40268	6.86e-81	1.18e-78	yes	down	0.44	0.25	0.2	38.72	41.95	53.13	0.296667	44.6
gene_PYU1_G007387		-	0.453	-1.14366	0.000455059	0.00127306	yes	down	8.45	4.53	4.89	21.53	22.74	27.87	5.95667	24.0467
gene_PYU1_G007388		-	0.384	-1.38049	9.6e-06	3.43e-05	yes	down	9.29	7.27	4.85	30.28	37.34	33.37	7.13667	33.6633
gene_PYU1_G007389		-	0.255	-1.96869	6.67e-19	8.02e-18	yes	down	8.04	5.85	4.48	44.54	46.6	39.13	6.12333	43.4233
gene_PYU1_G007396		-	0.274	-1.86793	5.22e-14	4.36e-13	yes	down	0.76	1.06	0.74	6.01	5.4	5.38	0.853333	5.59667
gene_PYU1_G007402		-	400.327	8.64503	1.53e-12	1.11e-11	yes	up	6.59	7.96	6.44	0	0	0	6.99667	0
gene_PYU1_G007420		-	0.45	-1.15283	1.84e-27	3.78e-26	yes	down	5.05	5.13	4.77	21.83	19.62	18.27	4.98333	19.9067
gene_PYU1_G007421		-	0.492	-1.02427	2.84e-10	1.66e-09	yes	down	7.65	8.96	9.26	30.93	26.26	36.97	8.62333	31.3867
gene_PYU1_G007424		-	2.856	1.51423	0.00600596	0.0136619	yes	up	0.64	1.03	1.18	0.68	0.91	0.2	0.95	0.596667
gene_PYU1_G007433		-	3.305	1.72459	8.08e-10	4.53e-09	yes	up	3.48	4.51	5	3.04	2.51	1.55	4.33	2.36667
gene_PYU1_G007437		-	1631.71	10.6722	5.23e-19	6.38e-18	yes	up	11.15	14.66	9.81	0	0	0	11.8733	0
gene_PYU1_G007449		-	0.06	-4.0613	4.97e-102	1.82e-99	yes	down	0.71	0.99	0.81	23.37	25.28	26.07	0.836667	24.9067
gene_PYU1_G007451		-	3.1	1.63244	0.000663973	0.00179973	yes	up	0.29	0.34	0.35	0.22	0.14	0.21	0.326667	0.19
gene_PYU1_G007452		-	2.907	1.53974	8.22e-24	1.37e-22	yes	up	8.69	11.68	9.02	5.96	6.52	5.57	9.79667	6.01667
gene_PYU1_G007457		-	0.475	-1.07531	8.28e-08	3.83e-07	yes	down	3.26	2.51	2.79	11.72	12.38	8.39	2.85333	10.83
gene_PYU1_G007462		-	3.684	1.88126	5.56e-37	1.87e-35	yes	up	26.24	29.99	27.7	16.27	11.4	13.52	27.9767	13.73
gene_PYU1_G007463		-	3.684	1.88141	5.92e-14	4.9e-13	yes	up	4.05	4.64	4.27	2	1.98	2.3	4.32	2.09333
gene_PYU1_G007466		-	0.349	-1.51677	0.000424348	0.00119349	yes	down	0.07	0.23	0.13	0.85	0.59	0.77	0.143333	0.736667
gene_PYU1_G007469		-	0.105	-3.25002	1.58e-65	1.53e-63	yes	down	24.14	26.76	25.55	353.32	551.15	391.34	25.4833	431.937
gene_PYU1_G007471		-	0.457	-1.12827	9.04e-10	5.05e-09	yes	down	19.34	17.5	18.91	66.55	87.31	65.2	18.5833	73.02
gene_PYU1_G007475		-	0.212	-2.23914	2.1e-14	1.81e-13	yes	down	4.18	2.6	2.2	26.4	22.38	27.91	2.99333	25.5633
gene_PYU1_G007477		-	2.444	1.2893	3.02e-16	2.97e-15	yes	up	19.4	16.44	15.49	12.31	12.6	12.83	17.11	12.58
gene_PYU1_G007480		-	0.197	-2.3429	2.29e-15	2.12e-14	yes	down	12.38	8	5.84	88.73	101.76	49.46	8.74	79.9833
gene_PYU1_G007488		-	2.457	1.29697	1.15e-15	1.08e-14	yes	up	6.48	6.87	7.21	5.34	4.43	5.28	6.85333	5.01667
gene_PYU1_G007492		-	0.093	-3.43371	0.00650966	0.0146934	yes	down	0	0.03	0.03	0.39	0.35	0.38	0.02	0.373333
gene_PYU1_G007493		-	0.408	-1.2932	2.06e-25	3.74e-24	yes	down	5.29	5.32	4.93	24.18	24.19	19.95	5.18	22.7733
gene_PYU1_G007502		-	0.379	-1.39926	9.17e-16	8.74e-15	yes	down	3.29	4.21	3.88	19.16	16.91	17.9	3.79333	17.99
gene_PYU1_G007521		-	2.365	1.24195	4.41e-11	2.78e-10	yes	up	6.73	7.12	6.9	5.6	5.14	5.04	6.91667	5.26
gene_PYU1_G007527		-	0.131	-2.92931	2.98e-34	8.78e-33	yes	down	1.58	1.29	0.99	18.9	16.64	17.33	1.28667	17.6233
gene_PYU1_G007538		-	4.122	2.04341	4.76e-12	3.28e-11	yes	up	9.41	15.94	12.78	4.72	6.75	5.06	12.71	5.51
gene_PYU1_G007542		-	0.4	-1.32294	7.58e-27	1.49e-25	yes	down	5.5	5.87	5.29	29.02	25.29	20.69	5.55333	25
gene_PYU1_G007543		-	0.434	-1.20305	5.46e-14	4.54e-13	yes	down	5.99	5.62	4.47	22.34	24.32	19.68	5.36	22.1133
gene_PYU1_G007545		-	0.163	-2.62083	1.87e-21	2.68e-20	yes	down	1.81	1.99	1.65	22.03	15.94	22.56	1.81667	20.1767
gene_PYU1_G007550		-	2.118	1.08252	2.81e-15	2.58e-14	yes	up	17.17	19.96	18.84	15.13	15.09	17.08	18.6567	15.7667
gene_PYU1_G007554		-	0.38	-1.39753	1.56e-28	3.37e-27	yes	down	13.81	16.6	13.23	78.68	58.98	68.89	14.5467	68.85
gene_PYU1_G007555		-	0.285	-1.8121	2.73e-05	9.17e-05	yes	down	0.1	0.11	0.22	0.97	0.75	1.02	0.143333	0.913333
gene_PYU1_G007557		-	2.527	1.33768	5.3e-14	4.42e-13	yes	up	2.41	3.57	3.21	2.11	2.15	2.22	3.06333	2.16
gene_PYU1_G007567		-	0.102	-3.29261	1.12e-05	3.95e-05	yes	down	0.1	0.03	0.07	1.09	1.23	1.18	0.0666667	1.16667
gene_PYU1_G007568		-	0.119	-3.07283	6.62e-99	2.2e-96	yes	down	28.16	33.78	31.37	481.79	523.62	414.28	31.1033	473.23
gene_PYU1_G007576		-	2.365	1.24202	8.02e-11	4.94e-10	yes	up	20.1	16.22	13.4	14.04	13.09	10.78	16.5733	12.6367
gene_PYU1_G007578		-	0.084	-3.56913	0.0241837	0.0479266	yes	down	0.86	0	0	5.82	10.53	3.52	0.286667	6.62333
gene_PYU1_G007580		-	2.559	1.35559	0.00863334	0.0190107	yes	up	0.39	0.26	0.29	0.19	0.24	0.22	0.313333	0.216667
gene_PYU1_G007586		-	0.367	-1.44565	0.000911506	0.00242227	yes	down	0.21	0.09	0.31	0.92	1.19	0.87	0.203333	0.993333
gene_PYU1_G007592		-	0.402	-1.31427	8.96e-07	3.65e-06	yes	down	0.48	0.57	0.49	2.66	1.66	2.6	0.513333	2.30667
gene_PYU1_G007596		-	0.44	-1.18597	0.000184668	0.000550074	yes	down	6.74	9.1	6.47	29.27	32.63	30.68	7.43667	30.86
gene_PYU1_G007601		-	2.145	1.101	2.05e-12	1.47e-11	yes	up	14.72	20.51	18.8	14.77	14.97	15.33	18.01	15.0233
gene_PYU1_G007605		-	3.373	1.75385	1.64e-06	6.49e-06	yes	up	3.58	3.75	3.31	1.79	2.65	1.19	3.54667	1.87667
gene_PYU1_G007606		-	2.447	1.29073	1.78e-07	7.92e-07	yes	up	7.36	7.06	7.17	6.05	5.32	4.59	7.19667	5.32
gene_PYU1_G007609		-	0.151	-2.72831	4.92e-07	2.08e-06	yes	down	0.44	0.13	0.44	3.89	3.04	5.18	0.336667	4.03667
gene_PYU1_G007610		-	0.001	-9.48828	3.32e-29	7.36e-28	yes	down	0.25	0	0.48	322.98	297.44	349.26	0.243333	323.227
gene_PYU1_G007611		-	0.004	-8.0039	1.78e-14	1.54e-13	yes	down	0	0.19	0.18	52.4	54.48	65.53	0.123333	57.47
gene_PYU1_G007612		-	2.117	1.082	8.65e-08	3.99e-07	yes	up	3.88	5.3	3.71	3.25	3.55	4.05	4.29667	3.61667
gene_PYU1_G007613		-	0.486	-1.04137	1.04e-13	8.39e-13	yes	down	7.23	6.23	6.3	26.12	23.03	24.06	6.58667	24.4033
gene_PYU1_G007615		-	0.066	-3.9199	6.33e-117	2.97e-114	yes	down	12.9	17.84	12.36	342.41	428.36	389.61	14.3667	386.793
gene_PYU1_G007616		-	3.734	1.9008	5.91e-09	3.05e-08	yes	up	5.29	6.7	3.46	2.5	1.47	3.42	5.15	2.46333
gene_PYU1_G007617		-	0.228	-2.13519	0.00131853	0.00339822	yes	down	0.12	0.15	0.06	0.63	0.92	0.95	0.11	0.833333
gene_PYU1_G007618		-	2.741	1.45486	4.71e-10	2.69e-09	yes	up	9.26	11.04	6.34	5.11	5.48	6.79	8.88	5.79333
gene_PYU1_G007619		-	0.298	-1.74853	3.89e-13	3.01e-12	yes	down	3.77	4.85	2.71	24.73	16.51	27.01	3.77667	22.75
gene_PYU1_G007625		-	2.349	1.23204	6.82e-26	1.26e-24	yes	up	71.71	83.75	80.12	61.58	56.5	62.39	78.5267	60.1567
gene_PYU1_G007626		-	2.974	1.5726	1.5e-19	1.92e-18	yes	up	14.83	21.91	18.7	10.27	10.78	12.2	18.48	11.0833
gene_PYU1_G007662		-	3.956	1.98394	3.28e-84	6.43e-82	yes	up	15225	15421.1	15358.8	6755.61	7038.85	7095.48	15334.9	6963.31
gene_PYU1_G007665		-	2.417	1.27345	5.5e-17	5.71e-16	yes	up	15.53	17.36	18.58	12.32	14.17	11.63	17.1567	12.7067
gene_PYU1_G007667		-	0.212	-2.24071	5.57e-17	5.78e-16	yes	down	0.24	0.34	0.34	2.9	1.87	3.08	0.306667	2.61667
gene_PYU1_G007669		-	0.284	-1.81471	1.85e-06	7.29e-06	yes	down	0.17	0.18	0.07	0.95	0.73	1.01	0.14	0.896667
gene_PYU1_G007682		-	0.236	-2.08223	0.0137107	0.0288443	yes	down	0	0.2	0.1	0.81	0.4	1.04	0.1	0.75
gene_PYU1_G007690		-	5.144	2.36292	1.28e-06	5.15e-06	yes	up	1.16	1.2	0.65	0.34	0.54	0.17	1.00333	0.35
gene_PYU1_G007693		-	6.996	2.8066	1.58e-31	3.99e-30	yes	up	13.46	8.77	9.38	3.65	2.49	2.08	10.5367	2.74
gene_PYU1_G007699		-	0.5	-1.00122	1.1e-08	5.56e-08	yes	down	21.86	19.82	18.84	64.41	64.01	88.15	20.1733	72.19
gene_PYU1_G007701		-	0.455	-1.1356	3.3e-18	3.76e-17	yes	down	3.92	3.82	4.38	18.12	15.55	14.31	4.04	15.9933
gene_PYU1_G007708		-	8.07	3.01252	9.91e-36	3.17e-34	yes	up	76.57	100.05	98.69	16.21	22.22	24.07	91.77	20.8333
gene_PYU1_G007709		-	2.691	1.42792	6.09e-13	4.6e-12	yes	up	106.83	133.47	107.38	84.73	84.71	71.97	115.893	80.47
gene_PYU1_G007711		-	5.664	2.50185	4.03e-35	1.26e-33	yes	up	102.41	142.56	133.04	33.6	34.71	50.79	126.003	39.7
gene_PYU1_G007712		-	2.304	1.20431	4.84e-23	7.67e-22	yes	up	109.63	127.33	116.94	86.5	98.33	89.96	117.967	91.5967
gene_PYU1_G007723		-	39.862	5.31695	2.6e-17	2.77e-16	yes	up	2.32	2.56	1.62	0.09	0.08	0.13	2.16667	0.1
gene_PYU1_G007724		-	31.369	4.97126	8.95e-111	3.68e-108	yes	up	15.38	15.46	14.91	1.1	0.8	0.74	15.25	0.88
gene_PYU1_G007725		-	4.652	2.21776	2.43e-16	2.4e-15	yes	up	3.04	2.63	3.46	1.21	1.19	1.13	3.04333	1.17667
gene_PYU1_G007729		-	3.211	1.68286	4.27e-30	1e-28	yes	up	53.71	65.75	61.87	37.53	27.6	36.68	60.4433	33.9367
gene_PYU1_G007731		-	0.406	-1.30032	1.82e-10	1.07e-09	yes	down	0.6	0.45	0.43	2.54	1.9	2.13	0.493333	2.19
gene_PYU1_G007739		-	10.782	3.43054	2.07e-162	1.95e-159	yes	up	165.07	177.84	158.44	33.12	27.51	23.39	167.117	28.0067
gene_PYU1_G007746		-	0.467	-1.09949	7.52e-15	6.71e-14	yes	down	9.37	8.79	9.02	37.13	30.62	37.09	9.06	34.9467
gene_PYU1_G007750		-	4.725	2.24021	1.15e-25	2.12e-24	yes	up	12.07	18.01	14.84	4.59	5.68	6.64	14.9733	5.63667
gene_PYU1_G007753		-	0.472	-1.08347	9.74e-17	9.89e-16	yes	down	5.84	6.46	5.13	23.64	22.74	19.86	5.81	22.08
gene_PYU1_G007754		-	0.342	-1.54615	3.86e-05	0.00012695	yes	down	0.6	0.72	0.52	4.16	1.81	3.76	0.613333	3.24333
gene_PYU1_G007765		-	0.336	-1.57437	4.03e-07	1.72e-06	yes	down	3.65	1.37	3.1	15.41	12.95	15.49	2.70667	14.6167
gene_PYU1_G007770		-	8.072	3.01289	2.06e-32	5.47e-31	yes	up	25.55	25.98	24.67	6.98	6.53	3.6	25.4	5.70333
gene_PYU1_G007778		-	4.352	2.12168	9.69e-75	1.34e-72	yes	up	172.41	193.97	193.08	84.52	69.66	78.57	186.487	77.5833
gene_PYU1_G007783		-	58.956	5.88158	8.51e-11	5.22e-10	yes	up	2.95	3.57	2.88	0.2	0.09	0	3.13333	0.0966667
gene_PYU1_G007798		-	3.83	1.93741	1.14e-30	2.76e-29	yes	up	13.85	20.2	17.09	8.95	7.64	7.39	17.0467	7.99333
gene_PYU1_G007803		-	2.499	1.32148	1.71e-09	9.31e-09	yes	up	5.9	9.7	8.47	5.78	6.27	5.17	8.02333	5.74
gene_PYU1_G007806		-	2.808	1.48947	2.3e-28	4.93e-27	yes	up	101.71	120.71	114.89	75.12	62.81	78.92	112.437	72.2833
gene_PYU1_G007812		-	0.075	-3.73562	5.41e-12	3.7e-11	yes	down	0.58	0.19	0.86	9.6	9.37	20.13	0.543333	13.0333
gene_PYU1_G007813		-	0.464	-1.10718	1.72e-21	2.46e-20	yes	down	2101.9	1884.88	1906.43	7512.06	8087.77	7295.78	1964.4	7631.87
gene_PYU1_G007814		-	0.355	-1.49321	0.0127102	0.0269506	yes	down	3.04	3.03	2.38	13.01	10.45	20.45	2.81667	14.6367
gene_PYU1_G007817		-	0.5	-1.00036	5.35e-05	0.000172676	yes	down	49.64	64.82	57.15	178.32	294.17	140.63	57.2033	204.373
gene_PYU1_G007823		-	2.745	1.45686	4.29e-22	6.44e-21	yes	up	53.59	64.24	69.15	40.75	37.83	44.07	62.3267	40.8833
gene_PYU1_G007826		-	3.754	1.90835	4.48e-72	5.45e-70	yes	up	4790.22	4839.15	4583.65	2234.11	2209.19	2475.92	4737.67	2306.41
gene_PYU1_G007831		-	0.038	-4.73031	5.24e-91	1.3e-88	yes	down	2.7	3.93	3.1	135.6	210.53	112.82	3.24333	152.983
gene_PYU1_G007832		-	12.266	3.61658	1.99e-62	1.72e-60	yes	up	263.56	277.4	270.21	52.43	43.9	23.81	270.39	40.0467
gene_PYU1_G007834		-	2.594	1.37499	3.65e-13	2.83e-12	yes	up	18.08	19.9	23.88	13.95	14.09	14.92	20.62	14.32
gene_PYU1_G007839		-	0.111	-3.17092	3.04e-29	6.74e-28	yes	down	1.09	0.45	0.93	12.49	13.52	13.88	0.823333	13.2967
gene_PYU1_G007840		-	2.169	1.11707	4.36e-07	1.85e-06	yes	up	7.43	8.29	6.37	6.84	4.85	6.69	7.36333	6.12667
gene_PYU1_G007848		-	0.09	-3.47084	0.00619516	0.0140534	yes	down	0	0.03	0.03	0.42	0.37	0.24	0.02	0.343333
gene_PYU1_G007851		-	0.177	-2.50123	0.00199319	0.00498405	yes	down	0	0.87	1.12	9.08	5.27	6.6	0.663333	6.98333
gene_PYU1_G007855		-	2.945	1.55828	0.000151266	0.000456575	yes	up	267.97	272.13	296.42	212.78	208.84	177.97	278.84	199.863
gene_PYU1_G007856		-	0.497	-1.00998	2.3e-14	1.98e-13	yes	down	100.54	94.93	77.6	337.49	313.94	342.63	91.0233	331.353
gene_PYU1_G007861		-	2.824	1.49769	2.37e-19	2.97e-18	yes	up	97.1	134.73	108.2	65.84	84.42	64.3	113.343	71.52
gene_PYU1_G007864		-	0.434	-1.20445	1.94e-23	3.16e-22	yes	down	2.85	3.07	2.99	13.25	11.76	11.84	2.97	12.2833
gene_PYU1_G007865		-	0.342	-1.54608	1.49e-09	8.14e-09	yes	down	1.67	3.43	2.43	13.69	9.8	15.73	2.51	13.0733
gene_PYU1_G007866		-	0.283	-1.82235	0.0211032	0.0424615	yes	down	0.18	0.04	0.15	0.45	0.71	1.17	0.123333	0.776667
gene_PYU1_G007869		-	2.144	1.10038	5.46e-30	1.27e-28	yes	up	3656.71	3855	3577.46	3322.46	3266.39	3282.22	3696.39	3290.36
gene_PYU1_G007873		-	0.466	-1.10029	1.99e-08	9.77e-08	yes	down	12.51	16.45	13.69	59.44	40.31	64.66	14.2167	54.8033
gene_PYU1_G007875		-	3.985	1.99466	8.1e-85	1.64e-82	yes	up	409.87	442.74	435.82	198.66	179.32	204.14	429.477	194.04
gene_PYU1_G007876		-	2.247	1.16827	9.94e-34	2.84e-32	yes	up	194.48	223.17	198.43	166.27	165	160.55	205.36	163.94
gene_PYU1_G007877		-	5.872	2.55374	1.62e-22	2.47e-21	yes	up	8.4	14.19	11.27	2.93	2.73	4.62	11.2867	3.42667
gene_PYU1_G007878		-	30.262	4.91944	0.0027735	0.00673016	yes	up	10.84	10.9	9	0	0	0	10.2467	0
gene_PYU1_G007879		-	2.596	1.37653	4.34e-07	1.85e-06	yes	up	19.73	19.76	20.75	15.15	11.76	15.66	20.08	14.19
gene_PYU1_G007885		-	2.084	1.05918	7.48e-27	1.47e-25	yes	up	183.21	179.19	178.92	162.56	151.81	154.89	180.44	156.42
gene_PYU1_G007888		-	3.495	1.80548	5.01e-21	6.98e-20	yes	up	19.32	25.7	26.07	12.3	10.31	13.96	23.6967	12.19
gene_PYU1_G007893		-	2.005	1.0034	6.44e-21	8.91e-20	yes	up	50.48	52.88	49.17	45.45	43.34	47.63	50.8433	45.4733
gene_PYU1_G007896		-	0.453	-1.14097	2.96e-19	3.68e-18	yes	down	12.59	11.17	12.37	50	44.5	48.86	12.0433	47.7867
gene_PYU1_G007899		-	5.473	2.45225	8.48e-26	1.57e-24	yes	up	18.4	27.35	27.8	7.42	7.04	9.68	24.5167	8.04667
gene_PYU1_G007905		-	2.133	1.09322	0.000163623	0.000491279	yes	up	37.56	46.86	44.28	43.32	36.28	34.01	42.9	37.87
gene_PYU1_G007906		-	2.879	1.52567	1.17e-15	1.1e-14	yes	up	20.4	23.52	21.14	13.5	13.47	13.8	21.6867	13.59
gene_PYU1_G007920		-	0.141	-2.8289	3.45e-26	6.55e-25	yes	down	0.88	1.23	1.66	17.05	16.93	14.39	1.25667	16.1233
gene_PYU1_G007925		-	2.061	1.04314	0.000270819	0.000783393	yes	up	48.53	68.22	59.17	54.46	67.42	37.02	58.64	52.9667
gene_PYU1_G007938		-	2.414	1.27171	8.68e-05	0.000270533	yes	up	21.62	27.11	37.8	26.98	22.09	17.65	28.8433	22.24
gene_PYU1_G007941		-	0.195	-2.35884	0.000983792	0.00260071	yes	down	0	0.87	1.49	5.92	6.83	9.27	0.786667	7.34
gene_PYU1_G007956		-	3.591	1.84454	3.7e-64	3.4e-62	yes	up	6641.69	7204.47	7056.18	3311.99	3599.77	3532.26	6967.45	3481.34
gene_PYU1_G007957		-	2.381	1.25156	1.04e-21	1.52e-20	yes	up	217.37	264.44	226.55	171.4	162.92	197.78	236.12	177.367
gene_PYU1_G007963		-	2.569	1.36117	4.04e-30	9.51e-29	yes	up	83	93.09	89.35	59.91	58.86	66.54	88.48	61.77
gene_PYU1_G007976		-	2.079	1.05555	2.23e-12	1.59e-11	yes	up	20.45	25.71	25.22	21.09	19.84	20.81	23.7933	20.58
gene_PYU1_G007982		-	6.227	2.63849	6.82e-12	4.61e-11	yes	up	3.56	3.64	2.66	1.35	0.9	0.6	3.28667	0.95
gene_PYU1_G007983		-	4.176	2.06227	8.17e-21	1.12e-19	yes	up	20.22	21.79	23.29	12.85	7.13	8.53	21.7667	9.50333
gene_PYU1_G007990		-	2.312	1.2094	3.53e-05	0.000116645	yes	up	1.24	0.8	1.23	0.69	0.76	1.1	1.09	0.85
gene_PYU1_G007997		-	4.531	2.17988	5.16e-42	2.17e-40	yes	up	13.18	14.44	11.95	5.8	5.78	4.09	13.19	5.22333
gene_PYU1_G007998		-	4.841	2.2753	2.95e-23	4.73e-22	yes	up	37.83	35.71	34.33	15.7	14.41	10.63	35.9567	13.58
gene_PYU1_G008001		-	2.039	1.02769	3.86e-06	1.46e-05	yes	up	1.77	2	2.1	1.95	1.94	1.29	1.95667	1.72667
gene_PYU1_G008003		-	3.676	1.87802	2.79e-07	1.22e-06	yes	up	132.83	133.47	168.72	92.42	91.58	53.18	145.007	79.06
gene_PYU1_G008005		-	3.077	1.62175	2.05e-06	8.02e-06	yes	up	8.67	17.59	13.25	6.83	9.07	7.18	13.17	7.69333
gene_PYU1_G008006		-	2.879	1.52571	1.44e-14	1.26e-13	yes	up	5.48	7.68	6.66	3.92	4.22	4.17	6.60667	4.10333
gene_PYU1_G008013		-	2.066	1.04702	1.38e-08	6.89e-08	yes	up	101.76	104.97	97	111.56	81.75	80.86	101.243	91.39
gene_PYU1_G008014		-	2.425	1.27795	0.000161406	0.000485067	yes	up	38.04	33.57	28.83	39.49	18.08	20.07	33.48	25.88
gene_PYU1_G008015		-	2.419	1.27452	1.54e-22	2.36e-21	yes	up	27.61	33.96	33.77	25.82	21.78	23.3	31.78	23.6333
gene_PYU1_G008016		-	4.058	2.0209	3.15e-36	1.03e-34	yes	up	29.43	35.81	34.78	12.67	14.76	16.52	33.34	14.65
gene_PYU1_G008017		-	2.191	1.13129	3.47e-32	9.11e-31	yes	up	375.42	394.6	390.93	333.55	328.56	293.75	386.983	318.62
gene_PYU1_G008018		-	2.042	1.03018	1.52e-14	1.33e-13	yes	up	69.28	65.58	68.29	57.47	57.4	64.34	67.7167	59.7367
gene_PYU1_G008019		-	5.724	2.517	4.85e-36	1.56e-34	yes	up	18.53	25.74	24.28	5.74	7.62	7.96	22.85	7.10667
gene_PYU1_G008021		-	2.505	1.32484	1.55e-21	2.24e-20	yes	up	12.7	14.78	14.27	9.81	9.27	10.77	13.9167	9.95
gene_PYU1_G008023		-	2.033	1.02379	1.06e-10	6.4e-10	yes	up	17.83	18.1	16.53	16.69	13.3	16.54	17.4867	15.51
gene_PYU1_G008025		-	2.646	1.40362	9.46e-29	2.07e-27	yes	up	3416.38	3579.43	3583.25	2282.71	2229.03	2704.45	3526.35	2405.4
gene_PYU1_G008026		-	3.96	1.98534	3.84e-36	1.24e-34	yes	up	139.83	183.31	158.35	62.89	72	81.69	160.497	72.1933
gene_PYU1_G008027		-	2.581	1.36767	2.07e-27	4.23e-26	yes	up	4716.98	4617.97	5111.41	3184.23	3268.92	3657.52	4815.45	3370.22
gene_PYU1_G008030		-	2.079	1.05611	9.02e-23	1.4e-21	yes	up	465.57	481.79	435.03	434.84	419.03	361.67	460.797	405.18
gene_PYU1_G008034		-	2.34	1.22623	3.85e-14	3.24e-13	yes	up	6.21	7.84	6.09	5.29	5.01	5.12	6.71333	5.14
gene_PYU1_G008042		-	0.458	-1.12534	2.51e-19	3.14e-18	yes	down	20.2	23.78	25.85	98.15	91.01	84.76	23.2767	91.3067
gene_PYU1_G008043		-	0.04	-4.64959	0.00515328	0.0118784	yes	down	0	0	0	0.35	0.08	0.38	0	0.27
gene_PYU1_G008045		-	2.961	1.56599	1.07e-13	8.68e-13	yes	up	19.77	25.01	28.13	15.81	13.62	15.18	24.3033	14.87
gene_PYU1_G008046		-	2.981	1.57576	8.99e-08	4.14e-07	yes	up	14.06	13.94	10.87	6.31	7.95	9.23	12.9567	7.83
gene_PYU1_G008047		-	3.311	1.72745	2.12e-42	8.98e-41	yes	up	222.76	262.85	257.81	141.26	134.52	134.66	247.807	136.813
gene_PYU1_G008049		-	0.043	-4.54057	0.0012476	0.00323188	yes	down	0.06	0	0	0.66	1.22	0.79	0.02	0.89
gene_PYU1_G008053		-	3.425	1.77591	3.05e-64	2.84e-62	yes	up	247.41	258.46	266.03	134.81	133.24	138.01	257.3	135.353
gene_PYU1_G008056		-	0.121	-3.04935	2.39e-05	8.11e-05	yes	down	0.38	0.1	0.19	3.13	3.67	3.16	0.223333	3.32
gene_PYU1_G008064		-	2.023	1.01617	0.000111571	0.000343298	yes	up	2.09	3.63	2.68	3.08	1.8	2.6	2.8	2.49333
gene_PYU1_G008066		-	2.667	1.41506	9.13e-56	6.42e-54	yes	up	138.55	154.38	136.38	101.44	93.76	93.88	143.103	96.36
gene_PYU1_G008088		-	35.183	5.13679	0.00127002	0.00328414	yes	up	0.14	0.21	0.14	0	0	0	0.163333	0
gene_PYU1_G008106		-	2.429	1.28013	8.36e-41	3.31e-39	yes	up	353.56	377.25	352.59	276.84	278.47	246.8	361.133	267.37
gene_PYU1_G008107		-	3.181	1.66929	1.08e-80	1.79e-78	yes	up	3687.37	3850.1	3736.93	2197.34	2122.99	2173.08	3758.13	2164.47
gene_PYU1_G008108		-	4.423	2.14494	1.91e-70	2.18e-68	yes	up	11103.6	10424.3	11526.2	4255.52	4526.79	4680.65	11018	4487.65
gene_PYU1_G008110		-	4.585	2.19699	1.92e-77	2.9e-75	yes	up	3020.61	2809.53	2706.39	1099.19	1158.05	1243.85	2845.51	1167.03
gene_PYU1_G008125		-	3.554	1.82952	8.92e-15	7.93e-14	yes	up	3.76	6.26	4.78	2.46	2.6	2.37	4.93333	2.47667
gene_PYU1_G008130		-	4.845	2.27663	1.23e-12	9.01e-12	yes	up	4.85	4.34	4.43	1.97	1.08	2.06	4.54	1.70333
gene_PYU1_G008132		-	2.933	1.55217	3.72e-08	1.78e-07	yes	up	2.26	2.06	2.39	1.72	1.1	1.33	2.23667	1.38333
gene_PYU1_G008133		-	2.747	1.45794	5.96e-15	5.35e-14	yes	up	15.02	15.95	13.51	8.46	9.48	11.04	14.8267	9.66
gene_PYU1_G008136		-	0.374	-1.42067	5.58e-12	3.81e-11	yes	down	14.93	11.28	13.63	67.05	77.08	48.34	13.28	64.1567
gene_PYU1_G008137		-	0.229	-2.12384	6.64e-19	8e-18	yes	down	19.84	14.11	16.6	152.41	163.94	82.05	16.85	132.8
gene_PYU1_G008138		-	0.177	-2.49626	6.63e-25	1.18e-23	yes	down	1.08	0.77	1.16	10.93	11.53	8.15	1.00333	10.2033
gene_PYU1_G008143		-	5.017	2.32692	2.54e-05	8.57e-05	yes	up	7.58	8.77	13.29	4.32	1.93	4.81	9.88	3.68667
gene_PYU1_G008144		-	2.539	1.34406	9.35e-19	1.11e-17	yes	up	95.45	86.15	69.55	68.89	58.66	50.98	83.7167	59.51
gene_PYU1_G008147		-	3.574	1.83738	4.44e-24	7.51e-23	yes	up	16.73	23.01	17.36	8.33	9.41	10.72	19.0333	9.48667
gene_PYU1_G008148		-	3.255	1.70282	3.53e-56	2.56e-54	yes	up	113.98	135.86	125.56	69.94	66.11	70.88	125.133	68.9767
gene_PYU1_G008151		-	0.045	-4.46887	3.59e-09	1.89e-08	yes	down	0.16	0.16	0.46	8.97	13.21	8.94	0.26	10.3733
gene_PYU1_G008152		-	0.093	-3.41934	5.46e-48	2.8e-46	yes	down	10.36	12.93	12.06	202.25	316.28	155.88	11.7833	224.803
gene_PYU1_G008154		-	2.548	1.3492	1.73e-52	1.07e-50	yes	up	503.86	551.89	483.57	374.9	355.83	354.42	513.107	361.717
gene_PYU1_G008158		-	0.173	-2.52703	4.34e-22	6.5e-21	yes	down	2.21	1.48	1.5	21.76	21.52	10.92	1.73	18.0667
gene_PYU1_G008161		-	2.164	1.1137	8.91e-27	1.74e-25	yes	up	38.42	43.65	39.6	36.38	30.55	34.06	40.5567	33.6633
gene_PYU1_G008166		-	2.19	1.13115	3.14e-15	2.88e-14	yes	up	17.53	18.04	16	15.8	13.18	13.46	17.19	14.1467
gene_PYU1_G008170		-	2.489	1.31554	1.18e-14	1.04e-13	yes	up	7.35	8.92	7.51	5.54	5.47	6.1	7.92667	5.70333
gene_PYU1_G008177		-	0.288	-1.79403	1.21e-06	4.89e-06	yes	down	0.46	0.47	0.53	2.23	1.81	4.96	0.486667	3
gene_PYU1_G008179		-	2.334	1.22269	0.00215893	0.00535945	yes	up	2.46	1.79	2.19	1.88	1.24	1.9	2.14667	1.67333
gene_PYU1_G008180		-	2.199	1.13679	1.71e-12	1.23e-11	yes	up	239.46	239.01	219.95	176.45	203.35	214.69	232.807	198.163
gene_PYU1_G008185		-	4.397	2.13644	7.64e-63	6.79e-61	yes	up	282.3	346.47	326.05	131.54	126.03	137.5	318.273	131.69
gene_PYU1_G008187		-	2.134	1.09372	1.51e-13	1.21e-12	yes	up	7.09	7.13	6.93	6.69	5.5	5.66	7.05	5.95
gene_PYU1_G008190		-	4.677	2.22545	0.0129039	0.0272997	yes	up	0.61	0.48	0.96	0	0.48	0.27	0.683333	0.25
gene_PYU1_G008196		-	3.913	1.96819	1.07e-05	3.8e-05	yes	up	6.29	6.4	6.94	2.14	1.18	5.65	6.54333	2.99
gene_PYU1_G008197		-	41.089	5.36067	2.96e-23	4.75e-22	yes	up	6.2	4.68	7.39	0.23	0	0.59	6.09	0.273333
gene_PYU1_G008203		-	2.743	1.45599	5.67e-29	1.25e-27	yes	up	13.12	14.62	12.89	9.53	8.42	8.66	13.5433	8.87
gene_PYU1_G008211		-	0.186	-2.42845	1.75e-16	1.74e-15	yes	down	0.11	0.22	0.25	1.99	1.89	1.8	0.193333	1.89333
gene_PYU1_G008214		-	15.322	3.93749	1.48e-06	5.9e-06	yes	up	3.33	2.54	3.36	0.46	0.2	0.45	3.07667	0.37
gene_PYU1_G008215		-	2.165	1.11414	3.48e-08	1.67e-07	yes	up	15.78	26.3	24.79	18.1	21.43	15.59	22.29	18.3733
gene_PYU1_G008219		-	0.203	-2.29948	0.00060443	0.0016475	yes	down	0	0.1	0.04	0.37	0.39	0.4	0.0466667	0.386667
gene_PYU1_G008220		-	0.477	-1.06646	5.34e-07	2.24e-06	yes	down	5.03	5.26	4.62	24.26	20.27	11.92	4.97	18.8167
gene_PYU1_G008228		-	3.086	1.62582	1.05e-32	2.81e-31	yes	up	27.5	28.14	30.21	20.81	15.08	14.38	28.6167	16.7567
gene_PYU1_G008238		-	3.073	1.61946	3.43e-56	2.51e-54	yes	up	185.63	212.25	194.31	121.64	109.81	116.63	197.397	116.027
gene_PYU1_G008242		-	2.426	1.27841	0.00557794	0.0127677	yes	up	0.91	1.35	1.34	0.59	1.09	0.95	1.2	0.876667
gene_PYU1_G008249		-	0.403	-1.30963	7.9e-11	4.87e-10	yes	down	5.34	5.18	5.77	26.12	17.93	28.69	5.43	24.2467
gene_PYU1_G008254		-	3.703	1.88874	2.12e-08	1.04e-07	yes	up	4.04	3.7	2.12	1.47	2.01	1.27	3.28667	1.58333
gene_PYU1_G008258		-	2.625	1.39253	0.00237325	0.00584079	yes	up	8.41	12.8	8.74	10.91	5.31	4.9	9.98333	7.04
gene_PYU1_G008263		-	0.472	-1.08266	0.000250572	0.000729214	yes	down	1.01	2.09	1.92	7.13	4.3	7.62	1.67333	6.35
gene_PYU1_G008267		-	2.435	1.28398	1.15e-13	9.26e-13	yes	up	41.7	41.33	50.8	30.88	30.73	37.39	44.61	33
gene_PYU1_G008268		-	2.368	1.24368	2.67e-06	1.03e-05	yes	up	24.97	20.56	26.43	19.92	18.88	17.12	23.9867	18.64
gene_PYU1_G008269		-	4.412	2.14151	2.28e-19	2.86e-18	yes	up	7.22	7.63	7.43	3	3.96	2.07	7.42667	3.01
gene_PYU1_G008272		-	3.653	1.86919	3.34e-43	1.47e-41	yes	up	41.31	42.16	35.64	19.21	18.46	20.84	39.7033	19.5033
gene_PYU1_G008277		-	3.072	1.61901	4.49e-60	3.62e-58	yes	up	4039.1	4366.32	3954.37	2393.69	2309.05	2517.93	4119.93	2406.89
gene_PYU1_G008282		-	0.479	-1.06163	4.54e-08	2.15e-07	yes	down	6.28	5.32	4.5	22.81	22.57	15.15	5.36667	20.1767
gene_PYU1_G008285		-	0.494	-1.01659	8.5e-17	8.65e-16	yes	down	115.29	103	92.9	419.79	357.98	364.7	103.73	380.823
gene_PYU1_G008286		-	0.312	-1.68063	0.000164116	0.000492423	yes	down	0.63	0.86	0.47	3.49	5.89	1.77	0.653333	3.71667
gene_PYU1_G008287		-	0.288	-1.79473	1.39e-12	1.02e-11	yes	down	1.16	1.23	1.14	6.8	9.52	5.53	1.17667	7.28333
gene_PYU1_G008288		-	2.089	1.06315	7.35e-08	3.41e-07	yes	up	4.62	5.29	4.07	4.23	4.75	3.01	4.66	3.99667
gene_PYU1_G008293		-	3.751	1.90714	3.05e-35	9.59e-34	yes	up	24.73	24.72	27.79	13.71	11.34	12.14	25.7467	12.3967
gene_PYU1_G008297		-	0.447	-1.16264	0.0135396	0.0285298	yes	down	0.55	0.39	0.71	2.62	2.23	1.81	0.55	2.22
gene_PYU1_G008304		-	2.399	1.2622	9.6e-15	8.51e-14	yes	up	84.4	79.45	90.06	58.43	57.16	74.84	84.6367	63.4767
gene_PYU1_G008305		-	4.287	2.10007	2.87e-70	3.26e-68	yes	up	11755.2	11555.4	11225.8	4487.88	4884.43	5096.43	11512.1	4822.91
gene_PYU1_G008308		-	2.144	1.10053	2.32e-08	1.13e-07	yes	up	39.51	59.86	49.76	40.09	33.6	50.7	49.71	41.4633
gene_PYU1_G008314		-	3.817	1.93256	1.54e-51	9.17e-50	yes	up	265.43	335.17	320.85	145.26	134.17	154.77	307.15	144.733
gene_PYU1_G008315		-	3.764	1.91239	2.84e-24	4.89e-23	yes	up	5.69	8.21	8.01	3.87	3.31	3.26	7.30333	3.48
gene_PYU1_G008320		-	3.253	1.70183	8.53e-41	3.37e-39	yes	up	5465.79	5096.39	5369.8	2781.66	2790.92	3247.75	5310.66	2940.11
gene_PYU1_G008323		-	5.925	2.56671	0.0010738	0.0028194	yes	up	15.46	23.25	23.07	7.87	7.2	5.37	20.5933	6.81333
gene_PYU1_G008330		-	3.791	1.92267	4.14e-62	3.51e-60	yes	up	3627.17	3623.34	3960.93	1713.45	1748.1	1867.43	3737.15	1776.33
gene_PYU1_G008336		-	0.4	-1.32119	1.45e-13	1.16e-12	yes	down	3.15	4.69	4.24	18.26	18.61	17.15	4.02667	18.0067
gene_PYU1_G008342		-	2.588	1.37205	1.86e-40	7.25e-39	yes	up	99.6	115.93	110.3	75.77	73.37	76.49	108.61	75.21
gene_PYU1_G008347		-	2.496	1.3197	6.94e-23	1.09e-21	yes	up	18.08	21.8	20.69	14.09	14.06	15.28	20.19	14.4767
gene_PYU1_G008356		-	0.472	-1.08404	1.66e-09	9.01e-09	yes	down	10.56	7.21	8.62	33.54	35.74	31.43	8.79667	33.57
gene_PYU1_G008357		-	0.197	-2.34506	5.87e-05	0.000188294	yes	down	0.3	0.09	0.21	1.58	1.74	2.14	0.2	1.82
gene_PYU1_G008358		-	2.879	1.52541	3.74e-21	5.24e-20	yes	up	12.48	14.48	12.3	7.35	7.85	9.15	13.0867	8.11667
gene_PYU1_G008359		-	2.903	1.53738	7.96e-18	8.85e-17	yes	up	2.75	3.05	3.1	2.07	1.8	1.65	2.96667	1.84
gene_PYU1_G008361		-	0.143	-2.80179	5.98e-97	1.75e-94	yes	down	4.09	3.51	3.25	49.68	46.31	40.09	3.61667	45.36
gene_PYU1_G008362		-	4.295	2.10272	6.04e-27	1.19e-25	yes	up	45.79	58.74	53.45	23.19	18.35	25.36	52.66	22.3
gene_PYU1_G008363		-	0.36	-1.47238	7.17e-22	1.06e-20	yes	down	4.62	4.97	4.59	23.12	21.59	25.84	4.72667	23.5167
gene_PYU1_G008371		-	6.84	2.77394	0.010779	0.0232644	yes	up	15.18	6.35	36.06	5.41	9.27	0.71	19.1967	5.13
gene_PYU1_G008372		-	0.28	-1.83826	5.48e-12	3.75e-11	yes	down	0.9	0.97	0.73	7.64	3.54	5.71	0.866667	5.63
gene_PYU1_G008379		-	2.005	1.00343	2.42e-07	1.06e-06	yes	up	2.68	3.61	3.13	3.13	2.88	2.42	3.14	2.81
gene_PYU1_G008387		-	0.448	-1.15793	1.7e-15	1.59e-14	yes	down	43	52.88	43.43	179.3	213.24	162.85	46.4367	185.13
gene_PYU1_G008388		-	0.031	-5.01008	9.04e-125	4.95e-122	yes	down	6.28	5.19	5.08	245.58	379.14	326.15	5.51667	316.957
gene_PYU1_G008389		-	2.333	1.22225	2.27e-23	3.68e-22	yes	up	61.68	77.34	70.21	56.51	56.56	47.84	69.7433	53.6367
gene_PYU1_G008390		-	0.472	-1.08278	4.35e-13	3.35e-12	yes	down	12.48	12.52	10.89	47.59	40.03	49.18	11.9633	45.6
gene_PYU1_G008393		-	7.111	2.83009	2.64e-14	2.26e-13	yes	up	9.03	6.45	4.22	1.89	1.66	1.45	6.56667	1.66667
gene_PYU1_G008397		-	4.678	2.22603	3.95e-32	1.03e-30	yes	up	79.46	110.13	99.67	29.69	36.6	43.6	96.42	36.63
gene_PYU1_G008401		-	0.362	-1.46488	6.06e-05	0.000193547	yes	down	1.08	1.52	1.01	5.22	5.54	7.05	1.20333	5.93667
gene_PYU1_G008412		-	4414.1	12.1079	2.49e-206	3.65e-203	yes	up	347.6	370.47	291.35	0.14	0.15	0.11	336.473	0.133333
gene_PYU1_G008422		-	4.141	2.04988	2.13e-21	3.03e-20	yes	up	11.16	15.16	14.52	5.08	5.25	7.29	13.6133	5.87333
gene_PYU1_G008423		-	3.239	1.69573	5.94e-25	1.06e-23	yes	up	5.81	8.65	7.46	4.16	3.71	4.23	7.30667	4.03333
gene_PYU1_G008433		-	0.047	-4.39919	0.000509113	0.001409	yes	down	0	0	0.05	0.65	1.1	0.24	0.0166667	0.663333
gene_PYU1_G008434		-	2.863	1.51776	1.97e-24	3.43e-23	yes	up	29.14	34	26.32	18.45	16.93	20.59	29.82	18.6567
gene_PYU1_G008437		-	0.46	-1.12032	1.88e-09	1.02e-08	yes	down	13.53	16.69	12.06	55.69	62.88	46.62	14.0933	55.0633
gene_PYU1_G008447		-	0.143	-2.80318	0.000564151	0.00154765	yes	down	0.87	0.15	0.56	7.89	4.92	9.31	0.526667	7.37333
gene_PYU1_G008448		-	0.143	-2.80318	0.000564151	0.00154765	yes	down	0.87	0.15	0.56	7.89	4.92	9.31	0.526667	7.37333
gene_PYU1_G008456		-	0.23	-2.12092	0.00322514	0.00772112	yes	down	0.33	0.2	0.13	1.82	1.04	2.38	0.22	1.74667
gene_PYU1_G008459		-	2.199	1.13668	3.79e-07	1.63e-06	yes	up	7.41	7.16	5.69	5.84	5.35	5.4	6.75333	5.53
gene_PYU1_G008464		-	0.461	-1.11637	7.93e-07	3.25e-06	yes	down	1.45	2.06	1.56	7.38	6.11	6.28	1.69	6.59
gene_PYU1_G008466		-	8.056	3.01009	7.04e-36	2.26e-34	yes	up	36.62	37.04	38.14	5.58	7.8	11.38	37.2667	8.25333
gene_PYU1_G008472		-	2.166	1.11497	3.58e-08	1.72e-07	yes	up	136.09	192.99	200.62	164.7	139.45	155.07	176.567	153.073
gene_PYU1_G008477		-	2.834	1.5028	5.55e-55	3.74e-53	yes	up	6105.31	6549.69	6602.14	4059.59	4062.94	4119.42	6419.05	4080.65
gene_PYU1_G008481		-	0.366	-1.45191	3.72e-06	1.41e-05	yes	down	0.33	0.3	0.2	1.58	1.11	1.38	0.276667	1.35667
gene_PYU1_G008485		-	3.328	1.73456	1.24e-19	1.59e-18	yes	up	21.81	32.39	28.88	13.04	15.63	15.89	27.6933	14.8533
gene_PYU1_G008486		-	0.471	-1.08507	5.73e-17	5.94e-16	yes	down	3.16	2.9	2.85	12.18	10.76	11.03	2.97	11.3233
gene_PYU1_G008493		-	2.527	1.33719	5e-18	5.63e-17	yes	up	13.4	17.84	16.41	11.78	9.91	12.14	15.8833	11.2767
gene_PYU1_G008502		-	0.103	-3.28491	1.54e-12	1.12e-11	yes	down	0.52	0.52	0.52	7.47	11.26	8.49	0.52	9.07333
gene_PYU1_G008512		-	2.172	1.11927	2.12e-30	5.04e-29	yes	up	746.63	756.01	658.06	614.38	582.07	590.14	720.233	595.53
gene_PYU1_G008522		-	0.451	-1.14981	3.5e-21	4.9e-20	yes	down	1.82	2.12	1.7	8.41	6.94	7.11	1.88	7.48667
gene_PYU1_G008523		-	0.472	-1.08312	1.56e-10	9.31e-10	yes	down	11.79	10.24	12.06	37.74	43.43	48.07	11.3633	43.08
gene_PYU1_G008530		-	2.36	1.23902	2.16e-12	1.54e-11	yes	up	5.78	7.86	6.35	4.65	4.93	5.52	6.66333	5.03333
gene_PYU1_G008533		-	2.454	1.29491	0.000550781	0.0015154	yes	up	1.14	1.84	1.49	1.31	0.78	1.21	1.49	1.1
gene_PYU1_G008544		-	0.379	-1.40069	0.0158971	0.0330007	yes	down	0.06	0.09	0.03	0.3	0.27	0.25	0.06	0.273333
gene_PYU1_G008546		-	0.307	-1.70334	4.11e-07	1.75e-06	yes	down	0.19	0.25	0.15	1.22	1.04	1.17	0.196667	1.14333
gene_PYU1_G008555		-	2.342	1.22744	2.62e-12	1.86e-11	yes	up	49	53.56	59.02	44.52	35.59	45.61	53.86	41.9067
gene_PYU1_G008559		-	0.414	-1.2721	2.51e-15	2.31e-14	yes	down	27.65	35.58	30.66	137.17	159.39	108.99	31.2967	135.183
gene_PYU1_G008560		-	5.762	2.52651	5.84e-28	1.23e-26	yes	up	132.71	192.71	140.91	38.59	39.41	65.57	155.443	47.8567
gene_PYU1_G008561		-	5.026	2.32942	2.96e-24	5.11e-23	yes	up	2.78	3.23	3.17	1.02	1.01	1.24	3.06	1.09
gene_PYU1_G008574		-	0.404	-1.30582	8.5e-20	1.1e-18	yes	down	16.81	16.39	14.05	72.17	75.14	62.75	15.75	70.02
gene_PYU1_G008576		-	0.134	-2.89611	5.5e-06	2.04e-05	yes	down	0.02	0.03	0.02	0.26	0.44	0.3	0.0233333	0.333333
gene_PYU1_G008577		-	0.048	-4.37885	0.00747825	0.016668	yes	down	0	0	0	1.84	1.97	1.81	0	1.87333
gene_PYU1_G008579		-	0.077	-3.69067	4.93e-06	1.84e-05	yes	down	0.09	0	0.02	0.85	0.86	0.97	0.0366667	0.893333
gene_PYU1_G008580		-	0.386	-1.37166	3.09e-12	2.17e-11	yes	down	11.48	12.39	10.92	63.91	38.31	60.5	11.5967	54.24
gene_PYU1_G008581		-	0.332	-1.58961	3.25e-10	1.89e-09	yes	down	5.51	5.61	5.23	31.72	19.19	37.77	5.45	29.56
gene_PYU1_G008582		-	0.43	-1.21627	5.61e-09	2.9e-08	yes	down	3.83	3.39	3.95	16.3	13.68	16.81	3.72333	15.5967
gene_PYU1_G008590		-	2.158	1.10969	2.26e-06	8.82e-06	yes	up	2.88	2.59	2.38	2.3	2.19	2.03	2.61667	2.17333
gene_PYU1_G008591		-	62.593	5.96792	4.12e-05	0.000134964	yes	up	0.65	1.75	0.91	0	0	0	1.10333	0
gene_PYU1_G008596		-	0.32	-1.64173	1.3e-17	1.43e-16	yes	down	2.55	1.93	2.39	11.21	13.3	13.78	2.29	12.7633
gene_PYU1_G008598		-	4.633	2.2119	3.9e-32	1.02e-30	yes	up	18.92	24.08	24.69	8.85	6.83	10.53	22.5633	8.73667
gene_PYU1_G008605		-	3.349	1.74376	7.94e-35	2.42e-33	yes	up	130.79	148.97	144.27	68.19	74.56	84.37	141.343	75.7067
gene_PYU1_G008612		-	3.944	1.97956	2.11e-85	4.55e-83	yes	up	214.63	229.84	210.67	103.21	99.42	97.6	218.38	100.077
gene_PYU1_G008618		-	2.244	1.16609	3.59e-36	1.16e-34	yes	up	2872.08	2938.97	2778.32	2291.66	2250.91	2336.4	2863.12	2292.99
gene_PYU1_G008623		-	0.41	-1.28744	0.0119605	0.0254924	yes	down	0.14	0.12	0.11	0.66	0.28	0.7	0.123333	0.546667
gene_PYU1_G008629		-	0.465	-1.10528	4.02e-18	4.57e-17	yes	down	40.53	37.87	32.2	144.11	140.34	143.29	36.8667	142.58
gene_PYU1_G008632		-	2.098	1.06908	1.77e-07	7.87e-07	yes	up	52.32	62.52	59.05	49.94	51.56	51.51	57.9633	51.0033
gene_PYU1_G008636		-	0.037	-4.7649	1.09e-23	1.81e-22	yes	down	0.14	0.24	0.42	14.83	7.66	16.72	0.266667	13.07
gene_PYU1_G008642		-	2.171	1.11847	7.92e-14	6.49e-13	yes	up	41.86	44.76	51.17	40.67	38.58	35.51	45.93	38.2533
gene_PYU1_G008649		-	0.389	-1.36209	2.87e-18	3.28e-17	yes	down	2.51	2.85	2.16	11.95	9.87	12.8	2.50667	11.54
gene_PYU1_G008662		-	2.375	1.24772	6.51e-12	4.41e-11	yes	up	6.7	10.57	8.29	6.07	6.45	6.67	8.52	6.39667
gene_PYU1_G008675		-	0.013	-6.23717	8.09e-12	5.44e-11	yes	down	0.01	0.03	0	2.4	1.08	2.27	0.0133333	1.91667
gene_PYU1_G008689		-	2.669	1.41625	6.39e-18	7.14e-17	yes	up	45.42	61.1	52.05	34.53	30.39	41.42	52.8567	35.4467
gene_PYU1_G008690		-	4.699	2.23232	2.3e-76	3.36e-74	yes	up	5949.68	5984.72	6251.13	2192.07	2274.86	2530.31	6061.84	2332.41
gene_PYU1_G008691		-	0.293	-1.77044	3.52e-26	6.69e-25	yes	down	2.14	2.53	2.27	15.05	13.19	14.28	2.31333	14.1733
gene_PYU1_G008692		-	0.3	-1.73594	3.62e-07	1.56e-06	yes	down	0.14	0.1	0.18	0.98	0.86	0.7	0.14	0.846667
gene_PYU1_G008694		-	2.969	1.57017	2.79e-23	4.5e-22	yes	up	29.33	39.9	38.04	23.94	18.93	22.18	35.7567	21.6833
gene_PYU1_G008695		-	0.181	-2.46855	1.83e-09	9.87e-09	yes	down	112.91	63.19	56.04	719.57	967.72	624.62	77.38	770.637
gene_PYU1_G008699		-	2.237	1.16143	5.06e-12	3.47e-11	yes	up	44.17	49.39	52.26	41.42	35.96	41.28	48.6067	39.5533
gene_PYU1_G008705		-	0.27	-1.88935	0.000213165	0.000628415	yes	down	0.09	0.08	0.08	0.5	0.58	0.57	0.0833333	0.55
gene_PYU1_G008707		-	2.305	1.20459	1.31e-16	1.32e-15	yes	up	19.05	25.15	23.59	17.42	16.58	18.66	22.5967	17.5533
gene_PYU1_G008709		-	0.156	-2.68256	0.00778467	0.0172895	yes	down	0.07	0	0.21	1.24	1.09	0.92	0.0933333	1.08333
gene_PYU1_G008717		-	0.081	-3.6298	1.35e-11	8.92e-11	yes	down	0.57	0.37	0.17	8.77	2.83	12.77	0.37	8.12333
gene_PYU1_G008718		-	2.109	1.07643	5.42e-11	3.4e-10	yes	up	9.27	11.8	9.83	7.77	8.85	9.5	10.3	8.70667
gene_PYU1_G008719		-	0.072	-3.79152	0.000105998	0.000327299	yes	down	0.29	0	0.1	2.41	2.1	6.48	0.13	3.66333
gene_PYU1_G008720		-	2.503	1.32344	1.05e-16	1.06e-15	yes	up	27.63	30.78	30.93	20	20.26	23.88	29.78	21.38
gene_PYU1_G008730		-	2.365	1.24181	1.17e-15	1.11e-14	yes	up	32.66	38.5	37.3	27.53	25.57	29.62	36.1533	27.5733
gene_PYU1_G008733		-	2.017	1.01197	0.000563871	0.00154753	yes	up	8.46	9.36	11.06	10.37	7.5	8.27	9.62667	8.71333
gene_PYU1_G008749		-	0.039	-4.66253	5.66e-05	0.000181904	yes	down	0.07	0.07	0	2.26	2.77	1.52	0.0466667	2.18333
gene_PYU1_G008759		-	0.405	-1.30443	4.1e-12	2.84e-11	yes	down	0.71	0.69	0.55	3.26	2.56	2.84	0.65	2.88667
gene_PYU1_G008772		-	5.202	2.37915	1.16e-79	1.91e-77	yes	up	159.2	194.07	196.48	67.68	58.06	64.82	183.25	63.52
gene_PYU1_G008773		-	2.086	1.06046	3.33e-15	3.03e-14	yes	up	55.07	63.75	46.73	47.98	48.71	45.5	55.1833	47.3967
gene_PYU1_G008778		-	0.402	-1.31503	1.61e-39	6.03e-38	yes	down	209.17	200.96	222.73	992.17	896.65	942.72	210.953	943.847
gene_PYU1_G008779		-	0.407	-1.29785	1.08e-20	1.48e-19	yes	down	77.08	72.4	94.14	381.21	335.22	365.1	81.2067	360.51
gene_PYU1_G008780		-	0.138	-2.86123	8.28e-09	4.22e-08	yes	down	0.15	0.21	0.27	2.12	2.07	3.93	0.21	2.70667
gene_PYU1_G008781		-	0.226	-2.14309	6.53e-13	4.91e-12	yes	down	0.41	0.4	0.25	3.63	2.38	2.4	0.353333	2.80333
gene_PYU1_G008784		-	0.467	-1.09861	1.23e-08	6.15e-08	yes	down	2.4	2.97	2.59	8.98	10.31	11.11	2.65333	10.1333
gene_PYU1_G008785		-	0.469	-1.09143	0.0224542	0.0448573	yes	down	0.45	0.59	0.32	1.55	2.01	1.61	0.453333	1.72333
gene_PYU1_G008791		-	0.155	-2.68652	2.76e-06	1.06e-05	yes	down	0.07	0.08	0.02	0.53	0.92	0.55	0.0566667	0.666667
gene_PYU1_G008810		-	13.028	3.70349	3.6e-07	1.55e-06	yes	up	0.84	1.85	1.48	0.48	0.14	0	1.39	0.206667
gene_PYU1_G008812		-	29.826	4.89848	5.89e-05	0.000188624	yes	up	0.6	0.37	0.92	0	0	0.12	0.63	0.04
gene_PYU1_G008815		-	221.389	7.79044	9.74e-37	3.25e-35	yes	up	12.24	15.24	15.12	0.06	0.2	0.06	14.2	0.106667
gene_PYU1_G008816		-	183.653	7.52084	3.15e-09	1.67e-08	yes	up	0.47	0.65	0.51	0	0	0	0.543333	0
gene_PYU1_G008825		-	15.282	3.93372	0.000205992	0.000609315	yes	up	0.29	0.36	0.42	0.09	0	0.04	0.356667	0.0433333
gene_PYU1_G008843		-	2.082	1.05795	2.27e-08	1.1e-07	yes	up	65.1	75.32	50.04	61.82	61.76	40.76	63.4867	54.78
gene_PYU1_G008844		-	2.473	1.30608	5.51e-07	2.31e-06	yes	up	10.06	10.35	9.78	8.13	5.37	8.65	10.0633	7.38333
gene_PYU1_G008846		-	7.231	2.85427	3.99e-16	3.88e-15	yes	up	15.02	10.02	12.03	1.96	3.14	4.07	12.3567	3.05667
gene_PYU1_G008847		-	2.2	1.13778	0.000325796	0.00093124	yes	up	1.72	1.53	1.35	1.44	1.18	1.18	1.53333	1.26667
gene_PYU1_G008874		-	2.185	1.12752	1.22e-11	8.08e-11	yes	up	7.87	9.32	8.35	7.46	5.78	7.76	8.51333	7
gene_PYU1_G008876		-	2.155	1.10738	1.02e-10	6.19e-10	yes	up	46.51	38.36	41.72	40.23	28.87	37.57	42.1967	35.5567
gene_PYU1_G008890		-	0.399	-1.32725	7.6e-05	0.000239238	yes	down	0.33	0.63	0.43	2.11	1.69	2.45	0.463333	2.08333
gene_PYU1_G008900		-	0.208	-2.26322	0.00263415	0.00641568	yes	down	0.25	0.38	0.37	2.72	2.1	3.79	0.333333	2.87
gene_PYU1_G008904		-	0.098	-3.34791	2.26e-14	1.94e-13	yes	down	0.27	0.24	0.27	6.06	2.57	6.3	0.26	4.97667
gene_PYU1_G008907		-	5.641	2.49593	4.98e-26	9.32e-25	yes	up	9.15	9.48	10.37	2.68	3.19	3.34	9.66667	3.07
gene_PYU1_G008911		-	0.4	-1.32334	1.5e-12	1.09e-11	yes	down	47.23	42.47	48.7	231.49	147.14	245.74	46.1333	208.123
gene_PYU1_G008912		-	0.236	-2.08075	0.0236421	0.0469524	yes	down	0.14	0.21	0.07	1.49	0.49	1.17	0.14	1.05
gene_PYU1_G008913		-	0.287	-1.79923	0.0114159	0.0244747	yes	down	0.22	0.11	0.07	0.7	0.7	1.11	0.133333	0.836667
gene_PYU1_G008916		-	4.33	2.11443	0.0216018	0.0433253	yes	up	0.69	0.78	0.43	0.12	0.21	0.46	0.633333	0.263333
gene_PYU1_G008919		-	2.708	1.43718	6.57e-07	2.73e-06	yes	up	6.97	8.06	6.69	6.13	5.91	2.43	7.24	4.82333
gene_PYU1_G008928		-	0.307	-1.70483	0.000933075	0.00247509	yes	down	0.11	0.04	0.15	0.53	0.61	0.59	0.1	0.576667
gene_PYU1_G008930		-	0.467	-1.09898	1.37e-16	1.38e-15	yes	down	2.17	2.75	2.21	9.52	9.47	8.32	2.37667	9.10333
gene_PYU1_G008933		-	0.368	-1.44234	1.01e-08	5.11e-08	yes	down	42.12	28.08	25.55	119.51	203.67	141.52	31.9167	154.9
gene_PYU1_G008942		-	0.494	-1.01672	3.88e-13	3e-12	yes	down	3.11	3.28	3.42	12.7	12.09	10.88	3.27	11.89
gene_PYU1_G008949		-	2.178	1.12325	3.53e-09	1.86e-08	yes	up	2.68	3.57	2.91	2.47	2.27	2.78	3.05333	2.50667
gene_PYU1_G008950		-	0.208	-2.26194	1.29e-31	3.27e-30	yes	down	0.91	0.9	0.81	7.75	7.47	7.34	0.873333	7.52
gene_PYU1_G008956		-	0.044	-4.50064	1.07e-09	5.94e-09	yes	down	0.02	0.02	0.01	0.84	0.64	0.84	0.0166667	0.773333
gene_PYU1_G008962		-	0.039	-4.69495	3.44e-26	6.55e-25	yes	down	0.3	0.26	0.41	8.65	13.86	21.92	0.323333	14.81
gene_PYU1_G008963		-	0.263	-1.9259	1.65e-52	1.02e-50	yes	down	11.91	11.25	10.75	89.99	77.29	64.92	11.3033	77.4
gene_PYU1_G008964		-	0.421	-1.24904	0.00412839	0.00970124	yes	down	1.35	1.64	1.25	6.58	3.59	8.03	1.41333	6.06667
gene_PYU1_G008966		-	0.053	-4.239	2.95e-14	2.51e-13	yes	down	0.56	0.7	0.07	15.18	6.88	22.89	0.443333	14.9833
gene_PYU1_G008971		-	0.266	-1.90937	7.3e-15	6.53e-14	yes	down	5.01	3.17	3.32	22.31	32.14	22.93	3.83333	25.7933
gene_PYU1_G008977		-	0.125	-3.00162	5.1e-07	2.15e-06	yes	down	4.28	3.9	1.92	34.37	81.05	28.14	3.36667	47.8533
gene_PYU1_G008979		-	0.135	-2.88985	1.87e-18	2.17e-17	yes	down	0.63	1.05	0.76	8.72	14.63	8.95	0.813333	10.7667
gene_PYU1_G008982		-	4.804	2.26413	2.78e-09	1.48e-08	yes	up	4.66	3.72	1.46	1.2	1.22	1.25	3.28	1.22333
gene_PYU1_G009002		-	0.133	-2.91304	4.63e-06	1.73e-05	yes	down	0.49	0.49	0.24	4.54	4.74	7.34	0.406667	5.54
gene_PYU1_G009003		-	0.007	-7.10625	0	0	yes	down	1.92	1.97	1.97	456.49	451.05	531.82	1.95333	479.787
gene_PYU1_G009005		-	0.012	-6.37654	1.37e-145	1e-142	yes	down	1.73	0.76	1.42	170.06	229.48	182.16	1.30333	193.9
[truncated: 11,706 more rows]

## Sheet: overlap of DEGs and motif
Up-regulated genes	Down-regulated genes
PYU1_G010993	PYU1_G008695
PYU1_G010454	PYU1_G011467
PYU1_G009690	PYU1_G013947
PYU1_G009882	PYU1_G013491
PYU1_G000378	PYU1_G010398
PYU1_G013707	PYU1_G006549
PYU1_G013310	PYU1_G006332
PYU1_G012570	PYU1_G013407
	PYU1_G013406
	PYU1_G009755
	PYU1_G000712
	PYU1_G009422
	PYU1_G009900
	PYU1_G001376
	PYU1_G006763
	PYU1_G011507
	PYU1_G011388
	PYU1_G011387
	PYU1_G007568
	PYU1_G010725
	PYU1_G014978
	PYU1_G014846
	PYU1_G009026
	PYU1_G010305
	PYU1_G010391
	PYU1_G010388
	PYU1_G003110
	PYU1_G003432
	PYU1_G006491
	PYU1_G006331
	PYU1_G006329
	PYU1_G006330
	PYU1_G012371
	PYU1_G012272
	PYU1_G001043
	PYU1_G010203
	PYU1_G009929
	PYU1_G009925
	PYU1_G006208
	PYU1_G001383
	PYU1_G003031
	PYU1_G002837
	PYU1_G009235
	PYU1_G000548
	PYU1_G000394
