# Supplementary material for: A non-classical PUF family protein in oomycetes functions as a pre-rRNA processing regulator and a target for RNAi-based disease control
Source: PLoS Pathog. 2025 Jul 31;21(7):e1013379. doi: 10.1371/journal.ppat.1013379 (PMC12324679; doi:10.1371/journal.ppat.1013379)
Supplement: S5 Table — (XLSX) [file ppat.1013379.s022.xlsx]

## Sheet: S5 Table
The primers used in this study
ID	Sequence (5’-3’)	Application
PuPuf4-sgRNA1-F	CTAGCTAGCTCATTCCTGATGAGTCCGTGA	Amplifying sgRNAs for PuPuf4 knockout
PuPuf4-sgRNA1-R	CTAGGGTCTCGAAACCAGCGAGCAAGTGATCATTCGACGAGCTTACTCGT
PuPuf4-sgRNA2-F	CTAGCTAGCGCGCCACTGATGAGTCCGTGA
PuPuf4-sgRNA2-R	CTAGGGTCTCGAAACTGGTGATATCTTGAGCGCCAGACGAGCTTACTCGT
PuPuf4-Flank-F1	GATAAGCTTGATATCGAATTCAGCACGAGCTCAACATCTTC	Amplifying PuPuf4 5'- and 3'-flanking sequences for gene knockout
PuPuf4-Flank-R1	GTGAGTTCAGGCTTTTTCATGGTTACTGCTGCTGTTGCGT
PuPuf4-Flank-F2	GTCCGAGGGCAAAGGAATAGAGTGAGTGTAATTTTTTTAT
PuPuf4-Flank-R2	CGCTCTAGAACTAGTGGATCCTATTGATCGTTCTGACATGA
PuPuf4-F1	CGGAATGTAAGCAGGAGTTT	Screening of PuPuf4 knockout and complementation transformants
PuPuf4-R1	CTCAGCGTGACAAAGGTATT
PuPuf4-F2	CGGAATGTAAGCAGGAGTTT
PuPuf4-R2	GTAGTGTATTGACCGATTCC
PuPuf4-F3	TATGTCCTGCGGGTAAATAG
PuPuf4-R3	TCTTGTCGTCCATTGCCAAT
PuPuf4-F4	CCGCACTACGAGATGGTCAC
PuPuf4-R4	TCTTGTCGTCCATTGCCAAT
hph-sgRNA1-F	CTAGCTAGCCGGAATCTGATGAGTCCGTGA	Amplifying sgRNAs for PuPuf4 complementation
hph-sgRNA1-R	CTAGGGTCTCGAAACATGTCAAGCACTTCCGGAATGACGAGCTTACTCGT
hph-sgRNA2-F	CTAGCTAGCTTGTCCCTGATGAGTCCGTGA
hph-sgRNA2-R	CTAGGGTCTCGAAACCTGTTATGCGGCCATTGTCCGACGAGCTTACTCGT
Com-PuPuf4-F1	GATAAGCTTGATATCGAATTCAGCACGAGCTCAACATCTTC	Amplifying PuPuf4 sequence for gene complementation
Com-PuPuf4-R1	GCTCAAGATATCACCCAAATTCTTCTTGTTCTCAGT
Com-PuPuf4-F2	ACTGAGAACAAGAAGAATTTGGGTGATATCTTGAGC
Com-PuPuf4-R2	CGTTGGGTGCATCGCGACCGCCAAGAGGTGATCATTCAGTTC
Com-PuPuf4-F3	GAACTGAATGATCACCTCTTGGCGGTCGCGATGCACCCAACG
Com-PuPuf4-R3	CGCTCTAGAACTAGTGGATCCTATTGATCGTTCTGACATGA
1-F	TGTGCGAATGATAGCCAAAG	Primers for RIP-qPCR
1-R	AAGCAGTTGGGTATTTGTGC
2-F	TATTGCGAGTGGGTTTATGG
2-R	GCATTACAACAGACCAACCT
3-F	AGGTTGGTCTGTTGTAATGC
3-R	ATACAGACATACTTCCAGGC
4-F	GCCTGGAAGTATGTCTGTAT
4-R	CCTTCCAACCATTACACTTC
5-F	GTCTTTGTTTGTGCCTTGAG
5-R	GGTTAGTTTCTTTTCCTCCG
6-F	CTGAGATTTAGCCCTTGTTC
6-R	ACACTTGCCGTATTTACCAG
PuPuf4-GFP -F	CTCGAGGTCGACGGTATCGATATGGCCGGCGTCAAGGACGA	PTOR::PuPuf4-GFP construction
PuPuf4-GFP -R	GCCCTTGCTCACCATATCGATCTTGAGCTTCTCGAGAATCA
PuPuf4-GST-F	GGATCCCCAGGAATTCCCGGGATGGCCGGCGTCAAGGACGA	pGEX-4T-2::PuPuf4 construction
PuPuf4-GST-R	GGCCGCTCGAGTCGACCCGGGCTTGAGCTTCTCGAGAATCA
Actin-F	AGCACTTGGGTATCATGGTC	Amplifying P. ultimum actin for transformant screening (positive control)
Actin-R	ATCACGTTACCATCAGGGAG
PuACTA-qRT-F	GACAACGGTTCCGGTATGTG	qRT-PCR: P. ultimum actin gene
PuACTA-qRT-R	CCCACAATCGATGGGAACAC
GmCYP2-qRT-F	CGGGACCAGTGTGCTTCTTCA	qRT-PCR: Glycine max actin gene
GmCYP2-qRT-R	CCCCTCCACTACAAAGGCTCG
PuPUF4-qRT-F	TACAACAAGAAGGATGGCGG	qRT-PCR: PuPuf4 gene
PuPUF4-qRT-R	TGCTTCTTGGCGACTTTCTG
PuNog2-AD-F	GCCATGGAGGCCAGTGAATTCATGGCGAAGGGAATCAACAC	Vector construction for Yeast two-hybrid
PuNog2-AD-R	TGCAGCTCGAGCTCGATGGATCTGCTTCTCTTCGTCTTCGT
AD-F	AATACGACTCACTATAGGGCG
AD-R	AGATGGTGCACGATGCACAGT
PuPuf4-BD-F	TCAGAGGAGGACCTGCATATGATGGCCGGCGTCAAGGACGA
PuPuf4-BD-R	TCGACGGATCCCCGGGAATTCCTTGAGCTTCTCGAGAATCA
BD-F	GTAATACGACTCACTATAGG
BD-R	TCAAGACCCGTTTAGAGGCC
H68	GCCCAGUGCUCUGAAUGUCAAAGUGAAGAGAUUCACCAAGCGGCGGGUAAACGCG
PsPuf4-sgRNA1-F	CTAGCTAGCCAGAGGCTGATGAGTCCGTGA	Amplifying sgRNAs for PsPuf4 knockout
PsPuf4-sgRNA1-R	CTAGGGTCTCGAAACTTGGCATCGCTGTGCAGAGGGACGAGCTTACTCGT
PsPuf4-sgRNA2-F	CTAGCTAGCACAAGGCTGATGAGTCCGTGA
PsPuf4-sgRNA2-R	CTAGGGTCTCGAAACGGATACGCATGATCACAAGGGACGAGCTTACTCGT
PsPuf4-Flank-F1	AATTCGGATCTTCCAGAGATCACCAAAAAAGAACTGTGGA	Amplifying PsPuf4 5'- and 3'-flanking sequences for gene knockout
PsPuf4-Flank-R1	GTGAGTTCAGGCTTTTTCATGTCTCTCGAGTGTCCGTTGA
PsPuf4-Flank-F2	GTCCGAGGGCAAAGGAATAGAGAGGAGATAGCTCAACTTT
PsPuf4-Flank-R2	TTCAACTGCCGTTCGACGATAAAGGGGGCATCGATCAGTA
PsPuf4-F1	AGGTGGGCACGCACAACATC	Screening of PsPuf4 knockout and complementation transformants
PsPuf4-R1	TGAGCAGAGGTTCCGCCATT
PsPuf4-F2	ATCAGACGGCTTTGCTCCTC
PsPuf4-R2	GTAGTGTATTGACCGATTCC
PsPuf4-F3	AGGTGGGCACGCACAACATC
PsPuf4-R3	ACGGCTCGGATGGCAGAAAT
PsPuf4-F4	TATGTCCTGCGGGTAAATAG
PsPuf4-R4	GTAGTGTATTGACCGATTCC
Puf6-GST-F	GGATCCCCAGGAATTCCCGGG ATGGCACCTTTAACCAAGAA	pGEX-4T-2::Puf6 construction
Puf6-GST-R	GGCCGCTCGAGTCGACCCGGGTTTTAACAATTTAGCCAAAA
APUM24-GST-F	GGATCCCCAGGAATTCCCGGGATGTCTTCCAAAGGTCTGAA	pGEX-4T-2::APUM24 construction
APUM24-GST-R	GGCCGCTCGAGTCGACCCGGGTTCAGGTTTCTTGGTTGCTG
PaPuf4-dsRNA-F1	GATCAC TAATACGACTCACTATAGGG GCTGGTGGAGGAACTGTACC	Amplifying dsRNA of PaPuf4
PaPuf4-dsRNA-R1	CCAAGCCGAGAAGCTGCTTG
PaPuf4-dsRNA-F2	GCTGGTGGAGGAACTGTACC
PaPuf4-dsRNA-R2	GATCAC TAATACGACTCACTATAGGG CCAAGCCGAGAAGCTGCTTG
PsPuf4-dsRNA1-F1	TAATACGACTCACTATAGGGGCTCGTGGAGGAGCTCTTCT
PsPuf4-dsRNA1-R1	CCAGGCCAAGGAGCTGCTTG	Amplifying dsRNA1 of PsPuf4
PsPuf4-dsRNA1-F2	GCTCGTGGAGGAGCTCTTCT
PsPuf4-dsRNA1-R2	TAATACGACTCACTATAGGG CCAGGCCAAGGAGCTGCTTG
PsPuf4-dsRNA2-F1	TAATACGACTCACTATAGGG CGAGTGGTTACCTTGTGATC	Amplifying dsRNA2 of PsPuf4
PsPuf4-dsRNA2-R1	GCAGTGAGCAGAGGTTCCGC
PsPuf4-dsRNA2-F2	CGAGTGGTTACCTTGTGATC
PsPuf4-dsRNA2-R2	TAATACGACTCACTATAGGG GCAGTGAGCAGAGGTTCCGC
PaPuf4-qRT-F	GCTTGAGTTCTACGGCAAGG	qRT-PCR: PaPuf4 gene
PaPuf4-qRT-R	GTCGCGAGGTTCTTCAGGAT
PsPuf4-qRT-F	GCTGAGTTGAATGACCACCT	qRT-PCR: PsPuf4 gene
PsPuf4-qRT-R	GTTCTCGACGCACATCTCCT
PuNog2-Flag-F	CTCGAGGTCGACGGTATCGATATGGCGAAGGGAATCAACAC	Co-IP
PuNog2-Flag-R	GTCTTTGTAGTCCATATCGATCTGCTTCTCTTCGTCTTCGT
PsACTA-qRT-F	ACTGCACCTTCCAGACCATC	qRT-PCR: P. sojae actin gene
PsACTA-qRT-R	CCACCACCTTGATCTTAATG
